# Supplementary material for: Machine-learning strategies for testing patterns of morphological variation in small samples: sexual dimorphism in gray wolf (Canis lupus) crania
Source: BMC Biol. 2020 Sep 3;18:113. doi: 10.1186/s12915-020-00832-1 (PMC7470621; doi:10.1186/s12915-020-00832-1)
Supplement: Supplementary file 4 — Additional file 4. An archive catalogue of all original datafiles and results output for the EFA, Naïve Bayes and embedded LeNet-5 CNN analyses for both dorso-ventral and lateral views. [file 12915_2020_832_MOESM4_ESM.zip]

Archive with 324 entries (302 files):
- SI FIle 4/
- __MACOSX/._SI FIle 4
- SI FIle 4/.DS_Store
- __MACOSX/SI FIle 4/._.DS_Store
- SI FIle 4/Dorsal Analyses/
- SI FIle 4/Images Analyses/
- SI FIle 4/Lateral Analyses/
- SI FIle 4/Dorsal Analyses/.DS_Store
- __MACOSX/SI FIle 4/Dorsal Analyses/._.DS_Store
- SI FIle 4/Dorsal Analyses/Centroid Size Results/
- SI FIle 4/Dorsal Analyses/Dorsal Training Set Groups.csv
- __MACOSX/SI FIle 4/Dorsal Analyses/._Dorsal Training Set Groups.csv
- SI FIle 4/Dorsal Analyses/EFourier Data & Results/
- SI FIle 4/Dorsal Analyses/LeNet (Embedded) Results/
- SI FIle 4/Images Analyses/.DS_Store
- __MACOSX/SI FIle 4/Images Analyses/._.DS_Store
- SI FIle 4/Images Analyses/Dorsal/
- SI FIle 4/Images Analyses/Lateral /
- SI FIle 4/Lateral Analyses/.DS_Store
- __MACOSX/SI FIle 4/Lateral Analyses/._.DS_Store
- SI FIle 4/Lateral Analyses/Centroid Size Results/
- SI FIle 4/Lateral Analyses/Crania Training Set Groups.csv
- __MACOSX/SI FIle 4/Lateral Analyses/._Crania Training Set Groups.csv
- SI FIle 4/Lateral Analyses/EFourier Data & Results/
- SI FIle 4/Lateral Analyses/Eigenimage Data & Results/
- SI FIle 4/Lateral Analyses/LeNet (Embedded) Results/
- SI FIle 4/Dorsal Analyses/Centroid Size Results/CS Histogram copy.tif
- SI FIle 4/Dorsal Analyses/Centroid Size Results/CS Histogram.tif
- SI FIle 4/Dorsal Analyses/Centroid Size Results/Dorsal Centroid Sizes (Culled).csv
- SI FIle 4/Dorsal Analyses/Centroid Size Results/Dorsal Centroid Sizes (Total).csv
- SI FIle 4/Dorsal Analyses/Centroid Size Results/Dorsal Centroid Sizes (Total).numbers
- SI FIle 4/Dorsal Analyses/Centroid Size Results/Dorsal Centroid Sizes (Total)2.csv
- SI FIle 4/Dorsal Analyses/Centroid Size Results/Mann-Whitney Test Table.csv
- SI FIle 4/Dorsal Analyses/Centroid Size Results/t-Test Table.csv
- SI FIle 4/Dorsal Analyses/EFourier Data & Results/.DS_Store
- __MACOSX/SI FIle 4/Dorsal Analyses/EFourier Data & Results/._.DS_Store
- SI FIle 4/Dorsal Analyses/EFourier Data & Results/CVA Results/
- SI FIle 4/Dorsal Analyses/EFourier Data & Results/Dorsal EFourier Coefs (Culled).csv
- SI FIle 4/Dorsal Analyses/EFourier Data & Results/Dorsal EFourier Coefs (Total).csv
- __MACOSX/SI FIle 4/Dorsal Analyses/EFourier Data & Results/._Dorsal EFourier Coefs (Total).csv
- SI FIle 4/Dorsal Analyses/EFourier Data & Results/Dorsal Outlines (Aligned).csv
- SI FIle 4/Dorsal Analyses/EFourier Data & Results/Dorsal Outlines (Aligned).dat
- __MACOSX/SI FIle 4/Dorsal Analyses/EFourier Data & Results/._Dorsal Outlines (Aligned).dat
- SI FIle 4/Dorsal Analyses/EFourier Data & Results/Dorsal Outlines (Aligned-Culled).csv
- SI FIle 4/Dorsal Analyses/EFourier Data & Results/Dorsal Outlines (Aligned-Culled).dat
- SI FIle 4/Dorsal Analyses/EFourier Data & Results/Dorsal Outlines (Centroid Size).csv
- SI FIle 4/Dorsal Analyses/EFourier Data & Results/Dorsal Outlines (Mean Shape).csv
- SI FIle 4/Dorsal Analyses/EFourier Data & Results/Dorsal Outlines (Mean Shape).tif
- SI FIle 4/Dorsal Analyses/EFourier Data & Results/Dorsal Outlines (Overlay Plot).tif
- SI FIle 4/Dorsal Analyses/EFourier Data & Results/Dorsal Outlines.tps
- __MACOSX/SI FIle 4/Dorsal Analyses/EFourier Data & Results/._Dorsal Outlines.tps
- SI FIle 4/Dorsal Analyses/EFourier Data & Results/Nai╠êve Bayes Results/
- SI FIle 4/Dorsal Analyses/EFourier Data & Results/PCA Results/
- SI FIle 4/Dorsal Analyses/LeNet (Embedded) Results/Confusion Matrix (Jack).csv
- SI FIle 4/Dorsal Analyses/LeNet (Embedded) Results/Confusion Matrix (Raw).csv
- SI FIle 4/Dorsal Analyses/LeNet (Embedded) Results/Trained Feature Space Plot.tif
- __MACOSX/SI FIle 4/Dorsal Analyses/LeNet (Embedded) Results/._Trained Feature Space Plot.tif
- SI FIle 4/Dorsal Analyses/LeNet (Embedded) Results/Training Log.tiff
- __MACOSX/SI FIle 4/Dorsal Analyses/LeNet (Embedded) Results/._Training Log.tiff
- SI FIle 4/Dorsal Analyses/LeNet (Embedded) Results/Untrained (TSNE) Feature Space Plot (w: Labels).tif
- SI FIle 4/Dorsal Analyses/LeNet (Embedded) Results/Untrained (TSNE) Feature Space Plot.tif
- __MACOSX/SI FIle 4/Dorsal Analyses/LeNet (Embedded) Results/._Untrained (TSNE) Feature Space Plot.tif
- SI FIle 4/Images Analyses/Dorsal/.DS_Store
- __MACOSX/SI FIle 4/Images Analyses/Dorsal/._.DS_Store
- SI FIle 4/Images Analyses/Dorsal/M07791 (ΓÖÇ).tif
- __MACOSX/SI FIle 4/Images Analyses/Dorsal/._M07791 (ΓÖÇ).tif
- SI FIle 4/Images Analyses/Dorsal/M07924 (ΓÖé).tif
- SI FIle 4/Images Analyses/Dorsal/M07940 (ΓÖÇ).tif
- SI FIle 4/Images Analyses/Dorsal/M07941 (ΓÖé).tif
- SI FIle 4/Images Analyses/Dorsal/M07952 (ΓÖé).tif
- SI FIle 4/Images Analyses/Dorsal/M07953 (ΓÖé).tif
- SI FIle 4/Images Analyses/Dorsal/M07957 (ΓÖÇ).tif
- SI FIle 4/Images Analyses/Dorsal/M07987 (ΓÖé).tif
- SI FIle 4/Images Analyses/Dorsal/M08026 (ΓÖÇ).tif
- SI FIle 4/Images Analyses/Dorsal/M08039 (ΓÖé).tif
- SI FIle 4/Images Analyses/Dorsal/M08041 (ΓÖÇ).tif
- SI FIle 4/Images Analyses/Dorsal/M08058 (ΓÖé).tif
- SI FIle 4/Images Analyses/Dorsal/M08068 (ΓÖÇ).tif
- SI FIle 4/Images Analyses/Dorsal/M08193 (ΓÖÇ).tif
- SI FIle 4/Images Analyses/Dorsal/M08194 (ΓÖÇ).tif
- SI FIle 4/Images Analyses/Dorsal/M08200 (ΓÖé).tif
- SI FIle 4/Images Analyses/Dorsal/M08207 (ΓÖÇ).tif
- SI FIle 4/Images Analyses/Dorsal/M08228 (ΓÖÇ).tif
- SI FIle 4/Images Analyses/Dorsal/M08269 (ΓÖé).tif
- SI FIle 4/Images Analyses/Dorsal/M08285 (ΓÖÇ).tif
- __MACOSX/SI FIle 4/Images Analyses/Dorsal/._M08285 (ΓÖÇ).tif
- SI FIle 4/Images Analyses/Dorsal/M08286 (ΓÖÇ).tif
- SI FIle 4/Images Analyses/Dorsal/M08288 (ΓÖé).tif
- SI FIle 4/Images Analyses/Dorsal/M08291 (ΓÖé).tif
- SI FIle 4/Images Analyses/Dorsal/M08306 (ΓÖé).tif
- SI FIle 4/Images Analyses/Dorsal/M08307 (ΓÖé).tif
- SI FIle 4/Images Analyses/Dorsal/M09181 (ΓÖÇ).tif
- SI FIle 4/Images Analyses/Dorsal/M10334 (ΓÖÇ).tif
- SI FIle 4/Images Analyses/Dorsal/M10393 (ΓÖé).tif
- SI FIle 4/Images Analyses/Dorsal/M11044 (ΓÖÇ).tif
- SI FIle 4/Images Analyses/Dorsal/M11108 (ΓÖé).tif
- SI FIle 4/Images Analyses/Dorsal/M11118 (ΓÖé).tif
- SI FIle 4/Images Analyses/Dorsal/M11250 (ΓÖé).tif
- SI FIle 4/Images Analyses/Dorsal/M11275 (ΓÖé).tif
- SI FIle 4/Images Analyses/Dorsal/M11417 (ΓÖé).tif
- SI FIle 4/Images Analyses/Dorsal/M11470 (ΓÖÇ).tif
- SI FIle 4/Images Analyses/Dorsal/M11479 (ΓÖé).tif
- SI FIle 4/Images Analyses/Dorsal/M11684 (ΓÖÇ).tif
- SI FIle 4/Images Analyses/Dorsal/M11803 (ΓÖé).tif
- SI FIle 4/Images Analyses/Dorsal/M12130 (ΓÖé).tif
- SI FIle 4/Images Analyses/Dorsal/M12211 (ΓÖé).tif
- SI FIle 4/Images Analyses/Dorsal/M12248 (ΓÖé).tif
- SI FIle 4/Images Analyses/Dorsal/M12418 (ΓÖÇ).tif
- SI FIle 4/Images Analyses/Dorsal/M12476 (ΓÖÇ).tif
- SI FIle 4/Images Analyses/Dorsal/M12477 (ΓÖÇ).tif
- SI FIle 4/Images Analyses/Dorsal/M12575 (ΓÖé).tif
- SI FIle 4/Images Analyses/Dorsal/M12671 (ΓÖÇ).tif
- SI FIle 4/Images Analyses/Lateral /M07791 (ΓÖÇ).tif
- __MACOSX/SI FIle 4/Images Analyses/Lateral /._M07791 (ΓÖÇ).tif
- SI FIle 4/Images Analyses/Lateral /M07924 (ΓÖé).tif
- SI FIle 4/Images Analyses/Lateral /M07940 (ΓÖÇ).tif
- SI FIle 4/Images Analyses/Lateral /M07941 (ΓÖé).tif
- SI FIle 4/Images Analyses/Lateral /M07952 (ΓÖé).tif
- SI FIle 4/Images Analyses/Lateral /M07953 (ΓÖé).tif
- SI FIle 4/Images Analyses/Lateral /M07957 (ΓÖÇ).tif
- SI FIle 4/Images Analyses/Lateral /M07987 (ΓÖé).tif
- SI FIle 4/Images Analyses/Lateral /M08026 (ΓÖÇ).tif
- SI FIle 4/Images Analyses/Lateral /M08039 (ΓÖé).tif
- SI FIle 4/Images Analyses/Lateral /M08041 (ΓÖÇ).tif
- SI FIle 4/Images Analyses/Lateral /M08058 (ΓÖé).tif
- SI FIle 4/Images Analyses/Lateral /M08068 (ΓÖÇ).tif
- SI FIle 4/Images Analyses/Lateral /M08193 (ΓÖÇ).tif
- SI FIle 4/Images Analyses/Lateral /M08194 (ΓÖÇ).tif
- SI FIle 4/Images Analyses/Lateral /M08200 (ΓÖé).tif
- SI FIle 4/Images Analyses/Lateral /M08207 (ΓÖÇ).tif
- SI FIle 4/Images Analyses/Lateral /M08228 (ΓÖÇ).tif
- SI FIle 4/Images Analyses/Lateral /M08269 (ΓÖé).tif
- SI FIle 4/Images Analyses/Lateral /M08285 (ΓÖÇ).tif
- __MACOSX/SI FIle 4/Images Analyses/Lateral /._M08285 (ΓÖÇ).tif
- SI FIle 4/Images Analyses/Lateral /M08286 (ΓÖÇ).tif
- SI FIle 4/Images Analyses/Lateral /M08288 (ΓÖé).tif
- SI FIle 4/Images Analyses/Lateral /M08291 (ΓÖé).tif
- SI FIle 4/Images Analyses/Lateral /M08306 (ΓÖé).tif
- SI FIle 4/Images Analyses/Lateral /M08307 (ΓÖé).tif
- SI FIle 4/Images Analyses/Lateral /M09181 (ΓÖÇ).tif
- SI FIle 4/Images Analyses/Lateral /M10334 (ΓÖÇ).tif
- SI FIle 4/Images Analyses/Lateral /M10393 (ΓÖé).tif
- SI FIle 4/Images Analyses/Lateral /M11044 (ΓÖÇ).tif
- SI FIle 4/Images Analyses/Lateral /M11108 (ΓÖé).tif
- SI FIle 4/Images Analyses/Lateral /M11118 (ΓÖé).tif
- SI FIle 4/Images Analyses/Lateral /M11250 (ΓÖé).tif
- SI FIle 4/Images Analyses/Lateral /M11275 (ΓÖé).tif
- SI FIle 4/Images Analyses/Lateral /M11417 (ΓÖé).tif
- SI FIle 4/Images Analyses/Lateral /M11470 (ΓÖÇ).tif
- SI FIle 4/Images Analyses/Lateral /M11479 (ΓÖé).tif
- SI FIle 4/Images Analyses/Lateral /M11684 (ΓÖÇ).tif
- SI FIle 4/Images Analyses/Lateral /M11803 (ΓÖé).tif
- SI FIle 4/Images Analyses/Lateral /M12130 (ΓÖé).tif
- SI FIle 4/Images Analyses/Lateral /M12211 (ΓÖé).tif
- SI FIle 4/Images Analyses/Lateral /M12248 (ΓÖé).tif
- SI FIle 4/Images Analyses/Lateral /M12418 (ΓÖÇ).tif
- SI FIle 4/Images Analyses/Lateral /M12476 (ΓÖÇ).tif
- SI FIle 4/Images Analyses/Lateral /M12477 (ΓÖÇ).tif
- SI FIle 4/Images Analyses/Lateral /M12575 (ΓÖé).tif
- SI FIle 4/Images Analyses/Lateral /M12671 (ΓÖÇ).tif
- SI FIle 4/Lateral Analyses/Centroid Size Results/CS Histogram.tif
- SI FIle 4/Lateral Analyses/Centroid Size Results/Lateral Centroid Sizes (Culled).csv
- SI FIle 4/Lateral Analyses/Centroid Size Results/Lateral Centroid Sizes (Total).csv
- SI FIle 4/Lateral Analyses/Centroid Size Results/Lateral Centroid Sizes (Total).numbers
- SI FIle 4/Lateral Analyses/Centroid Size Results/Lateral Centroid Sizes (Total)2.csv
- SI FIle 4/Lateral Analyses/Centroid Size Results/Lateral Centroid Sizes.csv
- SI FIle 4/Lateral Analyses/Centroid Size Results/Mann-Whitney Test Table.csv
- SI FIle 4/Lateral Analyses/Centroid Size Results/t-Test Table.csv
- SI FIle 4/Lateral Analyses/EFourier Data & Results/CVA (of PCA Scores)/
- SI FIle 4/Lateral Analyses/EFourier Data & Results/EFourier Coefs (Culled).csv
- SI FIle 4/Lateral Analyses/EFourier Data & Results/EFourier Coefs (Total).csv
- SI FIle 4/Lateral Analyses/EFourier Data & Results/Lateral Outline (Mean Shape Plot).tif
- SI FIle 4/Lateral Analyses/EFourier Data & Results/Lateral Outline (Mean Shape).csv
- SI FIle 4/Lateral Analyses/EFourier Data & Results/Lateral Outline (Overlay Plot).tif
- SI FIle 4/Lateral Analyses/EFourier Data & Results/Lateral Outline (Procrustes Aligned).csv
- SI FIle 4/Lateral Analyses/EFourier Data & Results/Lateral Outlines (Aligned).dat
- SI FIle 4/Lateral Analyses/EFourier Data & Results/Lateral Outlines.tps
- SI FIle 4/Lateral Analyses/EFourier Data & Results/Nai╠êve Bayes Results/
- SI FIle 4/Lateral Analyses/EFourier Data & Results/PCA Results/
- SI FIle 4/Lateral Analyses/Eigenimage Data & Results/CVA Results/
- SI FIle 4/Lateral Analyses/Eigenimage Data & Results/Lateral View (100 x 43).csv
- SI FIle 4/Lateral Analyses/Eigenimage Data & Results/Lateral View (Mean Shape).csv
- SI FIle 4/Lateral Analyses/Eigenimage Data & Results/Lateral View (Mean Shape).tif
- SI FIle 4/Lateral Analyses/Eigenimage Data & Results/Lateral View (Processed).csv
- SI FIle 4/Lateral Analyses/Eigenimage Data & Results/PCA Results/
- SI FIle 4/Lateral Analyses/Eigenimage Data & Results/Processed Images/
- SI FIle 4/Lateral Analyses/LeNet (Embedded) Results/Confusion Matrix (Jack).csv
- SI FIle 4/Lateral Analyses/LeNet (Embedded) Results/Confusion Matrix (Raw).csv
- SI FIle 4/Lateral Analyses/LeNet (Embedded) Results/Crania Groups (Culled).csv
- __MACOSX/SI FIle 4/Lateral Analyses/LeNet (Embedded) Results/._Crania Groups (Culled).csv
- SI FIle 4/Lateral Analyses/LeNet (Embedded) Results/Trained Feature Space Plot.tif
- SI FIle 4/Lateral Analyses/LeNet (Embedded) Results/Training History.tiff
- __MACOSX/SI FIle 4/Lateral Analyses/LeNet (Embedded) Results/._Training History.tiff
- SI FIle 4/Lateral Analyses/LeNet (Embedded) Results/Untrained (TSNE) Feature Space Plot (w: Lables).tif
- __MACOSX/SI FIle 4/Lateral Analyses/LeNet (Embedded) Results/._Untrained (TSNE) Feature Space Plot (w: Lables).tif
- SI FIle 4/Lateral Analyses/LeNet (Embedded) Results/Untrained (TSNE) Feature Space Plot.tif
- __MACOSX/SI FIle 4/Lateral Analyses/LeNet (Embedded) Results/._Untrained (TSNE) Feature Space Plot.tif
- SI FIle 4/Dorsal Analyses/EFourier Data & Results/CVA Results/Along-Axis Shape Plots (Grid).tif
- SI FIle 4/Dorsal Analyses/EFourier Data & Results/CVA Results/Confusion Matrix (Jack).csv
- SI FIle 4/Dorsal Analyses/EFourier Data & Results/CVA Results/Confusion Matrix (Raw).csv
- SI FIle 4/Dorsal Analyses/EFourier Data & Results/CVA Results/CV-1 Histogram.tif
- SI FIle 4/Dorsal Analyses/EFourier Data & Results/CVA Results/CVA Model Coords.csv
- SI FIle 4/Dorsal Analyses/EFourier Data & Results/CVA Results/Distance Table (Jack).csv
- SI FIle 4/Dorsal Analyses/EFourier Data & Results/CVA Results/Distance Table (Raw).csv
- SI FIle 4/Dorsal Analyses/EFourier Data & Results/CVA Results/Eigenscores.csv
- SI FIle 4/Dorsal Analyses/EFourier Data & Results/CVA Results/Hotellings T2 Test (BS).tif
- SI FIle 4/Dorsal Analyses/EFourier Data & Results/CVA Results/Hotellings T2 Test (PM).tif
- SI FIle 4/Dorsal Analyses/EFourier Data & Results/CVA Results/Log Likelihood Ratio Test (BS).tif
- SI FIle 4/Dorsal Analyses/EFourier Data & Results/CVA Results/Log Likelihood Ratio Test (PM).tif
- SI FIle 4/Dorsal Analyses/EFourier Data & Results/CVA Results/PCA-CVA Model Coords.csv
- SI FIle 4/Dorsal Analyses/EFourier Data & Results/Nai╠êve Bayes Results/Confusion Matrix (Jack).csv
- SI FIle 4/Dorsal Analyses/EFourier Data & Results/Nai╠êve Bayes Results/Confusion Matrix (Raw).csv
- SI FIle 4/Dorsal Analyses/EFourier Data & Results/Nai╠êve Bayes Results/Log Likelihood Phi (BS).tif
- SI FIle 4/Dorsal Analyses/EFourier Data & Results/PCA Results/Along-Axis Shape Models (Grid).tif
- SI FIle 4/Dorsal Analyses/EFourier Data & Results/PCA Results/Dorsal Outlines (Mean Vector).csv
- SI FIle 4/Dorsal Analyses/EFourier Data & Results/PCA Results/Eigenscores.csv
- __MACOSX/SI FIle 4/Dorsal Analyses/EFourier Data & Results/PCA Results/._Eigenscores.csv
- SI FIle 4/Dorsal Analyses/EFourier Data & Results/PCA Results/Eigenvalues.csv
- SI FIle 4/Dorsal Analyses/EFourier Data & Results/PCA Results/Eigenvectors.csv
- SI FIle 4/Dorsal Analyses/EFourier Data & Results/PCA Results/PC-1 vs PC-2 (w: Model Coords).tif
- SI FIle 4/Dorsal Analyses/EFourier Data & Results/PCA Results/PC-1 vs PC-2 vs PC-3.tif
- SI FIle 4/Dorsal Analyses/EFourier Data & Results/PCA Results/PC-1 vs PC-2.tif
- SI FIle 4/Dorsal Analyses/EFourier Data & Results/PCA Results/PC-3 vs PC-2 (w: Model Coords).tif
- SI FIle 4/Dorsal Analyses/EFourier Data & Results/PCA Results/PC-3 vs PC-2.tif
- SI FIle 4/Dorsal Analyses/EFourier Data & Results/PCA Results/PCA Model Coords.csv
- SI FIle 4/Lateral Analyses/EFourier Data & Results/CVA (of PCA Scores)/Along-Axis Shape Models (Grid).tif
- SI FIle 4/Lateral Analyses/EFourier Data & Results/CVA (of PCA Scores)/Confusion Matrix (Jack).csv
- SI FIle 4/Lateral Analyses/EFourier Data & Results/CVA (of PCA Scores)/Confusion Matrix (Raw).csv
- SI FIle 4/Lateral Analyses/EFourier Data & Results/CVA (of PCA Scores)/CV-1 Histogram.tif
- SI FIle 4/Lateral Analyses/EFourier Data & Results/CVA (of PCA Scores)/CVA Model Coords.csv
- SI FIle 4/Lateral Analyses/EFourier Data & Results/CVA (of PCA Scores)/Distance Table (Jack).csv
- SI FIle 4/Lateral Analyses/EFourier Data & Results/CVA (of PCA Scores)/Distance Table (Raw).csv
- SI FIle 4/Lateral Analyses/EFourier Data & Results/CVA (of PCA Scores)/Eigenscores.csv
- SI FIle 4/Lateral Analyses/EFourier Data & Results/CVA (of PCA Scores)/Eigenvectors.csv
- SI FIle 4/Lateral Analyses/EFourier Data & Results/CVA (of PCA Scores)/Mean Vector Test (HT2-BS).tif
- SI FIle 4/Lateral Analyses/EFourier Data & Results/CVA (of PCA Scores)/Mean Vector Test (HT2-PM).tif
- SI FIle 4/Lateral Analyses/EFourier Data & Results/CVA (of PCA Scores)/Mean Vector Test (LLR-BS).tif
- SI FIle 4/Lateral Analyses/EFourier Data & Results/CVA (of PCA Scores)/Mean Vector Test (LLR-PM).tif
- SI FIle 4/Lateral Analyses/EFourier Data & Results/CVA (of PCA Scores)/PCA-CVA Model Coords.csv
- SI FIle 4/Lateral Analyses/EFourier Data & Results/CVA (of PCA Scores)/PCA-CVA Model Coords2.csv
- SI FIle 4/Lateral Analyses/EFourier Data & Results/Nai╠êve Bayes Results/Confusion Matrix (Jack).csv
- SI FIle 4/Lateral Analyses/EFourier Data & Results/Nai╠êve Bayes Results/Confusion Matrix (Raw).csv
- SI FIle 4/Lateral Analyses/EFourier Data & Results/Nai╠êve Bayes Results/Log-Likelihood Ratio Test (BS) Values.csv
- SI FIle 4/Lateral Analyses/EFourier Data & Results/Nai╠êve Bayes Results/Log-Likelihood Ratio Test (BS).tif
- SI FIle 4/Lateral Analyses/EFourier Data & Results/PCA Results/Along-Axis Shape Models (Grid).tif
- SI FIle 4/Lateral Analyses/EFourier Data & Results/PCA Results/Eigenscores.csv
- SI FIle 4/Lateral Analyses/EFourier Data & Results/PCA Results/Eigenvalues.csv
- SI FIle 4/Lateral Analyses/EFourier Data & Results/PCA Results/Eigenvectors.csv
- SI FIle 4/Lateral Analyses/EFourier Data & Results/PCA Results/Lateral Outlines (Mean Vector).csv
- SI FIle 4/Lateral Analyses/EFourier Data & Results/PCA Results/PC-1 vs PC-2 (w: Model Coords).tif
- SI FIle 4/Lateral Analyses/EFourier Data & Results/PCA Results/PC-1 vs PC-2 vs PC-3.tif
- SI FIle 4/Lateral Analyses/EFourier Data & Results/PCA Results/PC-1 vs PC-2.tif
- SI FIle 4/Lateral Analyses/EFourier Data & Results/PCA Results/PC-3 vs PC-2 (w: Model Coords).tif
- SI FIle 4/Lateral Analyses/EFourier Data & Results/PCA Results/PC-3 vs PC-2.tif
- SI FIle 4/Lateral Analyses/EFourier Data & Results/PCA Results/PCA Model Coords.csv
- SI FIle 4/Lateral Analyses/Eigenimage Data & Results/CVA Results/Confusion Matrix (Jack).csv
- SI FIle 4/Lateral Analyses/Eigenimage Data & Results/CVA Results/Confusion Matrix (Raw).csv
- SI FIle 4/Lateral Analyses/Eigenimage Data & Results/CVA Results/CV-1 Histogram.tif
- SI FIle 4/Lateral Analyses/Eigenimage Data & Results/CVA Results/CVA Model Coords.csv
- SI FIle 4/Lateral Analyses/Eigenimage Data & Results/CVA Results/Distance Table (Jack).csv
- SI FIle 4/Lateral Analyses/Eigenimage Data & Results/CVA Results/Distance Table (Raw).csv
- SI FIle 4/Lateral Analyses/Eigenimage Data & Results/CVA Results/Eigenscores.csv
- SI FIle 4/Lateral Analyses/Eigenimage Data & Results/CVA Results/Hotelling's T2 Test (BS).tif
- SI FIle 4/Lateral Analyses/Eigenimage Data & Results/CVA Results/Hotelling's T2 Test (PM).tif
- SI FIle 4/Lateral Analyses/Eigenimage Data & Results/CVA Results/Log Likelihood phi Test (BS).tif
- SI FIle 4/Lateral Analyses/Eigenimage Data & Results/CVA Results/Log Likelihood phi Test (PM).tif
- SI FIle 4/Lateral Analyses/Eigenimage Data & Results/CVA Results/Mean Vector Test (BS).tif
- SI FIle 4/Lateral Analyses/Eigenimage Data & Results/CVA Results/Mean Vector Test (PM).tif
- SI FIle 4/Lateral Analyses/Eigenimage Data & Results/CVA Results/PCA-CVA Model Coords.csv
- SI FIle 4/Lateral Analyses/Eigenimage Data & Results/PCA Results/Eigenscores.csv
- SI FIle 4/Lateral Analyses/Eigenimage Data & Results/PCA Results/Eigenvalues.csv
- SI FIle 4/Lateral Analyses/Eigenimage Data & Results/PCA Results/Eigenvectors.csv
- SI FIle 4/Lateral Analyses/Eigenimage Data & Results/PCA Results/PC-1 vs PC-2 (w: Model Coords).tif
- SI FIle 4/Lateral Analyses/Eigenimage Data & Results/PCA Results/PC-1 vs PC-2 vs PC-3.tif
- SI FIle 4/Lateral Analyses/Eigenimage Data & Results/PCA Results/PC-1 vs PC-2.tif
- SI FIle 4/Lateral Analyses/Eigenimage Data & Results/PCA Results/PC-3 vs PC-2 (w: Model Coords).tif
- SI FIle 4/Lateral Analyses/Eigenimage Data & Results/PCA Results/PC-3 vs PC-2.tif
- SI FIle 4/Lateral Analyses/Eigenimage Data & Results/PCA Results/PCA Model Coords.csv
- SI FIle 4/Lateral Analyses/Eigenimage Data & Results/Processed Images/M10334.tif
- SI FIle 4/Lateral Analyses/Eigenimage Data & Results/Processed Images/M10393.tif
- SI FIle 4/Lateral Analyses/Eigenimage Data & Results/Processed Images/M11044.tif
- SI FIle 4/Lateral Analyses/Eigenimage Data & Results/Processed Images/M11108.tif
- SI FIle 4/Lateral Analyses/Eigenimage Data & Results/Processed Images/M11118.tif
- SI FIle 4/Lateral Analyses/Eigenimage Data & Results/Processed Images/M11250.tif
- SI FIle 4/Lateral Analyses/Eigenimage Data & Results/Processed Images/M11275.tif
- SI FIle 4/Lateral Analyses/Eigenimage Data & Results/Processed Images/M11417.tif
- SI FIle 4/Lateral Analyses/Eigenimage Data & Results/Processed Images/M11470.tif
- SI FIle 4/Lateral Analyses/Eigenimage Data & Results/Processed Images/M11479.tif
- SI FIle 4/Lateral Analyses/Eigenimage Data & Results/Processed Images/M11684.tif
- SI FIle 4/Lateral Analyses/Eigenimage Data & Results/Processed Images/M11803.tif
- SI FIle 4/Lateral Analyses/Eigenimage Data & Results/Processed Images/M12130.tif
- SI FIle 4/Lateral Analyses/Eigenimage Data & Results/Processed Images/M12211.tif
- SI FIle 4/Lateral Analyses/Eigenimage Data & Results/Processed Images/M12248.tif
- SI FIle 4/Lateral Analyses/Eigenimage Data & Results/Processed Images/M12418.tif
- SI FIle 4/Lateral Analyses/Eigenimage Data & Results/Processed Images/M12476.tif
- SI FIle 4/Lateral Analyses/Eigenimage Data & Results/Processed Images/M12477.tif
- SI FIle 4/Lateral Analyses/Eigenimage Data & Results/Processed Images/M12575.tif
- SI FIle 4/Lateral Analyses/Eigenimage Data & Results/Processed Images/M12671.tif
- SI FIle 4/Lateral Analyses/Eigenimage Data & Results/Processed Images/M7791.tif
- SI FIle 4/Lateral Analyses/Eigenimage Data & Results/Processed Images/M7924.tif
[truncated: 24 more entries]
