# Supplementary material for: Machine-learning strategies for testing patterns of morphological variation in small samples: sexual dimorphism in gray wolf (Canis lupus) crania
Source: BMC Biol. 2020 Sep 3;18:113. doi: 10.1186/s12915-020-00832-1 (PMC7470621; doi:10.1186/s12915-020-00832-1)
Supplement: Supplementary file 4 — Additional file 4. An archive catalogue of all original datafiles and results output for the EFA, Naïve Bayes and embedded LeNet-5 CNN analyses for both dorso-ventral and lateral views. [file 12915_2020_832_MOESM4_ESM.zip › SI FIle 4/Dorsal Analyses/Dorsal Training Set Groups.csv]

Female
Female
Male
Female
Male
Male
Male
Female
Male
Female
Male
Female
Male
Female
Female
Male
Female
Female
Male
Female
Female
Male
Male
Male
Male
Female
Female
Male
Female
Male
Male
Male
Male
Male
Female
Male
Female
Male
Male
Male
Male
Female
Female
Female
Male
Female
