# Supplementary material for: Machine-learning strategies for testing patterns of morphological variation in small samples: sexual dimorphism in gray wolf (Canis lupus) crania
Source: BMC Biol. 2020 Sep 3;18:113. doi: 10.1186/s12915-020-00832-1 (PMC7470621; doi:10.1186/s12915-020-00832-1)
Supplement: Supplementary file 4 — Additional file 4. An archive catalogue of all original datafiles and results output for the EFA, Naïve Bayes and embedded LeNet-5 CNN analyses for both dorso-ventral and lateral views. [file 12915_2020_832_MOESM4_ESM.zip › SI FIle 4/Dorsal Analyses/Centroid Size Results/Dorsal Centroid Sizes (Total).csv]

Specimen	Group	Centroid Size
M7791	Female	9916.283
M7924	Male	10418.977
M7940	Female	10374.349
M7941	Male	9772.947
M7952	Male	10233.923
M7953	Male	9966.971
M7957	Female	10997.468
M7987	Male	10225.789
M8026	Female	10140.977
M8039	Male	9969.401
M8041	Female	9632.237
M8058	Male	11398.099
M8068	Female	10817.538
M8193	Female	10321.233
M8194	Female	10631.348
M8200	Male	9400.869
M8207	Female	9927.711
M8228	Female	10046.679
M8237	Indeterminate	9901.918
M8238	Indeterminate	10682.176
M8269	Male	9562.962
M8285	Female	10572.813
M8286	Female	10679.207
M8288	Male	10898.709
M8291	Male	10229.046
M8306	Male	10098.697
M8307	Male	11035.099
M9181	Female	10428.497
M10334	Female	10362.980
M10393	Male	10531.934
M11044	Female	10305.178
M11108	Male	10437.633
M11118	Male	10508.458
M11250	Male	9804.971
M11275	Male	10475.936
M11417	Male	10145.362
M11470	Female	9901.681
M11479	Male	9360.077
M11684	Female	10320.178
M11803	Male	9671.381
M12130	Male	10062.647
M12211	Male	9872.684
M12248	Male	10409.472
M12418	Female	9236.927
M12476	Female	10032.488
M12477	Female	10335.826
M12575	Male	9402.518
M12671	Female	9896.649
