# Supplementary material for: Machine-learning strategies for testing patterns of morphological variation in small samples: sexual dimorphism in gray wolf (Canis lupus) crania
Source: BMC Biol. 2020 Sep 3;18:113. doi: 10.1186/s12915-020-00832-1 (PMC7470621; doi:10.1186/s12915-020-00832-1)
Supplement: Supplementary file 4 — Additional file 4. An archive catalogue of all original datafiles and results output for the EFA, Naïve Bayes and embedded LeNet-5 CNN analyses for both dorso-ventral and lateral views. [file 12915_2020_832_MOESM4_ESM.zip › SI FIle 4/Dorsal Analyses/Centroid Size Results/Dorsal Centroid Sizes (Total)2.csv]

9916.282844560927
10418.976667280398
10374.349186013229
9772.947373063393
10233.922555566529
9966.970932367902
10997.46790250677
10225.789266685808
10140.976922532333
9969.401163894783
9632.236851669848
11398.099489242348
10817.53828065024
10321.233178259274
10631.34795577055
9400.868979337318
9927.71132772638
10046.679002038434
9901.917691538341
10682.175523584448
9562.961553479829
10572.812814951374
10679.206615349913
10898.708533889081
10229.04632863364
10098.69706958939
11035.098544794848
10428.497146281436
10362.98047780335
10531.933724788309
10305.1780432622
10437.633361862578
10508.45785942606
9804.970567183429
10475.936301034544
10145.362073873954
9901.680895349706
9360.076942347572
10320.177525281886
9671.380841086413
10062.646945842165
9872.683768020392
10409.472397452877
9236.92743105989
10032.487854797866
10335.82588588514
9402.517956022915
9896.648688655501
