# Supplementary material for: Machine-learning strategies for testing patterns of morphological variation in small samples: sexual dimorphism in gray wolf (Canis lupus) crania
Source: BMC Biol. 2020 Sep 3;18:113. doi: 10.1186/s12915-020-00832-1 (PMC7470621; doi:10.1186/s12915-020-00832-1)
Supplement: Supplementary file 4 — Additional file 4. An archive catalogue of all original datafiles and results output for the EFA, Naïve Bayes and embedded LeNet-5 CNN analyses for both dorso-ventral and lateral views. [file 12915_2020_832_MOESM4_ESM.zip › SI FIle 4/Dorsal Analyses/EFourier Data & Results/Dorsal EFourier Coefs (Culled).csv]

Specimen	Group	a2	a3	a4	a5	a6	a7	a8	a9	a10	a11	a12	a13	a14	a15	a16	a17	a18	a19	a20	a21	a22	a23	a24	a25	a26	a27	a28	a29	a30	a31	a32	a33	a34	a35	a36	a37	a38	a39	a40	a41	a42	a43	a44	a45	b2	b3	b4	b5
Specimen M7791	Female	0.05084314496674199	0.11277100513852188	-0.009641490379311881	0.05863736813773113	-0.00839100295901002	0.007453173698495758	0.009512203577221679	0.005978375707792911	-0.007324134195619338	0.012859660800983587	-0.0059997646551992285	0.0013688100869581612	0.003610620916409915	0.00014934963933079364	-0.0016440540466919093	0.0031692735754113486	-0.004026152088017477	0.0023320970420135914	-0.00041367855180404127	0.00079354738356072	-0.0012480171216677149	0.0010197672922093244	-0.0023573891403773895	0.0014623100824536443	-0.0013172159977050944	0.0005493068136253105	-0.00021780509558117493	-0.00006331558392934792	-0.0005641789763750248	0.000575406636807421	-0.0007952427639899226	0.0004543673134756124	-0.00004888994473778622	0.00017456482937108862	-0.00005651749577432966	0.0003678522764799476	-0.0004902000008021953	0.00032997072471095294	0.00008576211165920757	0.00010466410853254245	0.00004544640818078621	0.00014074281530358174	-0.0002431217206197129	0.00012093869882623788	-0.005115473681718449	0.003722099577643909	-0.004986391459807683	0.003953771593288109
Specimen M7924	Male	0.03395900365254722	0.11307311323876058	-0.00603600476252062	0.052380968355443876	-0.002249637199820823	0.005634376771612571	0.0031524525650738107	0.011706746660383094	-0.008883917431939427	0.010293893586401976	-0.0018039693036999002	-0.0016430773661753183	0.002151904634130631	0.002807575207151251	-0.002198774210385156	0.002287391420830524	-0.0012242658538547937	-0.0005658629395505296	-0.0001403185435287076	0.0018943607694594242	-0.0018367339167803956	0.0017373154817811472	-0.0017244892092577856	0.00017326777450681855	-0.0006729236898999662	0.0005521310122131105	-0.0006033127311538182	0.0006268263151704737	-0.0007860249319494322	0.0004019103324984868	-0.000477060511667825	0.00036142491380802247	-0.0005690225065352559	0.0006961915080867612	-0.0006057402915663432	0.0008160037118778432	-0.0005037746950815971	0.0004319123121168473	-0.00039139287127916937	0.0003894986562485533	-0.00033929139455290367	0.00030281915334629667	-0.00025547721928256356	0.00014698372315414008	-0.004052425035752017	0.0018619384364786278	-0.0025324131087325857	0.0013905717124737477
Specimen M7940	Female	0.03868552925457698	0.11668421854651187	-0.005083339757470519	0.05915692530828613	-0.005147938224853837	0.0057808252909160385	0.007997481566528426	0.010253630371153595	-0.007785939100445403	0.013367444504801528	-0.004098796181820555	-6.924937675408325e-6	0.004035933138086211	0.0015404232348784788	-0.0013175038091683686	0.003780463168165809	-0.003153944453708548	0.0009090448515466074	0.00024720017636355553	0.0013819871175383188	-0.0009213766807622442	0.001646828549909209	-0.0024996223802921168	0.0011715065192645054	-0.0010820492296451185	0.0005739552759731366	-0.00031639394692554285	0.0003003849152376285	-0.0009091251094117907	0.0009413846112991654	-0.00089432404070714	0.0006270552435610767	-0.00048236487324179717	0.00015841436311579522	-0.0004209897714758081	0.000949542113104288	-0.000541313067281104	0.0005330158091232183	-0.00034687864791908287	0.00002987467681626373	-0.00015158507061694424	0.0002733014980866809	-0.0002914533795345305	0.0002102038658952931	0.00006800248335228711	-0.00019504014710045918	0.00013477705179000174	-0.00019646039374650372
Specimen M7941	Male	0.04537365137868534	0.11303570836568544	-0.007791871583680511	0.056087842999045	-0.008071832393082458	0.004605058363534269	0.007620295695055469	0.007750100940552029	-0.01077070919485423	0.01264905877982767	-0.006039467845634539	0.0007687866273581017	0.0023242853263850042	0.0014507760956736146	-0.003600155130755697	0.0023672628609588543	-0.004506086358919496	0.0013098884061581411	-0.001010339313597126	0.0013349306791489537	-0.002296799015821319	0.0011034123831688244	-0.003031010875538214	0.0013152729303283813	-0.0014638245714990884	0.00027324309657684597	-0.0006034295509718574	-0.00039656603783349545	-0.0007786056835953496	0.0011001587045306382	-0.0005638649155237543	0.00070803344362527	0.000013223832970065053	0.00021182812277234072	0.00007505885523731147	0.0010241097553269746	-0.0003307932606862516	0.0008310760024247731	-0.00037429159605559476	0.00026316727415569524	-0.00025327904297715604	0.000027947506034608444	-0.00019630102622423078	-0.000026927036232195363	0.0007176309655666985	0.003950795004137267	-0.000240696468773113	0.0016383853505632852
Specimen M7952	Male	0.048026877168629904	0.11241204439614871	-0.01183020088018692	0.06152164301747007	-0.006919019615570434	0.005453605505974352	0.008497458836076372	0.007802650472536235	-0.00994095241041015	0.013408865387157817	-0.005639712510790358	-0.0005586584671726527	0.005045945403315314	0.0004261254016315101	-0.0014376382531632135	0.002785972075007744	-0.003154177473823264	-0.0002477415822663723	0.0006474044433962396	0.0006140700817948266	-0.00138805805711867	0.0019293599662438246	-0.0025930512125394837	0.0004562965800054735	-0.0006883173461219913	-0.0000947920160665385	-0.0005328509580023622	0.0004118015241851505	-0.0007537879240265159	0.0007320226351291009	-0.00025730509038889135	0.00026096270118429856	-0.0003149573708369167	0.00038143969272080803	-0.00029298771601973475	0.0010451034573147468	-0.00015876879305848541	0.0007013735662806746	-0.0002593248210671467	0.00031362912146766807	-0.00016107178095774077	0.00031812142777379337	-0.0002210452264772888	0.00023326319191759658	-0.005048934031816088	0.0031056881764462314	-0.005411728448628491	0.0023313328125948015
Specimen M7953	Male	0.029876508041311832	0.11280249707454977	-0.0011640199415321982	0.05746626408886442	-0.005953465862075147	0.007686156892107032	0.006902028955200043	0.007122854757424642	-0.003911415227807432	0.007595388835873398	-0.0011597969249996475	0.00004802132144891976	0.0019815270566939723	0.00244333138400992	-0.0027288496094974063	0.005380090161271304	-0.00362973232732567	0.000384245530412871	-0.00029842820512736295	0.0004670699673143222	-0.0005167069140801566	0.0031154398523761426	-0.0031882038580956906	0.0011799038128437632	-0.0014735230614349544	-0.0003345006084101738	-0.0002025569610704009	0.0007899434336290686	-0.001430507968161734	0.0011556201383345957	-0.0011138731727294595	0.00019745154839357688	-0.00041653684589469274	0.00006753996142900709	-0.0005345966826499738	0.0004560146030656198	-0.000020609058548495952	0.00031113002297054963	-2.5217955283262716e-6	0.0003159985095398654	-0.0005963482019102645	0.0002636352425260845	-0.00014201065353706735	0.00004321021172829023	0.00012297301990121638	-0.00015924954341104162	0.0001348992640439871	-0.00007023890470662388
Specimen M7957	Female	0.03398440709775182	0.1150673030643403	-0.006030370918446572	0.058015610370916834	-0.0019772314016445578	0.006319193080677911	0.004034838035242403	0.011519286881143476	-0.008490890794096623	0.01096506687801446	-0.0006804478705853318	-0.0017143528238385169	0.0018868117461086336	0.0019329086916191392	-0.00242097747722445	0.004709005374276516	-0.0025543867179842103	0.000586945853866424	-0.001585894284777811	0.001140498704429721	-0.0017848828481623756	0.0022527024887595945	-0.0016375096804490488	0.0003980148813585039	-0.0010338177701688393	-0.000209959599546192	-0.0007328455876565371	0.0006152797628619027	-0.001014542307345991	0.0006826988166968495	-0.0010422935704774347	0.0005477949066950347	-0.00046795549581500764	0.00048599094127948193	-0.0005886217652678594	0.0002843467389333824	-0.000547551480690498	0.0004931971967116475	0.00005317742845821741	0.00013851193927292587	-0.00006303461581849562	0.00011268362837700804	-0.00044789829200594467	0.00030958215950556694	0.002097987862031416	0.00002602944298467699	-0.002345802756198247	0.00368364387194027
Specimen M7987	Male	0.033583506289510706	0.11046382507513271	-0.005669017341277745	0.054269352081285624	-0.006107698185619219	0.005750051066456102	0.004719937781051964	0.007363253619868865	-0.008262012885410898	0.010645613620930002	-0.0027859078743314035	-0.0015401591574381909	0.0047187882076039755	-0.0007004986885255577	-0.002360524544153085	0.0018275945354240782	-0.0034767777782313703	0.0011416103745127038	0.0005667487144735593	0.0005479545101072943	-0.002656684081117875	0.0009213932362492256	-0.0028604146250914156	0.0010208027631791235	-0.0004788383205731886	0.0003373596653591158	-0.0006734184491766549	0.000352953160631096	-0.0013385362081980983	0.0010571271287736325	-0.000527150728282696	0.0006826633691200554	-0.0003640063828400431	0.0006250857275827946	-0.0005326676548247132	0.0007754622030171219	-0.0005540285791029437	0.00016704683692801857	-0.00007025080639547143	0.000060450025883949646	-0.0001532637318608788	5.775156970492819e-6	-0.00023711211076281257	-0.000050676581420556476	-0.0007623184695319736	-0.00031771963532206655	-0.0005216878954501931	0.0003402637259346549
Specimen M8026	Female	0.026611470183127248	0.11710181830038921	-0.004756007756221961	0.05536029290306797	0.0007348765146760724	0.005851686922290914	0.002098473477798191	0.015091820389281344	-0.009168689026656646	0.00807844853149438	0.0009960594819960005	-0.0015787436920937366	0.00036644088122985373	0.00430537821625534	-0.0032847126419452807	0.0036450700477630277	-0.0005318387203839893	-0.0007926760430438343	-0.0013198360920598092	0.0014338170679914625	-0.0016452748986220634	0.0018342346197389283	-0.00031863885034987655	-0.00004935555866286442	-0.0006685626194100369	0.000024347618599969655	-0.0012800127254859032	0.0007436634080032488	-0.0005560028253413475	0.0004335124981166452	-0.0005321196748140624	0.000471698290281179	-0.0007724450634457068	0.0005235306573512597	-0.0003460529326101867	-0.000056732894986292174	0.000019730802644710146	-9.694802707114485e-6	-0.00007652220127263438	0.00027906262278342504	-0.0000190866234042012	-0.00003134758082921771	-3.005792959304177e-7	-0.00005218665662330462	-0.009007736643032367	0.0037502576162701394	-0.007117718059870852	0.0024116247652135672
Specimen M8039	Male	0.036458087184361464	0.11156876110474948	-0.0049728408622149835	0.05390507374916495	-0.00413304266033905	0.004024578414524915	0.004401984116271383	0.00931434863934638	-0.01086512345871379	0.011945951909659604	-0.004426511875629291	-0.0012387608294524878	0.003160704215498635	0.0003534211787873775	-0.0027252693656311684	0.001344948992008167	-0.002961880699658602	-0.0006805135591815876	0.0006653720107793141	0.000850592100971616	-0.002222806411784222	0.0013304359931381798	-0.003228052089219772	0.0009518953885383092	-0.0008368121579907649	0.0005200889771497003	-0.0005401325458866134	0.0007835352865632423	-0.001053216893047117	0.0007300571226493881	-0.00020364454941591243	-0.000011048141396005417	-8.052988246617892e-6	0.0006228044672506868	-0.0004998941388607841	0.001049720480622511	-0.0007602140372372269	0.0002856964511363269	-0.00041594918227286383	0.0002779808967714009	-0.00030460141576350516	0.00027989820795503475	-0.000145014473442204	-0.000044907569627047024	0.0004894660615724579	0.0003489830092440384	0.00022666725450416089	-0.000044654505688142046
Specimen M8041	Female	0.031405352088821205	0.11154255312054807	-0.0051175909855765665	0.0570049838731366	-0.006299361400794173	0.006855273240171808	0.006129414044109986	0.006846596723518349	-0.00870447210011783	0.011249475415022577	-0.004385722927557541	0.001019484441601449	0.0037994139086343225	-0.00013909157814921184	-0.0009623078801241315	0.001604315110435824	-0.003804835984990898	0.0004176317546212132	0.0002537157854705259	0.0002752891312228326	-0.0007761192625305766	0.000654588862345941	-0.0030777224889658437	0.0007081508636365663	-0.0014887498607787815	0.00006935856549284014	8.452595330305904e-6	0.00021178790287311255	-0.0008802532569222964	0.0007643810204356285	-0.0007891234266431988	0.0004465298030027085	-0.00024942941204029887	0.0003179572488652372	-0.00017264762938589957	0.0010759558445115136	-0.0005943308421761893	0.00045489212709729995	-0.0006344498790130579	0.00016202606845160168	-0.0001734153264767185	0.0002081912696473457	-0.00022292629360326553	0.000022592441279116248	-0.0013207631824888634	0.001120247259163323	-0.0002913441169224855	-0.00013715784545283814
Specimen M8058	Male	0.03854818838246056	0.10754227445545261	-0.008810604160851183	0.05390363005878107	-0.004939179987092574	0.006692762715727899	0.004925583722442013	0.007570898595078545	-0.009457867588308223	0.011794445778063095	-0.004713272887673406	0.00010309705518118164	0.004502076879853961	-0.0007518640505947573	-0.002450532013159202	0.0021781684375988208	-0.00269579410103758	-0.00014205073855272992	0.0008186278881937164	-0.00007652958771376569	-0.0015177534454827782	0.0013213478848244761	-0.002528481363165165	0.00046208518093854723	-0.00030759629146591904	-0.000368505592534601	-0.00016158740630391904	0.0005504856691674805	-0.0008498796640848766	0.0006390636998966303	-0.00027042120184211503	-0.00018520627824965467	-0.0000853340973837926	0.00024040900273159755	-0.0005075079151136552	0.0006812583412126286	-0.0007582220972014369	0.00009951035551528647	-0.0003143376740550619	-0.00009243852391292505	-0.0005148494350538876	0.00011812540051212275	-0.0005286894757089214	0.00005368983223333117	-0.001987144386484711	0.0036278270521241554	-0.0028381346352778112	0.0010699760247293866
Specimen M8068	Female	0.03727784864539913	0.10671515840715584	-0.0022539470253092543	0.049487149337793905	-0.0049927833624833	0.00824441700896136	0.006248524817648429	0.005302713153006681	-0.006320508229718981	0.011474575462818036	-0.005878049295703575	0.0031894571144832446	0.0028036012965743573	-0.0018810804648582992	-0.001434001992416207	0.0016955412690892162	-0.0018281727928041332	0.0008600276001973418	0.0011280198929670957	-0.0014172371357922937	-0.0003960976795303007	0.00027903650846385964	-0.0017892503931697624	0.0013093439891189512	-0.0006395589198743542	0.0001163795230391219	-0.00005581040565351909	6.441551163242991e-6	-0.0008608980438199371	0.0006596199554188709	-0.0006602360359340494	0.0002969881839267164	0.00024480588921671037	-0.0003329678631090615	-0.00010830976047573953	-0.00009514077573556957	-0.0003954435204543819	0.00027396751305428446	-0.00024396644682696134	-0.00008591230160515608	-0.00009421593507416989	0.00016712966720610522	-0.0003560230259044835	0.000252231750466237	-0.0020840025547964208	0.00042104195239885106	-0.00017252034042989216	-0.0004170323835011202
Specimen M8193	Female	0.03999230872205676	0.11188076930656196	-0.002006041664415612	0.05507576318321571	-0.008026540317942714	0.006952302078660609	0.005459309242757926	0.007743588647730881	-0.008010902447911058	0.012137564359223571	-0.006167103832161247	0.0027187881918022024	0.0019297772672381534	0.0002323974678198561	-0.0019231610157470396	0.0016738226686781156	-0.0033151040606547158	0.001665237925312942	-0.00021645510287063896	0.000446496605131726	-0.0010635039071219968	0.0003762371143809519	-0.0028712397986852814	0.0013597059198394335	-0.0009004996760274255	0.0005656769997218493	-0.00005971170891725428	-0.0001640909860973197	-0.0008184928935093915	0.0006622669884259467	-0.00044834070893032946	0.00036148171582267504	-0.00007302491978198124	0.00007722314851400851	-0.000013180456672785598	0.0003547172863377896	-0.0004776824474903598	0.00014069954856228917	-0.00040914171871851126	3.6938856406837063e-6	-0.00016352391814844396	0.000013051551591637407	-0.00024459001398667417	0.0000723248499277522	-0.006378288721428506	0.0063349588677831395	-0.005612727555743821	0.003610891451039577
Specimen M8194	Female	0.025360443819614217	0.1158430997067423	-0.004838969140569715	0.050377818082264776	0.004693853794168596	0.006796794589678988	-0.0010896417805350456	0.015796472957464922	-0.011126157177948027	0.007932069649541643	0.0009406698873132036	-0.001674839757214279	-0.0014992992742316762	0.004080999725674267	-0.002667773128153913	0.0018920305766623165	-0.0005729274791132379	-0.0008545393113834266	-0.003121138458680533	0.0019046751421025255	-0.0023237417689999213	0.001535191910825522	-0.0006124648465129941	-0.000048457402649055144	-0.0014072408549892842	0.0004012699898527114	-0.0014476546755696677	0.00023934173198010583	-0.00024660754261752744	0.0003195831200748051	-0.0004552935585987544	0.000472214460872577	-0.0008947247216688341	0.0005520748081947555	-0.0004716901674382565	0.00025877391773481036	-0.0005620293994373658	0.0004193957456708459	-0.00046709639414978254	0.0004337981075409169	-0.00026465444963647884	0.00012624291230045742	-0.00035964251326219964	0.00005946718824974826	-0.0057947797690437	0.0033001283593236696	-0.0024655862207732834	0.0010032351339559317
Specimen M8200	Male	0.051663206704979224	0.11416397808224128	-0.004847210581804657	0.06016484395082276	-0.01219592468511667	0.008720760645757102	0.009964349357078725	0.003973313917417795	-0.007176941628146727	0.014323887201949149	-0.008039734617424594	0.0048573317349731	0.002963549696128663	-0.0007441100042698361	-0.0004678824742000205	0.0008545934919040805	-0.003331024747677163	0.003465578315594541	-0.00026665850871531756	0.0005861477615371572	-0.0015071223930571771	-0.0002706170799759541	-0.0022345684350464088	0.0018416950471437424	-0.0017796613015687085	0.0013377915375907673	-0.0013007105802683614	-0.00011377546245669821	-0.0006295270423302783	0.0004203039068604934	-0.0008090485841901377	0.000645418005453622	-0.0005298417238277762	0.0006302339895911943	-0.00006864356626509115	0.00022775279969801106	-0.0007766604727117812	0.0004541050464950836	-0.0005083208510372109	0.0007055709401712559	-0.00035381073227515395	0.00008058932575195754	-0.000525324111687803	-0.00001737582554105767	0.0011279661404693447	0.001735055567813825	-0.0003392871914526207	0.0015687849630477385
Specimen M8207	Female	0.03181438898050494	0.1158722001232024	-0.007364219920910689	0.06102303253034014	-0.00361802328877386	0.004945914022665994	0.004083199984060929	0.010703382802723389	-0.009208235200939793	0.010199567663465267	-0.0026142133794862317	-0.0025873898486746174	0.001443083172724497	0.0017660066337197406	-0.0020067652406502738	0.0032202890734475183	-0.0029819714787745893	-0.0010223811761872587	-0.0017083009843943304	0.0005142199935855633	-0.0013865486286907338	0.0019274351563212215	-0.001966323344428293	-0.00037208436650574444	-0.0010751420009049934	-0.0007171784490511704	-0.0003422141592188152	0.0006600584515300021	-0.0012547528060152333	0.0006679110143648534	-0.0007159541886730055	0.00018269698782880805	-0.00005854807366013038	0.00034825419737939597	-0.0006997698582973555	0.0004658980760338246	-0.00041855593590965867	0.00045265508103702545	0.00003398070596504021	0.00024305633432959432	-0.00020388076050639276	0.00006429679732340978	-0.00034767029260756866	0.00016812601551717044	-0.003080448546772341	0.002042300493843042	-0.0014992945107458052	0.00046106820028231853
Specimen M8228	Female	0.03367998743266889	0.11360669854522669	-0.007329433821444495	0.05602947441466029	0.0007944530041636417	0.003952137629763123	0.005488593162409952	0.010183094118381522	-0.009122104679253265	0.011640781716011126	-0.0018503375792536172	-0.002333705248606148	0.0026234022549416593	0.0024780407693669334	-0.001756907189136943	0.0031859340940656082	-0.001525254981692284	-0.0016545740308905224	-0.00021235836222706781	0.0011044164435323562	-0.0009883870856185798	0.0018822381085803017	-0.0012462532711631717	-0.00030578001136137106	-0.0008040973702328967	-0.0001615582575735634	-0.0005336253635232368	0.0005117401919067612	-0.0004073827609992202	-0.0001124661379156136	-0.00017984133751054908	-0.000018675388895123105	-0.00016429139651544345	0.00006049908875264941	-0.00047046360799167183	0.0001936846554213405	-0.00001576326173640747	0.00024706259594778097	-0.00004194620594221877	0.00009902199834460592	-0.00027856470113281557	0.000058470302949455365	-0.00011049797730641208	0.00005454264200251649	-0.0064437640424459776	0.005632531567088549	-0.006228321179066859	0.002704967657073235
Specimen M8269	Male	0.042946580029348466	0.11053894214926166	-0.007954887927978582	0.059229756339801896	-0.011276041963680402	0.009380737285659893	0.0079064440409273	0.004125318278599471	-0.006365066698665025	0.012052647939693347	-0.006682993582951311	0.003130608617098055	0.0036209159866092285	-0.0012976439203581432	-0.0009908915376974305	0.0017275378362384627	-0.0033293645857098864	0.0020776013749797466	0.000616429202806742	-0.00037804637822463173	-0.000769204238752514	0.00007827838416606322	-0.0022932963715553123	0.0013369126379031914	-0.0009574624295168778	0.0000909417551159234	-0.00025419601073861577	-0.000372654383792567	-0.0004144667616305261	0.0002335709466786736	-0.0009219298390575586	0.00017086296790965467	-0.00001852841127542132	0.00027543070574286753	0.00008500360309849887	-0.000032657262571947904	-0.0007246113097783688	0.00033319750853220276	-0.00035708979845360705	0.00042557004950596704	0.000024762860203550678	0.000023876960220929058	-0.0002796269412401673	-0.00011487803336080395	-0.0030315358769498653	0.004122063125561911	-0.004714257204092269	0.002843450459675383
Specimen M8285	Female	0.03492045581435076	0.11505292194382587	-0.007539463289122365	0.05732277302520213	-0.001939013255886938	0.0044449715727865385	0.003251684608527095	0.010339736374584825	-0.012203088493411715	0.01237157887549025	-0.002449837859321725	-0.0005615635169553574	0.0020918897549572603	0.0012164006432114705	-0.003703271292844332	0.002412156552570851	-0.002860407808289863	-0.0000630462689514106	0.0001170830634086996	0.001501145934615675	-0.0020825180305216805	0.0015139868424940946	-0.003069703428342115	0.00017775369044340178	-0.0007217855101662989	0.0007186890850374432	-0.00010488044860400197	0.0008396399191283878	-0.0012377359998258152	0.0001405677130712079	-0.0005164314217393375	0.000330105930261743	-0.00010324244699769899	0.0007097066487707592	-0.0005036613385661256	0.0004684629748563576	-0.00048298863246550516	-0.00005925157163336501	-0.0002613694469906015	0.00021192724900593148	-0.000196129344387739	0.00035932060133947485	-0.00020867831768441665	-0.0000382420944443939	-0.004020047345846024	0.0016845916628282064	-0.007405583451902815	0.0009977721241703253
Specimen M8286	Female	0.039405558205265485	0.11413068680772617	-0.0074923204204489545	0.056862011559884074	-0.004980550433236027	0.00561717356274267	0.00792351374742535	0.008167322053185901	-0.00985281370434786	0.012146113475839406	-0.0037934627349911214	0.0002656907533661883	0.0033752953539816066	0.0016128522565934558	-0.003045181784005653	0.003590111675120922	-0.004406742011273194	0.0010145212520760438	-0.00005209053000046253	0.001514623890932012	-0.0020318238142765853	0.0014683155676069725	-0.0030827434806541014	0.0007936475919399908	-0.001265006880671879	0.0002682141987902337	-0.0008285531215581364	0.0005715406637339341	-0.0010096006059527945	0.0004894485199631796	-0.0009417216113257954	-0.00006256146050310766	-0.0004791137891390932	0.0004562395140858516	-0.00013279082030168455	0.0007690474589552072	-0.0004589192910563431	0.0001334138444656303	-0.0004117131184905066	0.0001745522015683392	0.00007666847662838638	0.0003999595280038819	-0.00003081758842797354	0.00007238165128708164	-0.0024989027810591886	0.0006095995992012515	-0.001163249181015118	0.00047566048538113316
Specimen M8288	Male	0.04476935067555702	0.11365159394198672	-0.008453497046774583	0.05618654354716111	-0.003723928637544094	0.003935687155551059	0.004581846329505035	0.010596708565257183	-0.01073480768774009	0.012579683713589185	-0.004724293364366625	-0.0013187482932495807	0.0016506474433294754	0.001294045168983462	-0.002472932651495156	0.0026985751281797424	-0.0029980967038306418	-0.0006575452841258316	-0.0008898389036020098	0.0010190009696404991	-0.0015948189777074938	0.0018934393398481848	-0.0025282030632203705	0.0009469276670671262	-0.0016613924717094894	0.0005596081022110035	-0.0002572154732748951	0.0006691955720348758	-0.0010645542993116112	0.0006891674390922921	-0.0006405582403592839	0.00027235726514153284	-0.00007881987862247137	0.00016123334598896612	-0.0007520522494325389	0.0005294272209996411	-0.0005178142299674872	0.0005380862528228293	-0.0005017242100834213	0.00019950867586505266	-0.0004607149988366188	0.0002353318693858267	-0.0004078399352981295	0.00018239788755425489	-0.006162949311084246	0.00530264392009082	-0.0020444913655317137	0.00009150489181754434
Specimen M8291	Male	0.04997000547804866	0.11595975031688974	-0.007549806621698415	0.06858026473129751	-0.008308463593850698	0.004717140486926681	0.009856437174055375	0.007217223167650795	-0.007298417076748796	0.011785146674458466	-0.004644939497734897	-0.00021141245824881112	0.0024708863169756613	0.0017616641273635824	-0.0019027442564401387	0.004412379595891673	-0.004959490481061764	0.0010910671024461581	-0.0018446250931547694	0.0006522599244943249	-0.0009790385540300991	0.0016378657290972971	-0.002401929241321835	0.0007837661324998447	-0.0020613318618336947	-0.00022809503166849914	-0.00033567236662909917	-0.000018449026473704026	-0.00039731762911175515	0.0002272337131422545	-0.0006366821186952217	0.0003589037578183579	-0.00005621292162035811	-0.00019199943132692848	0.000020931352268633016	-0.0001651774213430438	0.00030957318730163633	0.00016252693884663316	0.00008077691895424781	-6.482617874430182e-6	-0.00019783167842584408	-0.000038150402395104026	-3.296727730492303e-6	0.00005515868545691468	-0.007152743501900379	0.005933065833667905	-0.008410009098634064	0.0044565923639277825
Specimen M8306	Male	0.04580325047735688	0.12063812027617854	-0.014020463591207493	0.06198186819665977	-0.005409901487189553	0.004162842548426835	0.008501723204866902	0.010133982723593745	-0.009450059224966221	0.012341662156257385	-0.0034548301385979563	-0.0008589904600409573	0.0030715644127715987	0.0022299275537790092	-0.0022812146103469736	0.004043149027001909	-0.0037580984710049274	0.0010609943289301572	-0.0004871703314053237	0.0011558488159849455	-0.0006235100329175585	0.0012904777348956634	-0.0024235870701301856	0.0008756423722156731	-0.001012140083266021	-0.00005414283706843516	-0.00007563890905024474	0.00025050241068253046	-0.0010636504054238405	0.0010048042823026784	-0.0009249103819074946	0.00028966387942359824	-0.00033724631904779066	-0.0001036206781463561	-0.00022475105844249458	0.00042614197015487077	-0.00001611354439861827	0.00017762139365236292	-0.00016465201851924952	-0.00008799086490129935	-0.00015467933366984754	0.00028863723723370583	-0.00023113369198516978	0.00031055078969401747	-0.002314897994365691	0.0012822536740353802	0.00019266819936228423	-0.0002582560263480934
Specimen M8307	Male	0.04407684726416087	0.1125149552070244	-0.007057519431190743	0.058435022410951123	-0.007115860850934834	0.008309944011648314	0.007553620982684016	0.0080126212351437	-0.007245504785430257	0.010167551913025617	-0.0034074452007032984	5.486048713720446e-6	0.003564328976169729	0.0014170761541501516	-0.002248013124309686	0.0033217557639647487	-0.0035027463746957707	0.0003784652646416213	0.0003049347585877492	0.0005979848399207541	-0.0010644711805206685	0.001823066767064316	-0.002930149999192529	0.0010803782410855787	-0.001014516111736697	-0.00016017360482773935	-0.00009454049086543573	0.0005199729673369753	-0.0013058098472877794	0.0012563614007143633	-0.0011142089607637316	0.0006537663931671274	-0.00048163181286023046	0.00002444404241825994	-0.0002999475228887215	0.0006076948118305242	-0.0000822476028316442	0.00022201151181438377	-0.00033554149337804373	-0.000018379901201476127	-0.0003091847201111509	0.00011488640802606213	-0.00011814255240368522	0.00007632520048102733	-0.0033437559718729874	0.004571127899811501	-0.003432843405925362	0.00267652307489687
Specimen M9181	Female	0.04947276433456001	0.11394487405180023	-0.006592172797809081	0.061809510673346786	-0.010813406098131443	0.007467656987937292	0.00917115924197701	0.005542601939503607	-0.005682189064346295	0.012515704220002647	-0.006271208646213704	0.0012639614449151966	0.002740284721542206	-0.0002743134786904194	-0.00014359514966682266	0.00282601726150238	-0.004450933523195011	0.0014457059413994476	-0.0001906952051246673	0.0001330674658346713	-0.00005331569286803075	0.0008082958414660069	-0.0030687072477839413	0.0017609886378583356	-0.00149621585737492	0.00002538527809062414	0.0004758249700477518	-0.0005609887895902105	-0.0005365596678110806	0.0007564827437203203	-0.0012259759858577642	0.0008705232082283706	-0.0006827352312975016	0.000022862100109542406	-0.00036383508182610266	0.0006198658494725835	-0.0005927922077024182	0.0007191546434463217	-0.0007384856807712433	0.0002102472795986283	-0.00039662211312717707	0.0002654509351288978	-0.00018634863268052833	0.00011080542680407812	-0.0007696538139910084	-0.001716609660714652	0.00299233769303103	-0.0009976596118159951
Specimen M10334	Female	0.03218342643579709	0.1065449805676124	-0.0002723384517505397	0.04828903890259107	-0.002333105835395383	0.005158644414274977	0.004296485409814365	0.008512361563691615	-0.00934715277757013	0.01086220711453135	-0.005250166178262067	0.0010527585557545316	0.0027856355820384438	0.0007407598545989691	-0.0033177256433490217	0.0013811530984665938	-0.0025014105111925643	-0.00008788084379465156	0.000906498821936049	-0.00015242344242870497	-0.001594403786316021	0.0006171087167739913	-0.002364635702051358	0.0004567930619987102	-0.0005965027610874957	0.00016758784628705123	-0.000712919514062748	0.0005263621791713217	-0.0009826056825163797	0.00058270744277174	-0.0006403877069047684	3.1509279695926307e-6	-0.00018235573274010282	0.0003537186497404406	-0.0003391882195205585	0.00034752980556738245	-0.00072176911446918	-0.000018349851841886424	-0.0003306270723141643	-0.00004053108417374896	-0.0003635920059449132	0.00005189586383662243	-0.0005230393832159998	-0.00001826244261593006	-0.0017329463388267776	0.00400979981281973	-0.0029787218342391657	0.003155299007701426
Specimen M10393	Male	0.03766517848535994	0.10529987365401375	-0.0036072940439231403	0.05709629897149084	-0.006921220934740145	0.007695059083610017	0.005217573552344218	0.006308123365907515	-0.006078969645790079	0.01214705240174325	-0.006483603543561161	0.0007096676747167079	0.0036974873341538406	-0.0014083428664638028	0.0010877671694902698	0.001295994890383257	-0.0030224037531699274	-0.00023944757568211987	0.00010154398117036628	-0.0008365100880688227	0.0006825403139054968	0.0001404785261375749	-0.0020225669521455455	0.00030319298973604007	-0.0013414549062132075	-0.0002893094723949922	0.0004234452642594028	-0.0005882928014644642	-0.0002291562752846023	-9.920426405927613e-6	-0.00026569179680922236	-3.4944412181653347e-6	0.00015787542393314675	-0.000671737003775565	0.00013531748284652376	0.00015625937283238496	-0.00007848935752370086	0.00037746060317333765	-0.00024329699046857854	-0.00024241368548263913	-0.00008478824232329457	-0.00024353010356649476	-0.00004019195561599569	0.00015813962715762313	-0.002624378972194707	0.0025141882129086444	-0.0022211737373686894	0.0014787007838183482
Specimen M11044	Female	0.041046580068486695	0.11458742435912356	-0.007075352314092116	0.056383779422353404	-0.000013385681457537163	0.006061356505174928	0.004126941052813385	0.012177461863901444	-0.010966729995989674	0.012641188533713602	-0.002665635057347863	-0.001186903059990542	0.002168632840412852	0.003048027402412956	-0.0030323377240655445	0.0036053606184624056	-0.003678202276135729	0.0006796138190427054	-0.0011783329439722218	0.0017908340569506385	-0.0017393163684420994	0.0020131924366681526	-0.0026943051300556773	0.00021780698678990786	-0.0009081437209833604	-0.00014356124326698328	0.00006597818667794021	0.0006086277650206414	-0.0011852160910468916	0.00044969209088604307	-0.0008548299810093899	0.00026344598470601915	-0.0002492104756217191	0.00044681306610300854	-0.0007855377255949405	0.0007202083363941431	-0.0003907731303672813	0.00013020442891518804	0.00009502105675703658	-0.00013822301314226216	-0.00016405640731407354	0.00017621984694861197	-0.0004338807306851953	0.00027203874055716296	-0.005078349645280419	0.002161897561752979	-0.0014999285311691488	-0.0008819931525254734
Specimen M11108	Male	0.02748698471724575	0.0992659791303916	0.0006340657999874645	0.04444654097482764	-0.008037104963763558	0.010669374129914781	0.002508713427988778	0.0028566769824011	-0.0024286234049080077	0.009071281313130685	-0.004927512521728399	0.005427761384631822	-0.0012196739383026534	-0.003188734091580793	0.0014690631580881112	0.0003972952688524342	-0.0009684635707254583	0.0011589984587225737	-0.0018080340944888063	-0.001802978861045074	0.0011445477302555159	-0.00041047570653049366	-0.0006126249320863294	0.0012910320655555286	-0.0013116004046138353	0.000684349902949432	-0.000020629628421598862	0.00006489783190308518	0.0003504984668535967	0.0005801616884766286	-0.0007034694026183698	0.0006438900802803807	-0.000823335796680361	0.00013002393820116443	0.0002769540675953619	-0.00030439683899180476	-0.0003340088405654584	0.00010889419223769986	-0.0005162562042895161	0.00021641313561595804	-0.00013239342767266642	0.00006410642062039962	-0.0002689216017173445	0.00018053606393173766	0.0006433266734447531	0.0006328545196610699	-0.0007245603423445889	0.002347259758561506
Specimen M11118	Male	0.04475616686096927	0.10894426484480364	-0.0045649857459741485	0.05942373136317397	-0.011925169918862307	0.008402928439316146	0.00805482186834823	0.004437144961272957	-0.004902821095965967	0.012349124371705749	-0.007770973154539621	0.0032782843875966256	0.0027614139622536677	-0.000010330855457834478	-0.0003528304458910626	0.0025414035176729234	-0.005556975090927048	0.0035037855842614115	-0.0014124679096428072	0.0010917944368539845	-0.0006157428228257999	-0.0004408957768966004	-0.0021971624529328105	0.0011121792344847606	-0.0013977260720342793	0.0005373029411465961	-0.00022377435442830963	-0.0007084590732369546	-0.00013899296123080342	0.0006234730177006367	-0.0009777800178816538	0.0009651171474358512	-0.0007056120711713154	0.0004631389458049885	0.00032758091070346165	0.00046187353469236424	-0.0004704153021232658	0.0005551889405252857	-0.0007432319005411327	0.00033698271056120075	0.00016546972593198101	-0.00003698834928862225	-0.00005861508612183159	-0.00007479349579573301	-0.0033354172242511543	0.0017400194165042187	-0.0014231086361124097	0.00021941621250607998
Specimen M11250	Male	0.048045082920532375	0.1096737578952279	-0.008001704598069634	0.0533170597702227	-0.008993675546748741	0.008802055322411814	0.006699886263459015	0.006021234886028286	-0.008311556998068383	0.011158829924595071	-0.0055473711665425095	0.0016333160692876781	0.003218135522119565	-0.001253453863918709	-0.0030610260550941186	0.002195790175632478	-0.002727051786015835	0.0009767544330193756	-0.0003785942668415543	-0.0006508736526901957	-0.0020563746368715847	0.0010302970163180343	-0.0023200813310004973	0.0010086282652726078	-0.0011135216011476862	0.000025251308061301406	-0.00034932263444189415	-0.000011464344290816675	-0.0004917259727873543	0.00027789719385530175	-0.00064919111973466	0.0006940961359368929	-0.0003705285978664461	0.0002273652952998795	-0.0006156182077276303	-3.1482656666904815e-6	-0.0004861481673160118	0.0003016997350895448	-0.00047331568345363085	-7.922295164161444e-7	-0.0004528718126002804	-0.00005042717367018493	-0.00035231183267629815	-0.00016345104544014972	-0.00041480526055166387	-0.0032028089979891368	0.006270272585927092	-0.005027372795806271
Specimen M11275	Male	0.03681060255425258	0.11594561973154033	-0.00792392649363244	0.06006240290532338	-0.006891587774176031	0.008520034148351827	0.0064697442943187945	0.008179036818181945	-0.008020295139333732	0.012471533922536134	-0.0037130243877958775	-0.000176355851547775	0.003638527313417541	0.0012267802484084874	-0.0016924910874553552	0.002759825695934701	-0.003503597208140784	0.0003119659629362717	0.00041168043622183425	0.0009464157195804992	-0.0010025666977733696	0.001528700873358183	-0.002572852617870057	0.0005036612666161095	-0.0006908615675430456	0.00015095361466780212	-0.00003001402384124474	0.00041007801216744747	-0.0012367252381586774	0.0005500585358946552	-0.0009753491097090853	0.00018420123351435517	-0.00022410605231036327	0.000012947158382143021	-0.0005201589581781302	0.0008056312098063002	-0.0006217209489158869	0.00039337966197024524	-0.0003833583952162782	0.00004590931398856038	-0.00001806654953585427	0.00041083395859351293	-0.0001916246850539262	0.0002352619616237571	-0.0037740132244000776	0.0034782089483277115	-0.0018589001899897125	0.002450493798213028
Specimen M11417	Male	0.04183161551887601	0.11141792171876745	-0.005285516964170534	0.056362580480957214	-0.012538054780079959	0.009481182576801295	0.0063332626403188996	0.004846132150220074	-0.005896303352284297	0.01037780352916647	-0.005541956657029915	0.0034602199692733266	0.002611093980189496	-0.0020524993406817313	-0.0027169295624563427	0.0026772405023731643	-0.0031745348245534885	0.0034218893266682138	-0.0012842454569846004	-0.0010540504507665813	-0.0015629746072887193	0.0004580297426452093	-0.0019470613507953966	0.0022344968156557746	-0.0016735240383103738	-0.00002340419113088816	-0.00009438652464007231	-0.0004054376926203137	-0.000415667233463475	0.000885564727848351	-0.0014465451870500031	0.0010992261194928982	-0.0005282985848961779	-0.00007481060666667867	-0.0005207207453040278	0.0000817603057676946	-0.0007803522353612681	0.000686698227743174	-0.0006020192446298245	-0.00002427260985507455	-0.00020916567290310014	-0.00021573949932302447	-0.00005699554000107311	0.00020779030034307435	0.0009317815734871199	-0.0017077708378337927	0.0027373422985025996	-0.001983127226871453
Specimen M11470	Female	0.020244219489502786	0.11191820226325946	-0.002075657938345029	0.04809684126677769	-0.0013330119107584385	0.006707823154329687	-0.000027239807971349847	0.011276667556973981	-0.009805208553918171	0.00962851643459817	-0.0020323685380480077	-0.0008655407312113901	0.000520126709297942	0.0024321183782515738	-0.003142397052716841	0.0019360573298101702	-0.002264230211522634	-0.0006828000017757767	-0.0007135685298463982	0.0014651469528844001	-0.0020132012447185398	0.0013971077895110907	-0.0024103112134960135	-0.00047633499965564046	-0.0009067325256222799	0.00026182164077255554	-0.000593875173975006	0.0005721277007161493	-0.0011240427880802985	-0.0001699039926755383	-0.0003005807922080607	0.000220184414430443	-0.0003609629540866564	0.000711242032429936	-0.0007818823608046424	0.0005257505450308623	-0.00029470338490599515	0.0002510773773373213	-0.00023468607125610796	0.0004043620092399783	-0.0005003277327714043	0.00018835159778216826	-0.0002439175011687536	0.00005462999504881767	0.00029843361481149026	0.0009576287901244122	0.0008814138759529823	-0.00019614696975173217
Specimen M11479	Male	0.0533887514847051	0.11249622857502417	-0.011193385826913153	0.06469517106806111	-0.012014348996805802	0.005346821326554906	0.008122138581830916	0.003829065463327858	-0.007010859958097722	0.012389769951923636	-0.007487337050141999	0.0008399705910014215	0.0022637553353658476	-0.00041337761473895086	-0.001794925444833168	0.003126071524174139	-0.006435248448902272	0.002733075649349489	-0.0020350574596582783	0.0008473353116832112	-0.0006023131706792053	-0.00010824672620924245	-0.002672989626292583	0.0011204707101284286	-0.002319384447200429	0.0009557210384657035	0.00005697323836699949	-0.0008617133211910734	-0.0002271469802914055	0.0003419933923363364	-0.0015354874085587412	0.0011284854029232564	-0.0007053096597974445	-0.0003828628192251565	0.0006313158059230209	-0.00038352441839935986	-0.00019609797669525557	0.0002932745372309613	-0.0009473708065052234	-0.0001213225855354944	0.00015884488364377883	-0.00047011949927885233	0.00004901107516285041	0.0001235497302174005	-0.0114342342420247	0.0030076088582970117	-0.003296043846494086	-0.0012352452994247951
Specimen M11684	Female	0.037812343481759825	0.11453186748088194	-0.007127036348080927	0.058019541809525385	-0.003122370793260533	0.005035772715915927	0.0051880565943016295	0.01105617680592534	-0.01018558705666642	0.01120035303089162	-0.002814887097571683	-0.0006788512993663369	0.0029532713053051544	0.0021258404897141984	-0.0027548218824661914	0.003026120387135672	-0.0036318171262592516	0.0005406801826063326	-0.000991150224187129	0.0020628576501216566	-0.0014989819075387377	0.0018556460890688106	-0.002645064063524831	0.000468410477261415	-0.0008701588671969698	0.00022101922138583044	0.00006339913183140848	0.0006272586180950693	-0.0009384235923233506	0.0009670883587445831	-0.0005374701460559559	0.0003539574317619573	-0.0002907438471086064	0.00045242654944396756	-0.00046392189113685247	0.0009994032392582394	-0.00030011839208626806	0.00027379366990373935	-0.00020921394963803992	-0.00004956435269991812	-0.00020592412290189007	0.00032134131208004236	-0.00014847566068826152	0.0002051069718106577	-0.005394678021828854	0.0023752487276445344	-0.0026968713411751086	0.0014544129117646653
Specimen M11803	Male	0.043335928203450315	0.10944320319484657	-0.004572820489784697	0.057507707403493945	-0.005487399886489907	0.004318367673176347	0.0040709772553318814	0.009246151474447885	-0.009826104504412379	0.012403876589015877	-0.0042776846490794355	-0.0014365952846398674	0.0039507222427637165	0.0008240074486788133	-0.0025821249039181308	0.002430399253312758	-0.004121899486831129	0.0001644282309170926	0.0007485422807548835	0.0007616087918946269	-0.0013641670401263633	0.0012508231180736356	-0.0036824048234319114	0.0008544176226326706	-0.0009752615989099223	0.0010146369856375206	-0.00036929314548507134	0.0009116604341825469	-0.0013693543191690416	0.0008649268103456258	-0.0004437559574684284	0.0005791054284603954	-0.00021479090792893903	0.0010158621067142112	-0.0004992580085350094	0.0011575450208212213	-0.000537091258454313	0.00022392179772604177	-0.00031026238721118727	0.00013531994433865717	-0.0002867630701919174	0.0005861920168273029	-0.0004947972354912862	0.00029562080098171397	-0.004410026854737979	0.003122003799519304	-0.002197805223564264	0.0006540737399087262
Specimen M12130	Male	0.03561034023332625	0.11042741005218848	-0.004385210537660527	0.05924846561215048	-0.006007674188549406	0.0068523348007627945	0.00651524293861564	0.007477534592351315	-0.007884904967760604	0.012920795671416099	-0.006398066940839199	0.0020894741235289215	0.0031169174349296317	0.0006728946021081918	0.00006384983288969317	0.002069143209719729	-0.003681852708869919	0.0008245141344974713	-0.000033955271679845886	0.0003841267342533881	0.0005824608491064153	0.0007587718949478723	-0.0024843732130289094	0.0009831553828770505	-0.0017759368277123137	0.0003729319933964817	0.00030434242416073906	-0.00022467972439376755	-0.0004840373146145968	0.0008311261686934527	-0.0009582954326180351	0.0003988209907496088	-0.000110330728917734	-0.00047539971982497653	0.00032712761600254284	0.0005100966279136951	-0.0004036556702526913	0.000738233930559823	-0.0005356084971139669	-0.0003283699015473274	0.00011825838254820173	-0.0001625329906148389	-0.0001772075252365307	0.00036502134143119754	-0.0034260697197947922	0.00138789042558693	-0.002268367756438535	0.0010778145366464968
Specimen M12211	Male	0.02928179226117036	0.11655301206672014	-0.004214472263506475	0.055057762635145724	-0.0056118131059823845	0.008269573482227677	0.004944294359526657	0.010910110639467646	-0.00726649822273163	0.011195104668794593	-0.0038711610878813256	0.0006146340048729632	0.0023037102522977942	0.0019777781462255064	-0.002355636926835228	0.0038232361442922212	-0.003685545819127229	0.001043201137894296	-0.00023117742131061877	0.0017455429892534707	-0.001272641894476048	0.0021583562153375184	-0.002489959950914047	0.001022524557198344	-0.00037941416285622905	0.0004889693932846101	0.00006231327300806128	0.0007142557586552064	-0.00123649811396554	0.0011330186294773777	-0.0006003438013254445	0.00024547295970701936	-0.0002221031053481161	0.00022227364859918523	-0.000557984131927089	0.0009251508090108271	-0.0005893388259959666	0.0001353615632388751	-0.00023606714425287965	-0.00020822825783060547	-0.00018316876465838955	0.00045707272652328456	-0.0003191343091153777	0.00021140740676790464	0.00011998735490202255	0.000030402724974864478	0.00013076001585782994	-0.000022344723670603634
Specimen M12248	Male	0.044283574236744935	0.10968757985154011	-0.0037116221893219213	0.054526743926189156	-0.01145219914945671	0.009370973592633648	0.007012633388393781	0.005268495071978213	-0.005986920106214969	0.012160871242031251	-0.006986313827545577	0.004165114987722451	0.003202657957539958	-0.001319623481935736	-0.0009849526484314883	0.0013603771414916464	-0.0018828821641991983	0.0024402652165053046	-0.00013833753115107087	-0.0006002962380721701	-0.001544667221435465	0.0004433971378581985	-0.001823777794578558	0.0016351666167051188	-0.0013902084619204335	0.0004310757889023995	-0.0007789835541910293	-0.00022228283474575995	-0.00028704491509574633	0.0003398517179889213	-0.0006052117540582308	0.0007764337760559425	-0.0003441655583709567	0.00033894331225560817	-0.00021459828914776436	0.000045562510426992436	-0.0005066136349089473	0.0006652588113670388	-0.0006109163267311581	0.0004060142800775791	-0.0004954054175940602	0.00001322776728994152	-0.00026112899289712255	-0.000013911242486810594	-0.0033788001901165435	0.003214463996231543	-0.0026250450556286075	0.002044987439679374
Specimen M12418	Female	0.03258997454581355	0.09771046490388115	0.004153320306919353	0.04309851157370884	-0.005706555436606906	0.00674451184898576	0.006022955921213494	0.004056308855652677	-0.005416889074789183	0.010835751620885724	-0.006634251546397398	0.005983210379524037	0.0009482316766634229	-0.0014440303589521026	-0.0016084244506286971	0.00211789385080316	-0.0021418047185649087	0.0014425847290677877	0.000255717964383145	-0.002806666047169938	0.000513495877384985	-0.0010695789813041782	-0.0008306399799185573	0.00032816756862631387	-0.00009491842405050866	-0.0008991270903981551	0.0009499604942098404	-0.0007258804078147797	-0.000176765164522594	0.0007107997585430916	-0.0003613656714064938	0.0006533815871071375	0.00019649983681913635	-0.00046334260432557737	-0.00010318835139611941	0.00012962936756823854	-0.0004590121717736774	0.00035072738901951534	-0.0005861523441717527	-0.00038077217928382735	-0.00008065930650314426	-0.00021567851778853123	-0.00016596570734830608	0.00005881450564818093	0.00011823879066789155	-0.00013107118500708498	0.0020274887763045276	-0.0005358221168604372
Specimen M12476	Female	0.0370222429217379	0.11043518235786705	-0.008524297402544147	0.05414859231888019	-0.005586137630700555	0.004477739107372703	0.00614709337542799	0.007342800056630019	-0.009503784756175068	0.012017959156643925	-0.003874183493821673	0.00038146408848742884	0.00425693102147687	0.00029226357163410915	-0.003610281392791451	0.0017769595836717388	-0.0023770565973408797	0.00022342510122077625	0.0007478930814366735	0.000017909059709801293	-0.0028140824275948687	0.0005976022644569376	-0.002385735589928315	0.0004517840853884987	-0.0006089602394959909	0.0003991600297313861	-0.0009606364811884435	0.0007480759438987147	-0.0007201535489559473	0.0008990032027905228	-0.0006559199632860892	0.0008017251254137572	-0.00016318222479317946	0.0009422288163476432	-0.00019619019412632106	0.0005115677577179505	-0.0007432217776883121	0.00046245799781164217	-0.00026860588118458287	0.00026185287785395096	-0.00032681742964655734	-0.00003058960135016431	-0.0005302540157785319	0.0002020528231393382	-0.008936827425869365	0.004913991700093082	-0.004436797480535059	0.003134464291665035
Specimen M12477	Female	0.03729305038623535	0.10912578918443748	0.00027132443162660835	0.04982618400456175	-0.010717105384224363	0.008782344008080914	0.007195197773629849	0.005701864660332255	-0.005898991394485062	0.009516409740653743	-0.005822084619669296	0.003199361372621123	0.0025303347346540715	-0.002176104483466418	-0.001475587200597681	0.001789825943327253	-0.0030344749439108767	0.0017849175042690259	-0.0016240030898336524	-0.0005923093045045148	-0.0010292372047312447	0.0007192813008041717	-0.0027484142967938987	0.001474531513544691	-0.0019398734445466221	0.0007017365418786023	-0.00026508540257608334	-0.0004004947344824111	-0.0004062366713828846	0.00019125574925164555	-0.0006612052163295582	0.0005086636357140565	-0.00021891682066106484	-0.00016689694237457793	-0.00018917036009009208	-0.00001249881942092696	-0.0005232164699995725	0.0001749783813504162	-0.0005292054944094395	0.000042958113757424424	-0.00007793396384498749	-0.000017559717913405833	-0.0004238969361384611	-0.00008891824686968514	0.00575281935389946	0.0003928667448892903	0.002005354775437306	-0.004966785609103634
Specimen M12575	Male	0.03738896260000709	0.11635910156766095	-0.008489407273369857	0.06140707051923103	-0.0073889122905558356	0.006882952775541886	0.00602420733995138	0.007834960154907186	-0.008163238706822753	0.010162673370692593	-0.0024051121033996387	-0.001061541868056847	0.002339036805648445	0.001897354345942435	-0.0027377821239290942	0.004316330143553087	-0.004678076690820272	0.0005456186673006316	-0.0010195243912762698	0.0007801822970325242	-0.001542299145180062	0.0017755073479214598	-0.0026943057971266565	0.0004989303221094815	-0.0015627009710882998	-0.00009338691860006941	-0.0005846607033538207	0.0008920017049675659	-0.0015613311300561846	0.0011464762625636768	-0.001104028570525199	0.000515080563844895	0.0001751271356277706	6.581678479609492e-6	-0.00007094427023398103	0.00040471129387214394	-0.0001917356075416506	0.0002814814785367893	0.00009263431151401686	0.000017582667053273226	-0.00011838389881910098	0.000028291721011046214	-0.0001676859117775493	-0.00021245663686536378	-0.004716161152472354	-0.00047689924620122713	-0.0025455311777049247	0.001331513626289602
Specimen M12671	Female	0.029702230818629598	0.10211075220202977	0.00192034980017213	0.043658034198262724	-0.003418209270986	0.006523323161398964	0.004261401065670988	0.0070880863409702125	-0.008043912657725836	0.011184472039852405	-0.005727520378261942	0.0038908586947290456	0.0011120447301268483	-0.00037069334188642017	-0.003854276402645248	0.002284009609974244	-0.0020806739976498923	0.0009312854478729228	0.00024594955139102027	-0.0016238803043051038	-0.0015180115421982272	0.0006909139351429737	-0.0018180594607896032	0.0009737225490899454	-0.0006497113020792348	0.00014709726071115934	-0.0003223840790438953	0.000589909817607558	-0.0013819620324903622	0.0009535936032241451	-0.0007115434951386161	0.0005840564114078824	-0.00009555833163446268	-0.00023512606373006717	-0.0006852447384423136	0.00033450680698983654	-0.0005455590220810922	0.000270701676958253	-0.000327354093600875	-0.0002640265757570253	-0.00009410659297161228	0.00018991226247164816	-0.000361072087212474	0.00040126234533619843	-0.002249712744592597	0.0009474048114931923	-0.0003572481279524904	0.0006197934452012787
[truncated: 129 more columns]
