# Supplementary material for: Machine-learning strategies for testing patterns of morphological variation in small samples: sexual dimorphism in gray wolf (Canis lupus) crania
Source: BMC Biol. 2020 Sep 3;18:113. doi: 10.1186/s12915-020-00832-1 (PMC7470621; doi:10.1186/s12915-020-00832-1)
Supplement: Supplementary file 4 — Additional file 4. An archive catalogue of all original datafiles and results output for the EFA, Naïve Bayes and embedded LeNet-5 CNN analyses for both dorso-ventral and lateral views. [file 12915_2020_832_MOESM4_ESM.zip › SI FIle 4/Dorsal Analyses/EFourier Data & Results/Dorsal Outlines (Aligned).csv]

Object	Group	x1	y1	x2	y2	x3	y3	x4	y4	x5	y5	x6	y6	x7	y7	x8	y8	x9	y9	x10	y10	x11	y11	x12	y12	x13	y13	x14	y14	x15	y15	x16	y16	x17	y17	x18	y18	x19	y19	x20	y20	x21	y21	x22	y22	x23	y23	x24	y24
Specimen M7791	Female	0.08835299951802676	-0.0004228723980987125	0.0878487783050997	0.0008881027062674045	0.08744540133145817	0.002199077811902703	0.08734455707567328	0.0035100529213455446	0.0870420243413173	0.0048210280282500245	0.0862352704118028	0.006031158889523058	0.08492429528459143	0.007342133983735724	0.08371416439920396	0.008451420600646492	0.08240318927960766	0.009157330259145918	0.08109221416001137	0.009863239917645344	0.07978123904168426	0.010468305336859229	0.07847026392716469	0.010770838038216494	0.07715928881264512	0.011073370739573759	0.07594915792979601	0.011980968877913445	0.07463818281273808	0.012485190057841789	0.07332720769568014	0.012989411237770134	0.07201623258116058	0.0132919439391274	0.0707052574679102	0.013493632401199124	0.0693942823546598	0.01369532086327085	0.06808330724140943	0.013897009325342574	0.06677233212942822	0.013997853548128759	0.06556220125800173	0.013997853532898584	0.0642512261485589	0.013897009277113686	0.06294025103911605	0.01379616502132879
Specimen M7924	Male	0.08653877340606442	0.0005237085293973169	0.08660872637175339	0.0017731611862940107	0.08648676360208532	0.0030186130890384653	0.08597896898462713	0.004352021351156949	0.08566509047960205	0.005593472499749166	0.085735043445291	0.00684292515664586	0.08484741811127103	0.007976416175102854	0.08386183453249642	0.009203864684162236	0.08316412455675733	0.010437314324449975	0.08190667039155616	0.010891098760852957	0.08063921434097439	0.011824672535648461	0.07937375866746874	0.012662288442765464	0.07802234701166517	0.013018114634413817	0.07676689322354015	0.013375941203138288	0.0755034379271106	0.014117599242576785	0.07423998263068106	0.014859257282015278	0.07298252846547991	0.015313041718418258	0.07163311718675247	0.015572910042388102	0.07038366452985577	0.01564286300807706	0.06913221149588296	0.01580877384144452	0.06788075846191015	0.015974684674811983	0.06653534793733494	0.016042637263424815	0.06528589528043825	0.016112590229113776	0.06403644262354155	0.01618254319480273
Specimen M7940	Female	0.08793541829467866	-0.00026596312334788353	0.08793237238089815	0.0009871238281535927	0.08763991825417267	0.0023358991804366047	0.0873476984285072	0.003588283228757965	0.08686269599491844	0.004840198674959247	0.085991894044423	0.0061875682208820245	0.08483238678416274	0.007341452255701384	0.08357719112312093	0.008205928077575746	0.08222536985705739	0.00916656090235172	0.08097017419601557	0.010031036724226084	0.07971638434133399	0.010317164722330534	0.07836620318269075	0.010603058419374945	0.07711264762906919	0.010792795113517745	0.07585792057014745	0.011464488327468802	0.07450680220726404	0.012135947240359823	0.07325230944940231	0.012711249150349229	0.07199805099260066	0.013190159756376984	0.07064810413501746	0.013379662149459745	0.06939478288245594	0.01347300753964089	0.06814146162989444	0.013566352929822037	0.06679174907337126	0.013659464018943147	0.0655386621218698	0.013656418105162639	0.06418918386640665	0.013653137890322097	0.06293656551702527	0.013457309368618286
Specimen M7941	Male	0.08470239143842954	-0.0006521763888449012	0.08470734127332402	0.0006780170011308614	0.0846095877832285	0.0019062685791772943	0.08451221504966333	0.0032368427256834016	0.08431251974763847	0.0045677976287198515	0.08401050187715393	0.005899133288286648	0.08329881297630037	0.007129669405515148	0.08258750483197715	0.00846252809120332	0.08208084182457327	0.009794625263830804	0.08075331373030993	0.010515833077942998	0.0795258236653242	0.010622724724766806	0.07819715330146983	0.01103696483349998	0.07686772142455471	0.011246559805313805	0.07553828954763966	0.011456154777127631	0.0743123225087753	0.01197233669779013	0.07308749773950199	0.012795486323831656	0.07196613780827937	0.013925222898721858	0.07063746744442498	0.014339463007455032	0.06940997737943926	0.014446354654278837	0.06808054550252418	0.014655949626092662	0.06675035211254839	0.01466089946098714	0.06541939720951195	0.014461204158962269	0.06419076487493518	0.014261128100407054	0.06285980997189872	0.014061432798382184
Specimen M7952	Male	0.08680336335641232	0.0008353612631650307	0.08709372587161059	0.002008623738364762	0.08689505531016568	0.003376156071602934	0.08640370607383493	0.004547565619052584	0.08610755315941768	0.005817152367380878	0.08610431053585503	0.007185147932556572	0.08492896351693643	0.008354936168224901	0.0838517936988965	0.009329528081979751	0.08345815843150686	0.010501169245398161	0.08228350626049458	0.011377815574243132	0.08091481584741259	0.011667714857503852	0.07964430263520926	0.011762417818851095	0.07837355780703718	0.011954834749139455	0.0770048673939552	0.01224473403240018	0.0757329644859393	0.012925720807394146	0.07465556305193058	0.013998026690090115	0.07328571455900482	0.014776495818056441	0.07201496973083271	0.014968912748344805	0.07064674254968825	0.015063384093723285	0.06937692418539121	0.014864945148247164	0.06810664258915664	0.014861934140653284	0.0667384154080122	0.014956405486031764	0.06546790219580885	0.015051108447379006	0.06419762059957426	0.015048097439785123
Specimen M7953	Male	0.08647549850755308	-0.00003191237890425772	0.08657082080688143	0.0011724711786496194	0.08636515155469303	0.0023756026817425154	0.0860587344338454	0.00367864735052066	0.0857527346644848	0.004881361502126563	0.08514532599212045	0.006183154116443728	0.08413659525106716	0.007483277324812917	0.08292803817864337	0.008581904795863638	0.08161998529202132	0.009479453881082888	0.0804130976255455	0.010176759283444648	0.0791075488478454	0.010472325265630458	0.07780241742163227	0.010667560730644024	0.07659469505218248	0.011565527167350266	0.07528747686853442	0.012262415218225036	0.07408058920205858	0.012959720620586796	0.0727746230728715	0.013355617119944844	0.07146907429517138	0.013651183102130648	0.07026427338613053	0.01384683591863121	0.0689603940143784	0.013741079832128055	0.06775642780831151	0.013736071614284136	0.06645213108507238	0.013730646044953223	0.06514783436183325	0.013725220475622309	0.06394428550725337	0.013619881740606146	0.06264040613550124	0.01351412565410299
Specimen M7957	Female	0.08685686979653919	0.0001920788029419879	0.08685194891348018	0.0014650896021648242	0.08684702803042113	0.0027381004013876603	0.08656931911895721	0.004010056725669257	0.08629161020749329	0.005282013049950853	0.0858320426104261	0.006553266390938289	0.08491817979099782	0.0077318329308886935	0.08364095109201013	0.008818064161449146	0.08236372239302239	0.009904295392009599	0.08108789966062296	0.010626809251363526	0.07972255355201023	0.010985254247863849	0.07844883976949324	0.01116219205040799	0.07717512598697623	0.011339129852952132	0.0758993032545768	0.012061643712306062	0.0746231290305303	0.01287508691446162	0.0733483607730721	0.013324812745410655	0.07207464699055512	0.013501750547954796	0.07080128469968522	0.013587759007697302	0.06952757091716823	0.013764696810241443	0.0682542086262983	0.013850705269983953	0.06698154931872254	0.0137548550441232	0.0657088900111468	0.013659004818262451	0.06443623070357102	0.013563154592401698	0.06316321990434819	0.013558233709342575
Specimen M7987	Male	0.08606954463167184	-0.0001761448684597486	0.08597256815390729	0.0010952131099101411	0.08616896750314106	0.0023663829041489096	0.08587646986875465	0.0037356582809389975	0.08538832562165896	0.005007267171483718	0.0852913491438944	0.006278625149853607	0.08470541295446592	0.007550296768442035	0.08372818353961888	0.008626635414539723	0.0825553075120626	0.009605307574392047	0.08157820355330295	0.010877230105155304	0.0803071592151516	0.011269213339054633	0.07903611487700027	0.011661196572953959	0.07776507053884892	0.012053179806853291	0.07649396347265386	0.012347371098419838	0.0752229191345025	0.012739354332319168	0.0738542083101058	0.013326984178927772	0.07258360306826041	0.01440351100915658	0.07131268418619648	0.014991078127721477	0.07004163984804516	0.01538306136162081	0.06877047005380639	0.015579460710854575	0.06749923753152391	0.01567806811775555	0.06613008761082123	0.015581154368034675	0.06485866690440763	0.0153863859479373	0.06358737165408146	0.015387201412505498
Specimen M8026	Female	0.08663862982622951	-7.711118719741335e-6	0.08663158967857038	0.0012741973261503848	0.08652594118899817	0.0025555642212005797	0.08632168435751289	0.003836389566430843	0.08611742752602762	0.005117214911661108	0.08542067053479681	0.006296724165878628	0.08452615530991993	0.007573758662369372	0.08333689815894361	0.008651951825574147	0.08204903266605425	0.009729603438958994	0.0807649580219044	0.010116996658952233	0.07948250802721436	0.01020856485320621	0.0781968087336047	0.01089178309893871	0.07691056789017513	0.011673609686584294	0.0757240184882985	0.012258761140223642	0.07443886074450878	0.012843371044043051	0.07315532765017885	0.013132155922123204	0.07187179455584894	0.013420940800203356	0.07058988611097881	0.01341390065254425	0.06930851921592861	0.013308252162972056	0.0680266107710585	0.013301212015312949	0.06674524387600828	0.013195563525740753	0.0655630268726911	0.012991848244075403	0.06428274307728078	0.012688983070677036	0.06300137618223058	0.012583334581104843
Specimen M8039	Male	0.0853301161674696	-0.00010134232531149858	0.08532992249905105	0.0012026477181128624	0.08522942190421522	0.0025066228639665654	0.08502862928053279	0.0037102761858323536	0.08472751483286246	0.00501422153654474	0.08452670731160937	0.006318181784827789	0.0840249790111045	0.0076220973403988606	0.08302171607851334	0.008925938408116642	0.08211876007233945	0.010229794373405085	0.08111554183246028	0.011232714661871094	0.07981150709632392	0.01153344177270432	0.07850742766747562	0.012135089662789322	0.07720337803376862	0.012536123700039809	0.07589935819520295	0.012736543884455775	0.07459533835663729	0.012936964068871742	0.07339158075177686	0.013438319930110142	0.07208750132292856	0.014039967820195141	0.07078339209893894	0.01484222956311466	0.06947935736280259	0.015142956673947886	0.06817532262666624	0.015443683784781111	0.06687133258324188	0.015443490116362563	0.0656676494662348	0.01544331134551467	0.06436367432038109	0.015342810750678861	0.06305971407209804	0.015142003229425794
Specimen M8041	Female	0.08437216239183433	-0.00018564997915035582	0.0843888992279449	0.0010600541321920405	0.08440703080039803	0.0024095669194796362	0.08411234160867302	0.00365945523984968	0.08392146109289321	0.004907948823877172	0.08362677190116821	0.006157837144247216	0.08301926194526504	0.007308100997699705	0.0819909383402109	0.008048709092741592	0.08127822497201997	0.00909655900659143	0.08004646822410309	0.010151382602154015	0.07880634305813089	0.010583354142045398	0.07757040210118633	0.011326751709772381	0.07622367878658383	0.011552500634115916	0.07498076414792654	0.011776854822116902	0.07373645477292667	0.011897400334172688	0.0724935401342694	0.012121754522173673	0.07136838153498275	0.013382800733284107	0.07013244057803823	0.01412619830101109	0.06889092067572346	0.014454361164957276	0.06754559209746351	0.01478391876524601	0.06630267745880622	0.015008272953246995	0.06505697334746381	0.01502500978935758	0.06380847976343633	0.01483412927357777	0.06245478276712109	0.014540834818195302
Specimen M8058	Male	0.08606101310021773	0.00027510094615145386	0.08675997049738116	0.0015050364521615846	0.08684479214904402	0.0027335159450388204	0.08649073740918752	0.004048689106464068	0.08622441634725964	0.005364070269765445	0.08569510225342196	0.006591093749509785	0.08490237912392218	0.007905226901554393	0.08375934528833621	0.008955327012308537	0.08270404513067887	0.010005635124938812	0.08147286161341197	0.01123099458967413	0.08024292610740183	0.011929951986837545	0.07901319860326785	0.01254117570607231	0.07769677743058583	0.012713523033787694	0.0763803562579038	0.012885870361503076	0.07515187676502656	0.01297069201316594	0.07383545559234457	0.013143039340881322	0.0726044800769538	0.014280665127687987	0.07137433656906754	0.015067356202780054	0.07005791539638553	0.015239703530495438	0.06874170222557964	0.01532431718028217	0.06751322273270238	0.015409138831945036	0.06619700956189654	0.015493752481731767	0.06488058838921451	0.015666099809447148	0.06365210889633728	0.01575092146111001
Specimen M8068	Female	0.0869003295056025	-0.0005042233756093693	0.08680503435675514	0.0007897643357842543	0.08698706595575081	0.002084363382799243	0.08670709008688192	0.003285501287830951	0.08624202594091053	0.004578673885062755	0.08586940404422015	0.0058720502608350135	0.08512701315040579	0.007164611522445453	0.08410749928728879	0.008364119199153522	0.08281106623340974	0.009378131041678213	0.08151463317953067	0.010392142884202905	0.08021881146127297	0.011128827978884584	0.07892278596447479	0.011957955322847262	0.07772001783111945	0.012417517448226376	0.07642501122702357	0.012784433545784029	0.0751302084014681	0.013058907394060676	0.07383520179737221	0.01342582349161833	0.07254039897181679	0.013700297339894979	0.071337427059921	0.014252301714555098	0.07004242045582508	0.01461921781211275	0.06874761763026965	0.0148936916603894	0.06745301858325467	0.015075723259385039	0.06625126934260159	0.015073074138359125	0.06495707785266751	0.015070221238792756	0.0636630901412739	0.01497492608994538
Specimen M8193	Female	0.08553977605716674	-0.00006704833958108555	0.0856262345529979	0.0011932499119370102	0.08551892439276355	0.002451944189270246	0.0854116142325292	0.003710638466603481	0.08520661775716971	0.00506541508487703	0.08490553894086988	0.006322505388025406	0.08383018748740054	0.0074762954664016	0.08265714971880603	0.008726167885718108	0.08196933557746768	0.009883165912464017	0.08070582937757985	0.010357161720426148	0.07934223090128957	0.011217892853426817	0.0780771207272169	0.011885657317454433	0.0768144165144215	0.012262768797383819	0.07555251428871856	0.01254299594928046	0.07429141405010802	0.01272633877314436	0.07302710586312779	0.01329721890913923	0.07166350738683751	0.014157950042139902	0.07040000118694967	0.014631945850102029	0.06913809896124673	0.014912173001998673	0.0678769987226362	0.01509551582586257	0.0666175024582105	0.01508508999366098	0.06535720420669244	0.015171548489492133	0.06409610396808191	0.01535489131335603	0.06273892138853106	0.015440547822094754
Specimen M8194	Female	0.08522718706892003	0.0007200956558815342	0.08540226017818306	0.0019448309932912442	0.08520010587314657	0.0032596104034596325	0.08509301067712309	0.0044813367191167365	0.08479680027032449	0.005795113122034259	0.08468970507430104	0.007016839437691363	0.08364204886065608	0.008228535680839786	0.08240728345073768	0.009344169807724319	0.08154773944061705	0.010557872065374476	0.08031999508145471	0.011015113479923951	0.07900020063503198	0.011283239683698248	0.07777546529762225	0.011458312792961266	0.07645567085119953	0.011726438996735564	0.07523093551378983	0.011901512105998577	0.07391013806011622	0.01226369441153503	0.07268439971545564	0.0125328236225602	0.07136259925453114	0.012989062029858802	0.0701368609098706	0.01325819124088397	0.06881806947069874	0.013432261342896119	0.06759534014779076	0.013419222248634831	0.06627755171586977	0.013499236248884827	0.06505482239296179	0.013486197154623538	0.06373903997554253	0.013378098951349232	0.06251831666713631	0.013176947653563639
Specimen M8200	Male	0.08629014633588815	-0.00022260687201347502	0.08660675169143715	0.001054496759875947	0.08649786529144837	0.0023307625713972547	0.08628239649748312	0.003713191866710977	0.08596076421972546	0.004989038768048227	0.08521364018643002	0.00626404784901736	0.08436014321425013	0.007538847474894465	0.08329390036430136	0.008813228190587516	0.0820157494569518	0.009661698240558724	0.08073822691487834	0.010191049473876604	0.0794602854626208	0.010933146584963369	0.07818276292054734	0.011462497818281243	0.0767988674395894	0.011991639596507094	0.07552176380769998	0.012308244952056084	0.07424382235544245	0.01305034206314285	0.07296525253790885	0.01411155799088295	0.07168793945092741	0.014534536285316382	0.07030467233524558	0.014744559246888899	0.06902777815844816	0.01495479166355344	0.0677510934367428	0.015058651141333543	0.06647440871503743	0.01516251061911364	0.06509135105444762	0.01526616064180171	0.06381466633274224	0.015370020119581808	0.06253819106612891	0.015367506658477463
Specimen M8207	Female	0.08365464847053741	0.0004685326827201346	0.08405325744636806	0.0017793150970410762	0.08394855926827445	0.002987715499756992	0.08374280260228364	0.004296512628516189	0.08363777354326307	0.005605640638202345	0.08343234775819926	0.006813710159991302	0.0829244082712977	0.008121514645969628	0.08181276490442864	0.00922587863244573	0.08130482541752712	0.010533683118424056	0.07999205771764453	0.011536657736076004	0.07878233379122082	0.011834869985863234	0.07747254401968076	0.011931296140783025	0.07616242336721377	0.012128449902673059	0.07495336120264393	0.012225206938519811	0.07364257878832305	0.012623815914350323	0.07243219310004544	0.013123483378078029	0.07112074892387063	0.01372354756784902	0.06980963562862276	0.014222884150649772	0.068600242583126	0.014420368793466762	0.06728979104973205	0.014718250162327034	0.06598000127819197	0.014814676317246828	0.06477093911362218	0.014911433353093579	0.06346148022300906	0.014907131901043131	0.06225307982029312	0.014802433722949405
Specimen M8228	Female	0.086224060958585	0.00008136539534782795	0.0862306670324671	0.0013753084563977124	0.08603820494311076	0.002670267836506384	0.08554714060889675	0.0039667516952032345	0.08545370444163027	0.005161668834163292	0.08446395338026134	0.006261625327268663	0.08337517639680263	0.0074616240615226525	0.0821858490126659	0.008463062792067589	0.08089698754690994	0.009465009682141924	0.07960558528350699	0.009969286164120144	0.07841219262313516	0.010174452241711304	0.07712079035973222	0.010678728723689525	0.07583091257491748	0.011481607450525415	0.07454052663057334	0.012184952095742078	0.07324912436717042	0.0126892285777203	0.07195670578470871	0.012994436896460081	0.07066377904271762	0.013200111133580637	0.06946987822281632	0.013305743129552577	0.06817593516176645	0.013312349203434689	0.06688300841977536	0.013518023440555244	0.06558906535872547	0.013524629514437357	0.06429461413814619	0.013431701506700248	0.06299965475803754	0.013239239417343916	0.06170469537792886	0.013046777327987584
Specimen M8237	Indeterminate	0.0866573119602431	-0.0005200559776255579	0.08663763422270408	0.0007926735472958581	0.08641599809671563	0.0021023757279805062	0.08609338277650244	0.00341056423654677	0.08577076745628927	0.0047187527451130334	0.08534717294185133	0.006025427581560914	0.08492357842741344	0.0073321024180087934	0.08419856000241971	0.008533257043876794	0.08287372110055123	0.009321412860135598	0.08185181978135689	0.010114109692749552	0.08052698087948841	0.010902265509008352	0.07920819666609343	0.011286504548368258	0.07789243979693525	0.011468785199278712	0.07656457355082998	0.012458899403986961	0.07524124832107984	0.013146076026021037	0.0740264706461464	0.013329870349049878	0.0727107137769882	0.013512150999960332	0.07139647057994843	0.013593452456646062	0.07008676839926375	0.013371816330657621	0.06877101153010559	0.013554096981568075	0.06745676833306578	0.013635398438253808	0.06614101146390759	0.01381767908916426	0.06482979561110457	0.013697022157400544	0.06351857975830154	0.013576365225636827
Specimen M8238	Indeterminate	0.08702903855018336	0.0001866478512163605	0.08692239790316945	0.001496246704341786	0.08681575725615556	0.0028058455574672117	0.08652282889860122	0.004019973522263151	0.08641618825158731	0.0053295723753885756	0.08602871981892717	0.006636378788842895	0.08507959581497457	0.007937600322954996	0.08413140262424562	0.009145212595185016	0.0828097031992121	0.010255492352638146	0.08149265784029705	0.010897725800680871	0.08017468166815832	0.01163356851060568	0.07895124557112536	0.01227673277187211	0.07763792346510516	0.012544529172386515	0.07632553217230861	0.012718716311018839	0.07501127925306467	0.013080121973415324	0.07378877396925541	0.013629676972799674	0.07247452105001147	0.013991082635196156	0.07115933731754384	0.014446097559474725	0.06984601521152362	0.014713893959989125	0.0685317622922797	0.015075299622385616	0.06731298026136523	0.01525041757424164	0.06600058896856871	0.015424604712873964	0.06468819767577216	0.015598791851506286	0.06337673719619932	0.015679369728256533
Specimen M8269	Male	0.08654904078250568	-0.0001284157298281404	0.08675406315504537	0.0011271050329915396	0.08674960335965942	0.0024865092268151886	0.08674548662545702	0.0037413438672677887	0.0865322307845125	0.004995492385353307	0.08569121456215817	0.0063521520897086335	0.08505968050772945	0.0076049283630599904	0.08411443779318759	0.008856675452860726	0.08285788784681732	0.009375406485513492	0.08160030871689646	0.01020784617827941	0.08023816003360451	0.011039942809861784	0.07898195314841779	0.0114541042891435	0.07772608932441459	0.011763696215054164	0.07646953937804432	0.012282427247706932	0.07542007017131494	0.013429261722953077	0.0740586076103901	0.014052219247793353	0.0728027437863869	0.014361811173704019	0.07154756608475074	0.014462263992872586	0.07018713270737649	0.014771512857599712	0.0689312688833733	0.015081104783510378	0.06767574812055363	0.015286127156049994	0.06631565780436292	0.015490806467406068	0.06506013704154326	0.015695828839945684	0.06370038978653605	0.01579593859793071
Specimen M8285	Female	0.08559420150558451	0.0004678528453590675	0.08528621984056206	0.0017865776645616344	0.08545280418125771	0.0030194085901038667	0.08533395512563915	0.004341602373723087	0.08493140715591477	0.0056585927107173275	0.08462342549089227	0.006977317529919895	0.08393891308927025	0.008194538115587185	0.0832526662054399	0.009506325005956447	0.08218815410280168	0.010811173967492397	0.0808486154970992	0.011637987958893533	0.07997670496828156	0.012757173275442202	0.0786389008447874	0.013489420962141367	0.07731150361454321	0.013654270820628728	0.07598063741988237	0.014008253288520022	0.07474607201213178	0.014269403933917678	0.07342040926409592	0.01433968748770307	0.07208260514060175	0.015071935174402237	0.07074826998152425	0.015615050251697467	0.06950850112714871	0.016159899811201025	0.0681793694146962	0.01641931597439035	0.06685544114886866	0.016395033223473778	0.06552977840083274	0.016465316777259174	0.06429694747529054	0.016631901117954855	0.06296955024504634	0.016796750976442214
Specimen M8286	Female	0.08578779683238752	0.0009041280495547342	0.08568966145071753	0.0022147580061020558	0.08596640467046968	0.0034330331747001192	0.0856809905601364	0.004743020843056251	0.08548921581413477	0.006053329655507978	0.08520380170380148	0.00736331732386411	0.08454447242433286	0.00848474168717459	0.0837915037805326	0.009605844906389473	0.08294425348420949	0.010913905710172039	0.08172533602742023	0.01137792765858749	0.08041406378268172	0.011467071005580802	0.07910214924975202	0.011743493081237384	0.0777892712845355	0.012300833249888881	0.07657035382774625	0.012764855198304333	0.07525811815072093	0.013134916638292556	0.07413091319368972	0.014161095916793423	0.07281803522847323	0.014718436085444916	0.07159911777168397	0.01518245803386037	0.07028720323875425	0.015458880109516952	0.06897560984992013	0.015641662820841902	0.06775797696951327	0.01573112731193081	0.06644606243658355	0.01600754938758739	0.06513479019184502	0.0160966927345807	0.06382383909120211	0.016092196717242373
Specimen M8288	Male	0.0856309169400585	0.0006308458863895614	0.08570513414811345	0.0019165341762293474	0.08577935135616842	0.0032022224660691336	0.08548658677202416	0.004482902687338963	0.0852843156187872	0.005856580373801087	0.0850832964826927	0.0071385126122134055	0.08424005921024957	0.008411680730628299	0.08358031283390607	0.009687352883328173	0.08246309123445601	0.010865019502265792	0.08125788023838364	0.011766197759911499	0.0803228975178907	0.013038113861183902	0.07902969712519599	0.013662803757537702	0.07764850733587891	0.014011005292599592	0.07636031501175412	0.014268713396754165	0.07507337470477186	0.014434676052858931	0.07378267834636211	0.014875875053113111	0.07249573803937984	0.015041837709217876	0.07120754571525506	0.015299545813372449	0.06991810137398781	0.015648999365576826	0.06862990904986305	0.0159067074697314	0.06724871926054599	0.01625490900479329	0.06596177895356371	0.01642087166089805	0.06467609066372391	0.01649508886895301	0.06339040237388414	0.01656930607700796
Specimen M8291	Male	0.08561748816381523	0.0008670161876203202	0.0854883215457684	0.0021350999279224347	0.085845391362519	0.0035130052371275373	0.08522757017853173	0.004768998321714744	0.08539159630004915	0.006044336455445803	0.08496681881129509	0.007402896715507056	0.08415353580093164	0.008654053537808305	0.08324494000852314	0.009805061315778484	0.0823363442161146	0.010956069093748662	0.08115390073328567	0.011317975172785228	0.07987130820612565	0.011775194033866893	0.07859355194125162	0.012036951068572391	0.07722290102547548	0.01210082814575874	0.07595239915403038	0.012069392440899983	0.07467464288915633	0.012331149475605478	0.07328464692423634	0.013176873858296502	0.0719923818725044	0.014025016372130505	0.0707146256076304	0.014286773406836005	0.0693439746918542	0.014350650484022351	0.06806863655812315	0.014514676605539763	0.06679571655553508	0.014580971813869092	0.0654274837709019	0.014547117977867357	0.0641569818994568	0.014515682273008604	0.0628864800280117	0.01448424656814985
Specimen M8306	Male	0.08730464505307521	0.00025093442583533235	0.08739056965237893	0.0015391697685907182	0.08717944159188638	0.0028243836604318695	0.08696831353139382	0.004109597552273022	0.08665816791763584	0.005393804293809428	0.08624799760030767	0.006776021438306524	0.08534374666695708	0.008054185278014459	0.08424246777738037	0.009231317263847474	0.08294516808188228	0.010208399842540131	0.08164786838638419	0.011185482421232785	0.08035359014180034	0.01186551234012914	0.07906334049843546	0.012149472045963757	0.07777309085507057	0.012433431751798375	0.07637979505722127	0.013112454520389987	0.07508551681263743	0.01379248443928634	0.07379426001896781	0.014175461698386392	0.07250199607499344	0.01465745651075188	0.07120973213101907	0.015139451323117364	0.0699194824876542	0.015423411028951983	0.06863023999459407	0.015608353181521166	0.06734099750153393	0.01579329533409035	0.06595475175581786	0.015779195229823927	0.06466752356336723	0.01576610227586224	0.06338130252122132	0.01565399176863512
Specimen M8307	Male	0.08720283402613056	0.00001569324951308796	0.08755371462042419	0.0012876292963781507	0.08763191928562719	0.002647699208484894	0.08725787055791003	0.003913015788657515	0.0869744379954442	0.005179159802166691	0.0865097731024757	0.006443648949002757	0.08531935145415988	0.007792134794397727	0.08422120083776852	0.008960215742626563	0.08321532125330161	0.00994789179368926	0.08185194160784864	0.010388561119897662	0.08057669582763737	0.011101906375196657	0.07930558721410884	0.01136217080423892	0.07794468986866554	0.011530991634693285	0.07667275382180046	0.011881872228986895	0.07539750804158919	0.012595217484285886	0.07412308969471447	0.013217946574333539	0.07275971004926149	0.01365861590054194	0.07148942886906955	0.013828264164332861	0.07021997512221417	0.013907296262872433	0.06886073264344396	0.013894884762824106	0.06759127889658857	0.013973916861363676	0.06632182514973317	0.01405294895990325	0.06496175523762643	0.014131153625106271	0.06369312892410757	0.014119569558394496
Specimen M9181	Female	0.08610979903117742	-0.0003242738770749966	0.08630354066204095	0.0009220073152011259	0.0862097601110127	0.0022646317167913646	0.08582815588888258	0.0035118173766978344	0.08554259338685646	0.004854743267498188	0.08496920721372847	0.006102230416614774	0.08420403908960256	0.007350019054941477	0.08305515631887589	0.008502519696189469	0.08181008108344015	0.00946338913104464	0.08046911487250547	0.010424409310504864	0.07922419038167476	0.011481169720858973	0.0778823197031098	0.011866844047325553	0.0766358877662286	0.01196469470269025	0.07538945582934743	0.012062545358054944	0.07404758515078241	0.012448219684521518	0.0728016054477164	0.012833743266383039	0.07145988551375645	0.01331530856834856	0.07021375506608539	0.013604941174711137	0.06896777536301932	0.013990464756572656	0.06762575393984932	0.014280248107540293	0.06637947274757315	0.014473989738403931	0.06503730057979808	0.014667882113872627	0.06379101938752194	0.014861623744736261	0.06244854573053676	0.014863734169207074
Specimen M10334	Female	0.0847527735758572	0.00020937117029747602	0.08542394377323628	0.0013698432955010851	0.08561227175855136	0.0026250177230089425	0.08551110974048666	0.003879115531223399	0.08521659551373767	0.005228992261035505	0.08482594349229321	0.00648201344995656	0.084145801467469	0.007733958019584214	0.08317616943926506	0.00898482596991847	0.08191740628077915	0.010138120633166069	0.08075621640937992	0.01100228416613172	0.07949817099708963	0.01196258549379282	0.07824227882338616	0.012343906814694416	0.07689060772808506	0.012531875926911714	0.07563615104677279	0.012527210576640309	0.07438061774616714	0.012812035229748659	0.07312364895317025	0.013482846554030006	0.07186632128707557	0.014250154546104603	0.07061042911337209	0.014631475867006203	0.06935489581276642	0.014916300520114549	0.06810008025835636	0.015008131837636393	0.06674912690925086	0.015003107614267189	0.06549431135484081	0.015094938931789037	0.06423985467352855	0.015090273581517632	0.06298575686531409	0.014989111563452975
Specimen M10393	Male	0.08516926316112053	-0.00015532037702311008	0.08516900054584935	0.0010790208223689394	0.08526366705243363	0.0024083315459658573	0.08507350579110214	0.0036426323430084847	0.08478839520674047	0.004876912938876402	0.08440831509817394	0.006206122656599764	0.08364845789866152	0.007440302246594123	0.08260375273005861	0.008674421233064349	0.08127423999471461	0.00971858096995013	0.08003973718592494	0.010477912938920145	0.07880523437713523	0.01123724490789016	0.07747586305001421	0.011616759383564837	0.07624146124709805	0.011901344737384065	0.07500705944418186	0.01218593009120329	0.07367766791588613	0.012660393889908122	0.07244320550944584	0.013229827212817825	0.07120874310300555	0.013799260535727524	0.0698793313735351	0.014368673657462517	0.06864490936944423	0.014748208334311903	0.06741052776770276	0.014937844365100972	0.06608121704410584	0.015032510871685173	0.06484687584471381	0.01503224825641393	0.06361253464532175	0.015031985641142684	0.06228322392172484	0.015126652147726885
Specimen M11044	Female	0.0865544429438073	0.0009142018076353013	0.08633756199820534	0.002171983681915623	0.08650877183310852	0.003436791880918835	0.08648417969657843	0.004795109612686891	0.08626729875097644	0.006052891486967213	0.08595339511024819	0.007308916780066814	0.08554246877439363	0.00856318549198569	0.08454764968660061	0.009903937411946518	0.08345932106604277	0.011048887360474047	0.08237626218902709	0.011902769223622708	0.08110618424648171	0.012365047143904765	0.07973732702762931	0.012922591178132388	0.0784725188286261	0.013093801013035576	0.07720946721080361	0.013167988152812471	0.07594465901180039	0.01333919798771566	0.0746798508127972	0.013510407822618845	0.07339747680198676	0.014651844608784928	0.07212739885944139	0.015114122529066987	0.07086434724161889	0.01518830966884388	0.06960129562379641	0.015262496808620778	0.06823946472966692	0.015431950062343242	0.06697816969302514	0.015409114506993851	0.06571511807520265	0.015483301646770748	0.06445382303856088	0.015460466091421356
Specimen M11108	Male	0.08610697330567056	0.00030301886706184903	0.085539787008218	0.0015520173094703599	0.08573963168186685	0.0028921159822959514	0.08574727750741995	0.004137585582141566	0.08518009120996739	0.005386584024550076	0.08461290491251484	0.006635582466958586	0.08414211210932375	0.007979798122774223	0.08328750975036835	0.009230560986464183	0.08204792155479436	0.010196260350359906	0.0808077452187932	0.01106615436042135	0.08014416542707921	0.012219935589422734	0.07890104838894224	0.012610802830312788	0.07765675506995096	0.012810059363534288	0.07641481431266833	0.0133925373120929	0.07507706820155143	0.01397560340107866	0.07383336302298726	0.014270665288134435	0.07258965784442314	0.014565727175190212	0.0713447763850047	0.014669178354577433	0.0700035014313248	0.014677412320557527	0.06876156067404217	0.015259890269116136	0.06752079619761388	0.016033978925343303	0.06627885544033123	0.016616456873901918	0.06493934490793281	0.016912106901384845	0.06369446344851436	0.017015558080772063
Specimen M11118	Male	0.08621034816242718	0.0001669492386730482	0.08640754935020656	0.0014982086758287237	0.08660425904921294	0.002734307940505708	0.08613533902964149	0.00406900779907238	0.08585624786625441	0.005307564507614364	0.08529216767420426	0.0066427558549540374	0.08434695530346634	0.007884752984907015	0.08349739459398012	0.009221418798565684	0.08236038741196582	0.010178918388628591	0.08103060244112914	0.01066160009384404	0.07970130895906546	0.01123944197153818	0.07846619267193448	0.011626472015501937	0.07713640770109781	0.01210915372071739	0.0759003084364208	0.012305863419723766	0.07457150644313013	0.012978865469896596	0.07333983057741014	0.014032016721211193	0.07201102858411945	0.014705018771384025	0.07067976914696379	0.0149022199591634	0.06944366988228683	0.015098929658169776	0.06811241044513114	0.015296130845949153	0.06687581969168113	0.015397680372476841	0.06554406876575247	0.015499721387777523	0.06430698652352951	0.015506110741826519	0.06297474410882782	0.015512991584648514
Specimen M11250	Male	0.08576573849664271	0.0005810222516316515	0.08638616891443587	0.0019029260891323062	0.08639402290895143	0.003126769936601678	0.08599458345385345	0.004455218769532049	0.08600309194791196	0.005781049604290536	0.08570563948010315	0.007108843937677937	0.08448768612852044	0.008034580817795624	0.0833736832628557	0.009265624160237686	0.08307623079504688	0.010593418493625086	0.0817556359566321	0.011417822885996633	0.08053244660870568	0.01152766386780141	0.07920661577394718	0.01153617236186004	0.07788340293736055	0.011952628805075133	0.07656084460031688	0.012471072235579335	0.07533830975193344	0.012682900204673222	0.0740131334167179	0.01279339568602097	0.07269253857830311	0.013617800078392516	0.07147523972626336	0.014645523945799318	0.07015137239013378	0.014959993401725295	0.06882619605491826	0.01507048888307304	0.06750101971970272	0.015180984364420788	0.0662765213726904	0.015086851371647335	0.0649506905379319	0.015095359865705968	0.0636248597031734	0.015103868359764598
Specimen M11275	Male	0.08724231710516253	-0.0003042877155841708	0.08712923518524744	0.0010307324796201035	0.08739920699779284	0.0022753422285383498	0.08690433087173006	0.003605324318491725	0.08650616282351693	0.004841117383220893	0.08620218380052803	0.006173618525799719	0.08561311864924105	0.007406892537903438	0.08435591363719556	0.008631349865818084	0.08310374673040098	0.009474012987585012	0.08175361221944402	0.010506313686113078	0.08040473723479978	0.01144316583310421	0.07916012748588154	0.011713137645649567	0.0778213287117391	0.011886401380345274	0.07657923801544629	0.011965476089816776	0.07523540113605297	0.012520534030660193	0.07398827233450926	0.01298140294627941	0.07264947356036681	0.013154666680975112	0.0714061233377613	0.013329189941983545	0.07006858408993157	0.013407005125142321	0.06882649339363878	0.013486079834613824	0.06749021367212177	0.013468446466235672	0.06615393395060476	0.01345081309785752	0.06491310278062469	0.013434439255792092	0.06357808258542041	0.013321357335877011
Specimen M11417	Male	0.08636747459181812	0.00013013572354662477	0.08646516395150812	0.001411576634127414	0.08656285331119817	0.0026930175447082037	0.08656197548737499	0.00397439093037953	0.08616676140458962	0.005354061399926195	0.08587018203022694	0.0066352322108691394	0.08537646828883787	0.00791626797199316	0.08448848581339609	0.00919703363347934	0.08320630212881108	0.010378962011814492	0.08202275315264869	0.011462390731545929	0.08074104214243	0.01195434882528883	0.07945906103257343	0.012840575653084448	0.07807851273920365	0.013726734955970602	0.07679673420407547	0.014317260233226685	0.0755152257685852	0.014513516776430046	0.0742337848580044	0.01461120613612023	0.07295227642251412	0.014807462679323594	0.07167036283756699	0.015595122323606034	0.07038851677752934	0.01628421478437529	0.06910687329222011	0.016677605694605014	0.06772686519812612	0.016775227529385737	0.06644542428754532	0.01687291688907592	0.06516398337696452	0.016970606248766104	0.06388254246638371	0.01706829560845629
Specimen M11470	Female	0.08480121439854306	0.000010364922626064423	0.08480898045471477	0.0012222554837377606	0.08501937544241941	0.0025338425822467535	0.0845221870981279	0.00374896900009681	0.08442960944555461	0.00506249761264882	0.08443737550172631	0.006274388173760517	0.08333424187687896	0.007493397619696605	0.08233145196077662	0.008610769014192382	0.08173391990774011	0.009927533483482753	0.08052461803201899	0.010339263060025385	0.07921561961890052	0.01095362156810097	0.07800955359991758	0.01187030554510681	0.07669861367275617	0.012181691412904469	0.07548672311164446	0.012189457469076535	0.07417513601313544	0.012399852456781556	0.07306811936020223	0.013012916622161799	0.07176041528977901	0.01382925689042267	0.07054981907136262	0.014039004706780017	0.06933792851025093	0.014046770762952082	0.06802569424039424	0.014156174870564463	0.06681445085063017	0.014264931806829171	0.06550156940942585	0.014273345034348909	0.06428967884831414	0.014281111090520975	0.0629767974071098	0.014289524318040713
Specimen M11479	Male	0.08494694981681322	-0.00016067449010698232	0.08505379824974987	0.0011213652777233975	0.08526748438664726	0.0025102407987916534	0.08516065936238527	0.003792282517344919	0.08558801798111987	0.00507431935909097	0.08484017258526197	0.006356366929812892	0.08377181602824466	0.007531580698019823	0.08323764408958538	0.00881362631801886	0.0822761242611674	0.009988839110864345	0.0809940864440599	0.010309361000999615	0.07960521775052178	0.011270904238092235	0.0783231867609444	0.012339283228422732	0.07704114894383689	0.012659805118558003	0.07565227439813006	0.01298032798405471	0.07437023658102258	0.013300849874189977	0.07308820266536085	0.014048718678722519	0.07180616777433772	0.014689750754655746	0.07041729420399234	0.015117110348751777	0.06913525736224631	0.015544468967486362	0.06785321759441591	0.015651317400422988	0.06657117880194699	0.01586500256195894	0.06518230230551729	0.01597185197025701	0.06390026253768691	0.016078700403193643	0.06261822374521797	0.016292385564729592
Specimen M11684	Female	0.08692284247290268	-0.00031258637340196365	0.08689434868307304	0.0009467595731278359	0.08657304476790346	0.0022964027948146246	0.08635080544783846	0.0035513650813706324	0.08593482059753811	0.004801943707952849	0.08542196298212008	0.00605033050454817	0.0848100407715975	0.0073933982362742725	0.08390969209570875	0.008633017712922008	0.08262623601932309	0.009670124339386809	0.08134277994293745	0.010707230965851607	0.07996245110143411	0.011742145762329514	0.07869433783495675	0.012101143032970576	0.07743280005844003	0.012169522008258608	0.07607438951680566	0.012235709153559742	0.07480846808031517	0.012497833659083128	0.073535971153864	0.013050576459959542	0.07226347422741285	0.013603319260835958	0.07089629636583088	0.014056997466607803	0.06963256675932726	0.01422224920701351	0.06837102898281061	0.01429062818230154	0.06701261844117622	0.014356815327602676	0.06574888883467263	0.014522067068008385	0.06448735105815594	0.014590446043296415	0.06322362145165233	0.014755697783702122
Specimen M11803	Male	0.08573695151848536	0.0005173460386872903	0.08582375851297727	0.001862691426980581	0.0857050611567356	0.0031020956037320995	0.08568847816862574	0.0044461653775553995	0.08546639082978227	0.005684293939836929	0.08513963789386704	0.007024536870250259	0.08419382067681103	0.008253736131241855	0.0833513934423568	0.009484211006703441	0.08302464050644157	0.010824453937116773	0.08187587016759192	0.011740932021363013	0.08052797355035865	0.012034518981058518	0.07917625008971539	0.0126382758885594	0.07792664099720398	0.013346698393132067	0.0765774687655007	0.013743675335429365	0.07533551335980922	0.013831757944391277	0.07399016797151592	0.013918564938883196	0.0726371688964027	0.01462571182898587	0.07138500857495127	0.015540914298762122	0.07003583634324803	0.015937891241059418	0.0687938809375565	0.01602597385002133	0.06744725993479324	0.01621617082711504	0.06610191454649995	0.016302977821606966	0.06486251036974844	0.016184280465365294	0.06351716498145514	0.01627108745985721
Specimen M12130	Male	0.08568232076070377	-0.0006140695095036725	0.08569503547891223	0.0006777745206890664	0.08560837757941357	0.0019705966061286107	0.08542136900696097	0.0031650241291078266	0.08503659325434092	0.0044607803802877875	0.0842543270308923	0.005760448852454971	0.08297519771890806	0.007065007600856178	0.0819932082047984	0.00826725956580984	0.08070821056133327	0.008975582607968248	0.0794251690283618	0.009882650885540922	0.07814114944014348	0.010690346545406463	0.07685126152044437	0.010901806499029202	0.07565879010795877	0.010913543161990866	0.07447316508220078	0.011620888148902471	0.07319207965972292	0.012726701661889408	0.071906103961011	0.013335652086340685	0.07061719409655869	0.013646484657670556	0.0694257007393199	0.013757593938339354	0.06813483476437396	0.013869681274254957	0.06684299073418123	0.01388239599246343	0.06555212475923529	0.013994483328379034	0.06435965334674967	0.0140062199913407	0.06306878737180374	0.014118307327256305	0.06177792139685781	0.014230394663171908
Specimen M12211	Male	0.09010764960233238	-0.00007144133565138814	0.08970551478429009	0.001145037293808684	0.0892023425529706	0.0024630570453126506	0.08890149700258888	0.003679283820389391	0.08849961403892993	0.004997051717510024	0.08759128473696816	0.006316078886547318	0.08627729465559751	0.007433534937796815	0.08496305271984352	0.008449701721385748	0.08364881078408953	0.009465868504974684	0.08243560626161274	0.010380494166519724	0.08112035690832543	0.01099150387946641	0.07980410013750479	0.01119735652177085	0.07848784336668412	0.011403209164075289	0.07717133474148016	0.011507772538719168	0.07585482611627618	0.011612335913363041	0.0746398586131161	0.011817936701284148	0.07332385369667878	0.012125078611249146	0.07200759692585816	0.012330931253553586	0.07069134015503749	0.012536783895858026	0.06937508338421687	0.012742636538162462	0.06805832290462956	0.012745910645145778	0.06684310354708616	0.01285022216540632	0.06552634306749885	0.012853496272389636	0.0642093307335282	0.01275548111171239
Specimen M12248	Male	0.08631624735103385	0.0000728315991924464	0.0862156021026185	0.0013213334565598095	0.08630673598606402	0.00266660556179927	0.08620609073764866	0.003915107419166633	0.08562511697763947	0.005161847912650681	0.08542805375412867	0.0065060631995601526	0.08465494858948192	0.007752099147490874	0.08340292400434794	0.008612110922263192	0.082149842600884	0.00976031980399183	0.08080210458620793	0.010523913603668713	0.07955078454662727	0.011191793973803493	0.07829875996149331	0.012051805748575813	0.07695137421959389	0.012719333845933928	0.07570146327111986	0.013002951406793622	0.07445155232264584	0.013286568967653317	0.07310346203519312	0.014146228469648973	0.07194715087960125	0.015102658219516727	0.07069653538557394	0.015578407185013963	0.06944662443709991	0.015862024745873653	0.06810135233186046	0.01595315862931914	0.06685214592893979	0.016044644785541292	0.06560329179879576	0.016040065239444675	0.06425766742077964	0.016227264825208927	0.06300846101785895	0.016318750981431082
Specimen M12418	Female	0.08529404770911346	0.00038878114896156394	0.08540829702912958	0.0016874015273893215	0.08552204723561632	0.0028777619481539798	0.08531151668264317	0.004177879667170031	0.08499272617200693	0.005478496499715512	0.08456517659017815	0.006671352488127325	0.08392160620655259	0.007973466661261096	0.08284449687874523	0.009169317330849499	0.08176738755093788	0.010365168000437894	0.08047276008074544	0.011345496981758959	0.0791771343834942	0.012109306047753822	0.07798877041684724	0.012656096084893058	0.07669164737900772	0.013095125277898623	0.0753940252276388	0.013425894513241091	0.07420466303393297	0.013756164635054132	0.07290654176903462	0.013978673912733497	0.07193769239889033	0.015174025468792467	0.07064356404222737	0.016262614407776627	0.06934694011791728	0.01680990355844529	0.06815757792421147	0.01714017368025833	0.0668594566593131	0.017362682957937702	0.06556033716735592	0.01736867232029088	0.06436897851953241	0.017265902611451514	0.06306985902757523	0.01727189197380468
Specimen M12476	Female	0.08575638309579	0.0004006035801124798	0.08615770404753888	0.0016955859401331143	0.08576161723767632	0.0029921788053494957	0.08526565314446291	0.004189297013513922	0.08546762215580891	0.005484681999833493	0.08497185937574496	0.006781476178199343	0.08377796217797207	0.007880327608208627	0.08318212080140772	0.008977971159321098	0.08248680476779145	0.010175491993784461	0.08119202372092031	0.010676488915734667	0.07989663873460075	0.010878457927080606	0.07860125374828117	0.011080426938426547	0.07730667401455954	0.011681099830578178	0.07601169165453892	0.012082420782326962	0.07471630666821936	0.0122843897936729	0.0734209216818998	0.012486358805018838	0.07222662185782797	0.013385858294625274	0.07093264606355472	0.014285559097381174	0.06963726107723515	0.014487528108727114	0.06834167477776612	0.014589821149871628	0.06704608847829709	0.01469211419101614	0.06575030086567855	0.014694731261959231	0.0644543119399106	0.014597672362700898	0.06315852432729208	0.01460028943364399
Specimen M12477	Female	0.08502726008222275	-0.00045499667532737	0.08552094492856419	0.0007988998610834254	0.08591788194395178	0.002053561450692051	0.08563834919586033	0.00341032624363933	0.08535805139457103	0.0046703432056327664	0.08498100576232788	0.0059311252208240324	0.08450721229913088	0.00719267228921313	0.08326020124150103	0.008557087614138708	0.0820101299710797	0.009534511615248917	0.08075929364746053	0.010415187785405289	0.07950769227064348	0.011199116124607814	0.07825456078743072	0.011789548801902658	0.07690162126047263	0.011993755208579964	0.07564619461766628	0.01229394439301328	0.07439000292166206	0.012497385746492755	0.07313457627885568	0.01279757493092607	0.07178469696468907	0.013388772661418745	0.07062448804644082	0.013494701130746549	0.06956561727833362	0.014180351532599575	0.06831172074192299	0.014674036378940575	0.06705629409911665	0.014974225563373893	0.0657041196253564	0.01527517980100504	0.0644479279293522	0.015478621154484513	0.06319173623334798	0.015682062507963987
Specimen M12575	Male	0.08516535197258425	-0.0004681305201080704	0.085085951828164	0.000810083411320364	0.08490022087462959	0.002090541564806631	0.08471448992109518	0.0033709997182928978	0.08463508977667494	0.004649213649721333	0.08423669720491209	0.0059341602473232625	0.0830939889693497	0.007234816399330023	0.08195128073378734	0.008535472551336779	0.0806932648008794	0.009413049688944504	0.0794307604238558	0.010077965208323793	0.07816376760271654	0.010530219109474647	0.07689453055951943	0.010876142201511287	0.07562080507220667	0.011009403675319494	0.0743470795848939	0.011142665149127698	0.07308906365198596	0.012020242286735422	0.07183329194113586	0.013004150233457358	0.07056629911999662	0.013456404134608213	0.06929481785474166	0.013695996417530639	0.06802558081154457	0.014041919509567274	0.0667518553242318	0.014175180983375479	0.06547812983691902	0.014308442457183684	0.06420440434960627	0.01444170393099189	0.06292843464023566	0.014468634595685878	0.06165022070880722	0.01438923445126565
Specimen M12671	Female	0.08532659106568505	0.00032314335662260993	0.08582159618908848	0.0016406032528682637	0.0860142622406999	0.002854667773345042	0.08559989603207295	0.004165065319627533	0.08518631452899744	0.005374421606795536	0.08497403083859946	0.006686388564180953	0.08435836681729497	0.00789417544024603	0.08333775305398113	0.009199864753219747	0.0822168827371042	0.010403728101527513	0.08089549931310125	0.011403939520503382	0.07967672655931571	0.012202853126801735	0.07835534313531275	0.0132030645457776	0.07714049390928453	0.013496771856503515	0.07582538812969324	0.013688653202563477	0.07461210831476794	0.013780277995060418	0.07329700253517665	0.013972159341120383	0.07208372272025136	0.014063784133617318	0.07076704752955716	0.014457747997906258	0.06954749007022014	0.015357702863319101	0.06823081487952597	0.015751666727608037	0.06701596565349771	0.01604537403833395	0.065700075168355	0.0163382966435084	0.06448679535342965	0.016429921436005347	0.0631716895738384	0.016621802782065306
[truncated: 552 more columns]
