# Supplementary material for: Machine-learning strategies for testing patterns of morphological variation in small samples: sexual dimorphism in gray wolf (Canis lupus) crania
Source: BMC Biol. 2020 Sep 3;18:113. doi: 10.1186/s12915-020-00832-1 (PMC7470621; doi:10.1186/s12915-020-00832-1)
Supplement: Supplementary file 4 — Additional file 4. An archive catalogue of all original datafiles and results output for the EFA, Naïve Bayes and embedded LeNet-5 CNN analyses for both dorso-ventral and lateral views. [file 12915_2020_832_MOESM4_ESM.zip › SI FIle 4/Dorsal Analyses/EFourier Data & Results/Dorsal Outlines (Aligned-Culled).dat]

Specimen M7791
0.08835299951802676	-0.0004228723980987125
0.0878487783050997	0.0008881027062674045
0.08744540133145817	0.002199077811902703
0.08734455707567328	0.0035100529213455446
0.0870420243413173	0.0048210280282500245
0.0862352704118028	0.006031158889523058
0.08492429528459143	0.007342133983735724
0.08371416439920396	0.008451420600646492
0.08240318927960766	0.009157330259145918
0.08109221416001137	0.009863239917645344
0.07978123904168426	0.010468305336859229
0.07847026392716469	0.010770838038216494
0.07715928881264512	0.011073370739573759
0.07594915792979601	0.011980968877913445
0.07463818281273808	0.012485190057841789
0.07332720769568014	0.012989411237770134
0.07201623258116058	0.0132919439391274
0.0707052574679102	0.013493632401199124
0.0693942823546598	0.01369532086327085
0.06808330724140943	0.013897009325342574
0.06677233212942822	0.013997853548128759
0.06556220125800173	0.013997853532898584
0.0642512261485589	0.013897009277113686
0.06294025103911605	0.01379616502132879
0.06162927592967322	0.013695320765543894
0.060318300821499554	0.013493632270473458
0.05900732570951835	0.013594476493259643
0.057696350597537145	0.013695320716045827
0.05638537548301758	0.013997853417403089
0.05517524460778355	0.014300386120029538
0.053864269493263985	0.0146029188213868
0.05255329437874442	0.014905451522744065
0.05124231926549404	0.01510713998481579
0.049931344150974465	0.015409672686173055
0.0486203690364549	0.015712205387530317
0.04730939392193533	0.016014738088887585
0.04599841880614659	0.01641811502953039
0.044788287929643386	0.016821491971442375
0.04347731281385463	0.017224868912085183
0.0421663376967967	0.017729090092013525
0.040855362581007956	0.018132467032656332
0.0395443874588733	0.01904006516972684
0.038233412339277004	0.01974597482822626
0.03692243722094989	0.02035104024744015
0.03561146210008442	0.021157794145225114
0.034401331223581216	0.0215611710871371
0.033090356111600015	0.021662015309923288
0.031779381002157166	0.02156117105413839
0.030468405890175965	0.021662015276924577
0.029157430775656402	0.02196454797828184
0.02784645565986765	0.022367924918924642
0.02653548054027136	0.023073834577424072
0.025224505420675065	0.02377974423592349
0.024014374540364314	0.0244856538956921
0.02270339941949884	0.025292407793477065
0.021392424301171734	0.02589747321269095
0.020081449176498713	0.027006759828332533
0.018770474050556516	0.028216890683259666
0.0174594989258835	0.029326177298901253
0.016148523803748847	0.03023377543597176
0.014837548682883374	0.031040529333756724
0.013627417802572622	0.03174643899352533
0.01231644268297633	0.03245234865202475
0.01100546756338004	0.033158258310524186
0.009694492442514567	0.03396501220830915
0.008383517322918276	0.03467092186680858
0.007072542204591164	0.03527598728602246
0.005761567084994873	0.035981896944521884
0.004450591966667762	0.03658696236373578
0.003240461086357011	0.03729287202350438
0.0019294859680299005	0.037897937442718264
0.0006185108484336088	0.0386038471012177
-0.000692464271162683	0.03930975675971712
-0.002003439389489793	0.039914822178931005
-0.0033144145078169034	0.040519887598144885
-0.004625389626144015	0.04112495301735877
-0.005936364744471125	0.04173001843657266
-0.007146495620974333	0.042133395378484644
-0.008457470736763081	0.04253677231912745
-0.009768445850013466	0.04273846078119918
-0.011079420965802216	0.043141837721841984
-0.012390396081590961	0.04354521466248479
-0.013701371198648891	0.04404943584241313
-0.01501234631316846	0.044351968543770395
-0.016323321427688026	0.04465450124512767
-0.01753345230165287	0.044856189708468566
-0.018844427413634072	0.04495703393125475
-0.020155402524346097	0.0449570339147554
-0.02146637763378894	0.0448561896589705
-0.022777352741962603	0.044654501163900066
-0.024088327850136256	0.044452812668829625
-0.02539930295704074	0.044150279934473645
-0.026710278063945218	0.04384774720011768
-0.027920408930294977	0.04344437022774534
-0.029231384035930275	0.04304099325410382
-0.03054235913775803	0.04233508356260569
-0.031853334235778234	0.04132664115325092
-0.03296262085268901	0.04011651026786345
-0.033769374750473966	0.03880553514699797
-0.03437444016968785	0.037494560028670854
-0.03497950558890174	0.036183584910343757
-0.035382882529544545	0.034872609794555004
-0.03578625947145653	0.03366247891805179
-0.035887103694242715	0.03235150380607059
-0.03588710367774336	0.031040528695358564
-0.035685415182672924	0.0297295535871849
-0.03558457092688803	0.02841857847774206
-0.03568541514967421	0.027107603365760853
-0.03608879209031701	0.025796628249972104
-0.03669385750953091	0.024485653131644993
-0.03760145564913977	0.02337636648808142
-0.0389124307458908	0.022267079839441126
-0.040223405852795276	0.021964547105085146
-0.04153438096477649	0.02206539132787133
-0.04284535607802687	0.022267079789943058
-0.04415633119127726	0.02246876825201478
-0.04546730630198928	0.022468768235515427
-0.04667743716199313	0.021561170066715388
-0.04788756802961206	0.021258637333628594
-0.049198543136516545	0.020956104599272614
-0.050509518242151843	0.0205527276256311
-0.051820493345248776	0.0199476621734185
-0.05313146844580735	0.01914090824263482
-0.05444244354763511	0.018434998551136686
-0.055753418650732044	0.017829933098924087
-0.05706439375129062	0.01702317916814041
-0.058274524612563654	0.016216425238625914
-0.05958549971185304	0.015308827068556692
-0.06089647480860408	0.014199540419916393
-0.06220744990535511	0.013090253771276095
-0.06351842500083694	0.011880122883350256
-0.06482940010393388	0.01127505743113766
-0.06614037521210754	0.011073368936067224
-0.06745135031774284	0.010669991962425707
-0.0686614811840926	0.010266614990053371
-0.0699724562897279	0.009863238016411853
-0.07128343139536321	0.009459861042770336
-0.07259440649719096	0.008753951351272198
-0.07390538160155707	0.008249730138345141
-0.07521635670084645	0.007342131968275922
-0.07632564331775724	0.006132001082888446
-0.0771323972155422	0.004821025962022973
-0.07793915111459634	0.00361089508044304
-0.07925012621515491	0.0028041411496593626
-0.08056110131825185	0.002199075697446765
-0.08187207643023306	0.002299919920232949
-0.08318305153586836	0.0018965429465914322
-0.08449402664150366	0.001493165972949915
-0.08580500174840815	0.001190633238593938
-0.08711597684769752	0.0002830350685247199
-0.08812441922659194	-0.0008262515763080351
-0.08701513258429755	-0.0016330054766313634
-0.08570415746850879	-0.0020363824172741686
-0.08439318235525842	-0.002238070879345893
-0.0830822072369313	-0.002843136298559778
-0.08177123211606584	-0.003649890196344744
-0.08046025699646954	-0.00435579985484417
-0.07914928188448832	-0.004456644077630354
-0.07793915100671595	-0.00496086525882788
-0.07662817588458128	-0.005868463395898387
-0.07551888923721017	-0.0070785942533638764
-0.07430875835182268	-0.008187880870274644
-0.07299778322968804	-0.00909547900734515
-0.07168680810882257	-0.009902232905130115
-0.07037583299176463	-0.010406454085058461
-0.06906485787343752	-0.011011519504272347
-0.06785472699439594	-0.011616584924755414
-0.06654375188114557	-0.011818273386827137
-0.06523277676408763	-0.012322494566755483
-0.06392180165083725	-0.012524183028827207
-0.06261082653631768	-0.012826715730184473
-0.06129985141037549	-0.014036846585111598
-0.05998887628697165	-0.015045288961467645
-0.05867790116229864	-0.016154575577109233
-0.05746777027944952	-0.017062173715448922
-0.05615679515985323	-0.017768083373948345
-0.05484582004025694	-0.01847399303244777
-0.05353484492192983	-0.01907905845166166
-0.05222386980233354	-0.01978496811016108
-0.05091289468400643	-0.02039003352937497
-0.049601919566948496	-0.020894254709303315
-0.048290944451159744	-0.021297631649946122
-0.0470808135771949	-0.021499320113287028
-0.04576983846267534	-0.02180185281464429
-0.0444588633468866	-0.022205229755287093
-0.04314788823236703	-0.02250776245664436
-0.041836913121655	-0.022507762440145
-0.04052593801348134	-0.02230607394507457
-0.03921496290530768	-0.022104385450004132
-0.03790398779332648	-0.022205229672790316
-0.036693856909208185	-0.023213672050415544
-0.03558457026183706	-0.02442380290788103
-0.034979504809624466	-0.025734778010977965
-0.03477781631455403	-0.027045753119151625
-0.034676972058769136	-0.028356728228594467
-0.03477781628155532	-0.02966770334057567
-0.03477781626505596	-0.030978678451287694
-0.03467697200927107	-0.032289653560730526
-0.03437443927618427	-0.03349978442834947
-0.03387021806325721	-0.03481075953271559
-0.03326515261104461	-0.03612173463581252
-0.03266008715883202	-0.03743270973890946
-0.03205502170661942	-0.038743684842006396
-0.0311474235365502	-0.04005465994129579
-0.029937292651162725	-0.04116394655820656
-0.028626317530297252	-0.04197070045599152
-0.027315342414508507	-0.042374077396634326
-0.026105211539274475	-0.04267661009926078
-0.024794236426024092	-0.042878298561332504
-0.023483261312773705	-0.04307998702340422
-0.022172286200792504	-0.043180831246190404
-0.020861311090080478	-0.043180831229691054
-0.01955033598063764	-0.04307998697390616
-0.018239360872463976	-0.04287829847883572
-0.01692838576048277	-0.042979142701621904
-0.01571825489032547	-0.042878298447106195
-0.014407279779613449	-0.04287829843060684
-0.013096304672708968	-0.04257576569625086
-0.011785329564535308	-0.042374077201180416
-0.01047435445890001	-0.041970700227538904
-0.009163379353264712	-0.041567323253897386
-0.007852404247629412	-0.04116394628025587
-0.006541429143263297	-0.04065972506732881
-0.005331298278182721	-0.04015550385567094
-0.0040203231750857845	-0.039550438403458336
-0.0027093480719888492	-0.03894537295124574
-0.0013983729701610948	-0.0382394632597476
-0.00008739786579497788	-0.03773524204682055
0.0012235772373019578	-0.03713017659460795
0.0025345523403988933	-0.03652511114239535
0.003845527443495829	-0.03592004569018275
0.005055658308576405	-0.03541582447852488
0.006366633412942522	-0.03491160326559782
0.007677608517308639	-0.034407382052670764
0.008988583621674756	-0.033903160839743714
0.010299558724771693	-0.03329809538753111
0.011610533827868627	-0.03269302993531851
0.012921508932234742	-0.03218880872239145
0.014232484035331679	-0.031583743270178856
0.015442614899143075	-0.03097867781923544
0.01675358999970165	-0.03017192388845176
0.018064565098991042	-0.02926432571838254
0.019375540195742072	-0.028155039069742246
0.02068651529376228	-0.027146596660387486
0.02199749039432086	-0.026339842729603807
0.02330846549487943	-0.025533088798820127
0.02461944059289964	-0.024524646389465367
0.02582957145544185	-0.023818736699236412
0.02714054655853879	-0.02321367124702382
0.028451521665443263	-0.02291113851266784
0.029762496773616927	-0.022709450017597405
0.03107347188432895	-0.022709450001098048
0.03238444699631015	-0.022810294223884232
0.03369542210575299	-0.022709449968099336
0.03500639721138829	-0.02230607299445782
0.036216528073930505	-0.021600163304228863
0.037527503175758266	-0.02089425361273073
0.0388384782788552	-0.02028918816051813
0.04014945337814459	-0.01938158999044891
0.041460428482510706	-0.01887736877752185
0.042771403586876824	-0.018373147564594794
0.04408237869124294	-0.01786892635166774
0.04539335379687824	-0.017465549378026222
0.04660348466449718	-0.017163016644939424
0.04791445977013247	-0.01675963967129791
0.049225434877036955	-0.016457106936941933
0.05053640998521061	-0.0162554184418715
0.051847385093384275	-0.01605372994680106
0.05315836020028875	-0.01575119721244508
0.054469335308462416	-0.015549508717374646
0.05578031041663608	-0.01534782022230421
0.0569904412855242	-0.015146131728502954
0.058301416393697854	-0.014944443233432515
0.059612391504409876	-0.014944443216933159
0.060923366616391084	-0.015045287439719343
0.06223434172837229	-0.015146131662505528
0.06354531684035349	-0.015246975885291713
0.0648562919523347	-0.015347820108077897
0.06616726706304671	-0.01534782009157854
0.0673773979344732	-0.015347820076348365
0.06868837304645439	-0.01544866429913455
0.06999934815716642	-0.015448664282635194
0.07131032326534009	-0.015246975787564758
0.07262129837097539	-0.01484359881392324
0.07393227347534151	-0.014339377600996184
0.07524324857843843	-0.013734312148783586
0.07655422367899702	-0.012927558217999907
0.07776435454788513	-0.012725869724198651
0.07907532965478961	-0.012423336989842675
0.08038630475915573	-0.011919115776915618
0.0816972798597143	-0.01111236184613194
0.08300825496281124	-0.010507296393919343
0.08431923006083146	-0.009498853984564584
0.0853276724371875	-0.008187878861160748
0.0865378032933838	-0.0069777479745040906
0.08684033599601025	-0.005767617099270064
0.08704202445808198	-0.004456641986019678
0.08754624563801033	-0.003145666868961749
0.08805046681793867	-0.0018346917519038194
0.08835299951929594	-0.0005237166373842529
Specimen M7924
0.08653877340606442	0.0005237085293973169
0.08660872637175339	0.0017731611862940107
0.08648676360208532	0.0030186130890384653
0.08597896898462713	0.004352021351156949
0.08566509047960205	0.005593472499749166
0.085735043445291	0.00684292515664586
0.08484741811127103	0.007976416175102854
0.08386183453249642	0.009203864684162236
0.08316412455675733	0.010437314324449975
0.08190667039155616	0.010891098760852957
0.08063921434097439	0.011824672535648461
0.07937375866746874	0.012662288442765464
0.07802234701166517	0.013018114634413817
0.07676689322354015	0.013375941203138288
0.0755034379271106	0.014117599242576785
0.07423998263068106	0.014859257282015278
0.07298252846547991	0.015313041718418258
0.07163311718675247	0.015572910042388102
0.07038366452985577	0.01564286300807706
0.06913221149588296	0.01580877384144452
0.06788075846191015	0.015974684674811983
0.06653534793733494	0.016042637263424815
0.06528589528043825	0.016112590229113776
0.06403644262354155	0.01618254319480273
0.06278899034372097	0.01615653829281318
0.06154353844097652	0.016034575523145123
0.06020212867055357	0.01591061237640095
0.05895667676780911	0.01578864960673289
0.05771122486506466	0.015666686837064837
0.056463772585244085	0.015640681935075285
0.055116361683592754	0.01580459239136663
0.053864908649619944	0.01597050322473409
0.05261145523857102	0.016232371925780056
0.051358001827522086	0.016494240626826025
0.05010654879354927	0.016660151460193486
0.04875713751482182	0.016920019784163333
0.04750568448084901	0.01708593061753079
0.04625223106980008	0.01734779931857676
0.044996777281675025	0.017705625887301235
0.043737322739397747	0.018255368191382723
0.04238391070651806	0.01870715225070958
0.04112245578716464	0.019352852422469567
0.039857000113659	0.020190468329586563
0.03859954594845783	0.020644252765989544
0.037240132784349796	0.021383910428351922
0.03598067824207251	0.021933652732433404
0.0347292252080997	0.022099563565800864
0.03348177292827912	0.022073558663811315
0.032230319894306296	0.02223946949717878
0.03087890823850275	0.022595295688827132
0.029619453696225456	0.023145037992908613
0.02835599839979593	0.023886696032347113
0.0270925431033664	0.024628354071785607
0.025723128053877765	0.025847801072540512
0.024465673888676598	0.026301585508943494
0.023290174951621095	0.027429075396172127
0.02201671776981097	0.028650522774003147
0.02074726134215308	0.02968005441647716
0.019383847423892805	0.030611627814196553
0.018122392504539397	0.03125732798595654
0.016856936831033748	0.032094943893073546
0.01559548191168034	0.032740644064833534
0.01433602736940305	0.03329038636891502
0.012978614582371137	0.03393408616359889
0.011717159663017725	0.034579786335358874
0.010457705120740436	0.035129528639440355
0.009196250201387025	0.035775228811200356
0.007840837791431231	0.03632297073820571
0.006581383249153939	0.036872713042287196
0.005321928706876649	0.037422455346368684
0.004064474541675478	0.037876239782771666
0.0028090207535504267	0.038234066351496135
0.0014536083435946303	0.038781808278501514
0.00019415380131733952	0.039331550582582975
-0.0010633003638838316	0.03978533501898596
-0.002322754906161122	0.04033507732306744
-0.0036781673161169186	0.04088281925007281
-0.00493362110424197	0.04124064581879729
-0.006189074892367023	0.041598472387521755
-0.007444528680492074	0.04195629895624623
-0.008697982091541006	0.042218167657292194
-0.010045392993192327	0.04238207811358353
-0.011298846404241258	0.0426439468146295
-0.012552299815290192	0.04290581551567547
-0.013803752849263003	0.04307172634904293
-0.015053205506159701	0.043141679314731896
-0.016398616030734902	0.04320963190334473
-0.01764606831055547	0.04318362700135517
-0.018893520590376047	0.043157622099365626
-0.020138972493120504	0.04303565932969757
-0.021480382263543468	0.042911696182953395
-0.022721833412135684	0.04259781767792833
-0.0239632845607279	0.042283939172903254
-0.025202735332244004	0.04187410280019969
-0.02644018572668398	0.0413683085598176
-0.027767592857574096	0.04057264033932389
-0.02899304098955736	0.03949109889287078
-0.03011853049970988	0.03821964208813678
-0.030956146406826885	0.036954186414631135
-0.031599846201510746	0.035596773627599214
-0.03214958850559224	0.03433731908532192
-0.03260337294199521	0.03307986492012076
-0.03305715737839819	0.03182241075491958
-0.03312711034408715	0.030572958098022886
-0.03329102080037849	0.029225547196371562
-0.03355288950142445	0.027972093785322633
-0.03391071607014893	0.026716639997197585
-0.03455641624190893	0.025455185077844177
-0.03539603252610203	0.024285687272017034
-0.03662348103516142	0.023300103693242428
-0.03785493029837305	0.02250643584982483
-0.03909838182404138	0.02228851521247827
-0.04034783448093808	0.02235846817816722
-0.04169524538258939	0.02252237863445856
-0.04294869879363832	0.02278424733550453
-0.04420215220468726	0.023046116036550494
-0.04544960448450784	0.023020111134560952
-0.04648713763528633	0.022134486177617086
-0.04782454665155705	0.021818607295515897
-0.04906799817722538	0.02160068665816934
-0.05031144970289372	0.02138276602082278
-0.051552900851485936	0.02106888751579771
-0.0528863091136044	0.020561092898339513
-0.05412175913096827	0.019959340790278928
-0.055357209148332136	0.019357588682218343
-0.05659265916569599	0.01875583657415776
-0.057826108805983725	0.018058126598418666
-0.05914951518272162	0.01707054264256794
-0.060376963691781	0.016084959063793338
-0.06159841106961203	0.014811501881983208
-0.06272390057976454	0.013540045077249208
-0.06384939008991705	0.0122685882725152
-0.06487692135531493	0.01090317397717881
-0.06611437174975493	0.010397379736796731
-0.06735382252127105	0.009987543364093158
-0.06859327329278712	0.009577706991389587
-0.06992868193198173	0.009165870241609893
-0.07116813270349782	0.008756033868906318
-0.0724055830979378	0.00825023962852424
-0.07364103311530167	0.007648487520463657
-0.07487848350974163	0.007142693280081578
-0.07620989139478401	0.006538940794944874
-0.077447341789224	0.006033146554562795
-0.07868079142951173	0.005335436578823704
-0.07991224069272333	0.004541768735406111
-0.08123564706946124	0.003554184779555382
-0.082365137333766	0.0024746437101783878
-0.08339666935331616	0.0013011451501990078
-0.08462611823945163	0.0004115194391029066
-0.08585356674851101	-0.000574064139671701
-0.0871889753877056	-0.0009859008894513932
-0.08803259242605097	-0.001963482959921523
-0.08771871392102591	-0.00320493410851374
-0.08646125975582472	-0.0036587185449167177
-0.08520980672185191	-0.0038246293782841796
-0.08386639657435284	-0.0037966240992185103
-0.08260294127792331	-0.004538282138657005
-0.0816173576991487	-0.005765730647716387
-0.0807277319880526	-0.006995179533851888
-0.0793603173156401	-0.008118668666928288
-0.07809286126505834	-0.009052242441723795
-0.07683340672278101	-0.00960198474580528
-0.07557395218050375	-0.01015172704988676
-0.0745004122423551	-0.010993343711156001
-0.07314299945532318	-0.011637043505839871
-0.07188354491304588	-0.012186785809921358
-0.07062409037076861	-0.01273652811400284
-0.06936663620556743	-0.01319031255040582
-0.06801122379561164	-0.013738054477411181
-0.06675577000748659	-0.014095881046135655
-0.06550231659643764	-0.014357749747181623
-0.06425086356246483	-0.014523660580549085
-0.0630833661337138	-0.015267318997063703
-0.06180990895190369	-0.016488766374894725
-0.060538452147169686	-0.01761425588504724
-0.05926699534243569	-0.01873974539519976
-0.05799753891477779	-0.019769277037673772
-0.056732083241272144	-0.020606892944790775
-0.055372670077164114	-0.021346550607153153
-0.05411121515781069	-0.02199225077891314
-0.05285176061553341	-0.02254199308299462
-0.05159030569618001	-0.023187693254754616
-0.050230892532071976	-0.02392735091711699
-0.04897143798979469	-0.024477093221198475
-0.047715984201669635	-0.02483491978992295
-0.0464625307906207	-0.02509678849096892
-0.04521107775664787	-0.02526269932433638
-0.04386366685499656	-0.025426609780627718
-0.04269416904916943	-0.02626622606482084
-0.04143871526104437	-0.026624052633545312
-0.04019926448952828	-0.02621421626084174
-0.038867856604485905	-0.025610463775705035
-0.03762240470174145	-0.02548850100603698
-0.036374952421920875	-0.02546249610404743
-0.03511949863379582	-0.0258203226727719
-0.03385604333736629	-0.026561980712210397
-0.032678544023234675	-0.027785428467117537
-0.03169296044446007	-0.02901287697617692
-0.031091208336399487	-0.03024832699354078
-0.030585414096017408	-0.031485777387980765
-0.030367493458670847	-0.03272922891364909
-0.030051614576569657	-0.03406663792991982
-0.029737736071544587	-0.03530808907851203
-0.029231941831162508	-0.03654553947295202
-0.028630189723101926	-0.037780989490315865
-0.027834521502608206	-0.039108396621206
-0.026752980056155094	-0.04033384475318926
-0.025481523251421088	-0.04145933426334177
-0.02422006833206768	-0.04210503443510177
-0.022960613789790387	-0.04265477673918324
-0.02160920213398683	-0.04301060293083161
-0.020357749100014012	-0.043176513764199065
-0.019104295688965087	-0.04343838246524503
-0.01785484303206839	-0.043508335430933985
-0.01650943250749319	-0.04357628801954682
-0.015263980604748732	-0.04345432524987876
-0.014016528324928161	-0.04342832034788922
-0.012769076045107583	-0.04340231544589966
-0.011525624519439248	-0.0431843948085531
-0.010186215126092404	-0.04296447379413042
-0.008942763600424068	-0.04274655315678386
-0.007701312451831851	-0.04243267465175879
-0.006463862057391872	-0.04192688041137672
-0.005222410908799656	-0.04161300190635164
-0.0038870022696050523	-0.041201165156571955
-0.0026475514980889544	-0.04079132878386839
-0.0014081007265728577	-0.040381492411164815
-0.00017065033213287895	-0.03987569817078273
0.0011627579299856054	-0.03936790355332453
0.0023982079473494644	-0.038766151445263956
0.003635658341789442	-0.03826035720488188
0.004875109113305541	-0.037850520832178304
0.006112559507745521	-0.037344726591796225
0.007445967769864004	-0.03683693197433802
0.008683418164303982	-0.03633113773395595
0.00992086855874396	-0.035825343493573865
0.01115631857610782	-0.03522359138551328
0.012489726838226306	-0.03471579676805508
0.013725176855590162	-0.0341140446599945
0.014960626872954021	-0.03351229255193392
0.016198077267394	-0.033006498311551835
0.017433527284757857	-0.03240474620349124
0.018762934792724104	-0.03170503585067604
0.019994384055935722	-0.03091136800725844
0.021223832942071225	-0.030021742296162342
0.022451281451130605	-0.029036158717387735
0.023582772092511486	-0.028052575515689245
0.024802219093266388	-0.02668316046620062
0.02602766722524965	-0.025601619019747505
0.02725711611138515	-0.0247119933086514
0.02848856537459677	-0.023918325465233807
0.02981397212841078	-0.023026699377061585
0.031051422522850754	-0.02252090513667951
0.032290873294366855	-0.022111068763975932
0.03353232444295907	-0.021797190258950865
0.034777776345703525	-0.02167522748928281
0.03611918611612649	-0.021551264342538633
0.03735663651056646	-0.021045470102156554
0.03859008615085421	-0.020347760126417466
0.03982353579114194	-0.019650050150678375
0.04115494367618431	-0.019046297665541674
0.042388393316472046	-0.018348587689802583
0.043619842579683675	-0.01755491984638499
0.04485729297412366	-0.01704912560600291
0.04609474336856363	-0.01654333136562083
0.04742815163068211	-0.01603553674816263
0.04866960277927433	-0.01572165824313756
0.04991105392786656	-0.015407779738112496
0.05115250507645877	-0.015093901233087428
0.05239195584797486	-0.014684064860383853
0.05372736448716948	-0.014272228110604164
0.05496881563576169	-0.013958349605579096
0.056212267161430025	-0.013740428968232533
0.05745571868709836	-0.013522508330885972
0.05879912883459744	-0.013494503051820303
0.06004658111441802	-0.013468498149830753
0.06129603377131471	-0.01353845111551971
0.06254348605113529	-0.013512446213530158
0.06379093833095585	-0.013486441311540608
0.06513234810137881	-0.013362478164796434
0.06637780000412329	-0.013240515395128378
0.06762325190686772	-0.013118552625460323
0.06887070418668831	-0.013092547723470772
0.07021211395711126	-0.012968584576726599
0.07145356510570348	-0.01265470607170153
0.07269301587721957	-0.012244869698997955
0.07392846589458345	-0.011643117590937372
0.07516391591194731	-0.011041365482876783
0.07648532191160907	-0.009957823659347553
0.07772677306020127	-0.009643945154322488
0.07896822420879353	-0.00933006664929742
0.08020367422615736	-0.008728314541236834
0.08144312499767346	-0.00831847816853326
0.08247065626307137	-0.00695306387319687
0.08369610439505461	-0.005871522426743757
0.08463167854692624	-0.004700024243840496
0.08527737871868625	-0.0034385693244870863
0.0862089521164056	-0.002075155406226814
0.08627890508209458	-0.0008257027493301211
0.08654077378314054	0.00042775066171881127
Specimen M7940
0.08793541829467866	-0.00026596312334788353
0.08793237238089815	0.0009871238281535927
0.08763991825417267	0.0023358991804366047
0.0873476984285072	0.003588283228757965
0.08686269599491844	0.004840198674959247
0.085991894044423	0.0061875682208820245
0.08483238678416274	0.007341452255701384
0.08357719112312093	0.008205928077575746
0.08222536985705739	0.00916656090235172
0.08097017419601557	0.010031036724226084
0.07971638434133399	0.010317164722330534
0.07836620318269075	0.010603058419374945
0.07711264762906919	0.010792795113517745
0.07585792057014745	0.011464488327468802
0.07450680220726404	0.012135947240359823
0.07325230944940231	0.012711249150349229
0.07199805099260066	0.013190159756376984
0.07064810413501746	0.013379662149459745
0.06939478288245594	0.01347300753964089
0.06814146162989444	0.013566352929822037
0.06679174907337126	0.013659464018943147
0.0655386621218698	0.013656418105162639
0.06418918386640665	0.013653137890322097
0.06293656551702527	0.013457309368618286
0.061683478565523794	0.013454263454837781
0.06033446891218074	0.013258200632073931
0.05908185056279934	0.013062372110370125
0.057828763611297865	0.013059326196589617
0.05647881675371466	0.013248828589672378
0.055225261200093106	0.013438565283815176
0.053971471345411505	0.013724693281919626
0.05262129018676827	0.01401058697896404
0.05136726603102663	0.014393106281030141
0.050113710477405086	0.01458284297517294
0.04876352931876184	0.014868736672217352
0.04750997376514029	0.01505847336636015
0.046256418211518734	0.015248210060502948
0.04490647135393553	0.01543771245358571
0.043651744295013784	0.016109405667536762
0.04239701723609204	0.01678109888148782
0.041045430271088555	0.017645340402302145
0.03979093751322685	0.018220642312291556
0.0385362104543051	0.018892335526242615
0.03718485779036166	0.019660185743095287
0.03593036503249996	0.020235487653084694
0.03467657517781837	0.020521615651189144
0.03332686262129521	0.02061472674031025
0.03207307276661361	0.020900854738414704
0.030818814309811943	0.02137976534444246
0.029467695946928545	0.022051224257333475
0.02821273458694676	0.022819308775246187
0.02695800752802501	0.023491001989197246
0.025607123466201656	0.024066069598126617
0.024351693504099794	0.025026936723962633
0.02338473455070277	0.026277680664863717
0.02222475868832241	0.027624347307606382
0.02106525142806212	0.028778231342425735
0.019809352863840182	0.02993188107618506
0.018457531597776664	0.030892513900961035
0.01720233593673484	0.031756989722835395
0.015947374576753062	0.032525074240748096
0.014596021912809622	0.033292924457600785
0.013341529154947913	0.03386822636759019
0.012086567794966132	0.0346363108855029
0.010735215131022696	0.03540416110235557
0.009480253771040911	0.03617224562026827
0.008129135408157512	0.0368437045331593
0.0068746426502958044	0.03741900644314871
0.00561991559137406	0.03809069965709976
0.0042690315295507	0.03866576726602913
0.0030143044706289535	0.039337460479980185
0.0017595774117072074	0.04000915369393125
0.00040869334988384803	0.040584221302860615
-0.0008455651069178209	0.04106313190888837
-0.0020998235637194897	0.04154204251491613
-0.003450239023422771	0.041924327515922184
-0.004704497480224441	0.042403238121949946
-0.005958521635966071	0.042785757424016045
-0.007308702794609314	0.043071651121060456
-0.008562726950350943	0.04345417042312657
-0.009816516805032536	0.04374029842123101
-0.01116693226473582	0.04412258342223708
-0.012420487818357372	0.04431232011637987
-0.013673809070918887	0.04440566550656102
-0.015023521627442051	0.04449877659568213
-0.01627684288000357	0.04459212198586328
-0.017529695530445005	0.04449268476812112
-0.018878939484848097	0.04439301324931892
-0.020131792135289536	0.04429357603157676
-0.02138464478573097	0.04419413881383461
-0.02273365443907402	0.04399807599107076
-0.023986272788455422	0.043802247469366944
-0.025238422535716745	0.04341363633973984
-0.026586729285879677	0.04292839960509104
-0.027838410431020914	0.042347005867540616
-0.029089388672982046	0.04147643821810523
-0.030435586713604634	0.040123679747801566
-0.03120367123151735	0.03886871838781977
-0.03177897314150675	0.03761422562995807
-0.03235404075043614	0.036263341568134703
-0.03283295135646389	0.035009083111333036
-0.03321547065852999	0.0337550589555914
-0.03359775565953606	0.03240464349588812
-0.03359470974575556	0.03115155654438665
-0.03378444643989837	0.029898000990765092
-0.03387755752901948	0.028548288434241925
-0.034163685527123934	0.027294498579560334
-0.03454597052812999	0.025944083119857044
-0.035314055046042715	0.024689121759875254
-0.0365647989869438	0.023722162806478233
-0.03791357433922682	0.02342970867975273
-0.039166661290728294	0.023426662765972224
-0.040419748242229776	0.023423616852191714
-0.0417692264976929	0.023420336637351172
-0.043022313449194376	0.02341729072357067
-0.04427540040069586	0.023414244809790166
-0.04562417575297886	0.023121790683064664
-0.04687679410236026	0.022925962161360853
-0.04812917815068163	0.022633742335695393
-0.0494777192019046	0.022244896905008242
-0.05072940034704584	0.021663503167457823
-0.05198131579324713	0.02117850073386906
-0.05332938824235001	0.0205968726952586
-0.05458106938749125	0.02001547895770818
-0.05583251623157246	0.01933769391619611
-0.05718012007855528	0.018563283269662355
-0.058430864019456366	0.017596324316265326
-0.059681607960357465	0.0166293653628683
-0.061028274603100126	0.015469389500487932
-0.06227878424294118	0.014406039243129255
-0.06352929388278221	0.013342688985770576
-0.06487689772976504	0.012568278339236816
-0.06612881317596633	0.01208327590564805
-0.06738072862216761	0.011598273472059285
-0.06872880107127051	0.011016645433448827
-0.06998071651747179	0.010531642999860062
-0.071232163361553	0.00985385795834799
-0.07258047011171594	0.009368621223699186
-0.07383215125685719	0.008787227486148769
-0.07508383240199842	0.008205833748598353
-0.07643143624898126	0.007431423102064591
-0.07768241449094236	0.006560855452629219
-0.07893292413078341	0.005497505195270542
-0.08027982507458613	0.004433920636851825
-0.08133731780544383	0.0032746476776515715
-0.08258782744528487	0.0022112974202928935
-0.08393613419544782	0.0017260606856440896
-0.08518875254482922	0.0015302321639402796
-0.08644160519527064	0.0014307949461981224
-0.08759666073539021	0.0007532442057460914
-0.08788278873349467	-0.0005005456489355017
-0.0872050036919826	-0.0017519924930167062
-0.08595144813836104	-0.0019417291871595048
-0.08469836118685958	-0.0019386832733789994
-0.08334771142609625	-0.0024173595783467143
-0.08209298436717449	-0.0030890527922977735
-0.08093371140797424	-0.004146545523155479
-0.0796778128437523	-0.005300195256914799
-0.07842238288165045	-0.006261062382750814
-0.07716671861848855	-0.007318320812548481
-0.0758151316534851	-0.008182562333362804
-0.07456040459456334	-0.008854255547313864
-0.07330591183670161	-0.00942955745730327
-0.07195502777487825	-0.010004625066232639
-0.07070076931807659	-0.010483535672260392
-0.06944627656021486	-0.011058837582249799
-0.06809515819733149	-0.011730296495140818
-0.06684113404158985	-0.012112815797206923
-0.06558687558478818	-0.012591726403234676
-0.06423622582402486	-0.013070402708202394
-0.06298056156086294	-0.014127661138000057
-0.06172489729770107	-0.015184919567797729
-0.06037260742951748	-0.016338335000497004
-0.05911694316635558	-0.017395593430294672
-0.057861513204253714	-0.018356460556130685
-0.05650992623925023	-0.01922070207694501
-0.055255199180328486	-0.01989239529089607
-0.054000472121406747	-0.02056408850484713
-0.0526495880595834	-0.02113915611377649
-0.05139532960278173	-0.021618066719804253
-0.050140836844920024	-0.022193368629793656
-0.0487901870841567	-0.022672044934761375
-0.0475363972294751	-0.022958172932865832
-0.046282607374793526	-0.023244300930970276
-0.04493242621615027	-0.023530194628014686
-0.043679104963588754	-0.023623540018195836
-0.04242601801208728	-0.02362049410441533
-0.04107677405768419	-0.023520822585613135
-0.039823452805122686	-0.023614167975794284
-0.038570365853621204	-0.023611122062013774
-0.03722088759815807	-0.02360784184717323
-0.035966394840296366	-0.024183143757162635
-0.03480665327897604	-0.02543341909594365
-0.03422502524036558	-0.02678149154504654
-0.03402919671866179	-0.028034109894427936
-0.033736742591936285	-0.02938288524671095
-0.03363730537419413	-0.030635737897152387
-0.033441476852490326	-0.03188835624653378
-0.03324541402972648	-0.03323736589987683
-0.032953194204061016	-0.0344897499481982
-0.032564583074433905	-0.03574189969545951
-0.031982955035823456	-0.037089972144562416
-0.0314979526022347	-0.0383418875907637
-0.030723776256760985	-0.03959310013378486
-0.029660191698342272	-0.04094000107758756
-0.028404293134120333	-0.042093650811346875
-0.02714956607519859	-0.04276534402529793
-0.025798682013375228	-0.0433404116342273
-0.024544892158693637	-0.043626539632331755
-0.023290868002952006	-0.04400905893439786
-0.0219409211453688	-0.044198561327480616
-0.02068759989280728	-0.04429190671766176
-0.01943427864024577	-0.04438525210784291
-0.018084331782662562	-0.04457475450092567
-0.01683124483116109	-0.04457170858714517
-0.015578157879659613	-0.044568662673364665
-0.014228679624196485	-0.04456538245852411
-0.012975826973755048	-0.044465945240781964
-0.011723208624373649	-0.04427011671907815
-0.010374433272090634	-0.04397766259235265
-0.009122049223769276	-0.043685442766687184
-0.007869899476507954	-0.04329683163706006
-0.0065213584252849805	-0.04290798620637292
-0.005268974376963622	-0.04261576638070746
-0.0040168246297022986	-0.042227155251080346
-0.002668517879539364	-0.041741918516431546
-0.001416368132278043	-0.04135330738680442
-0.00016445268607675998	-0.04086830495321566
0.001183619763026136	-0.0402866769146052
0.002435300908167381	-0.03970528317705478
0.0036867477522485865	-0.03902749813554272
0.005034585900291444	-0.038349478792970605
0.006286267045432689	-0.03776808505542018
0.0075377138895138945	-0.03709030001390812
0.00888578633861679	-0.03650867197529766
0.010137233182697996	-0.0358308869337856
0.011484837029680816	-0.03505647628725183
0.012735815271641946	-0.03418590863781645
0.013987496416783186	-0.03360451490026604
0.015335100263766008	-0.03283010425373228
0.016586312806787174	-0.032055927908258564
0.01783752534980834	-0.031281751562784836
0.019184660594671086	-0.030314558308327775
0.02043540453557218	-0.02934759935493075
0.021685679874353186	-0.028187857793610417
0.02283909530705247	-0.026835567925426827
0.02379996243288849	-0.02558013796332496
0.024953612166647807	-0.024324239399103015
0.02630145031469067	-0.02364622005653091
0.027553131459831914	-0.023064826318980495
0.028804344002853078	-0.02229064997350677
0.030151947849835894	-0.02151623932697301
0.03140386329603717	-0.02103123689338424
0.032655778742238455	-0.020546234459795476
0.03400478839558151	-0.02035017163703163
0.03525764104602294	-0.020250734419289474
0.036509790793284265	-0.019862123289662355
0.03785739464026709	-0.019087712643128602
0.03910860718328826	-0.018313536297654875
0.04036052262948955	-0.01782853386406611
0.04170789217541232	-0.0169577319135707
0.04295933901949353	-0.016279946872058627
0.044210785863574735	-0.015602161830546557
0.04555909261373767	-0.015116925095897755
0.04681171096311906	-0.014921096574193946
0.04806432931250048	-0.014725268052490137
0.04941333896584352	-0.014529205229726288
0.05066572301416488	-0.014236985404060825
0.05191810706248625	-0.013944765578395364
0.05326688241476926	-0.013652311451669863
0.05451926646309062	-0.013360091626004399
0.05577165051141198	-0.013067871800338937
0.05712066016475503	-0.01287180897757509
0.05837351281519647	-0.012772371759832934
0.059626834067757976	-0.01286571715001408
0.060976780925341194	-0.013055219543096838
0.0622301021779027	-0.013148564933277986
0.06348342343046422	-0.013241910323459132
0.06483313598698737	-0.01333502141258024
0.06608645723954888	-0.013428366802761387
0.06743570119395197	-0.013328695283959188
0.06868855384439343	-0.013229258066217033
0.06994117219377484	-0.013033429544513224
0.0712904161481779	-0.012933758025711029
0.07254280019649925	-0.012641538200045568
0.07379471564270056	-0.012156535766456799
0.07514231948968338	-0.011382125119923042
0.07639353203270455	-0.01060794877444932
0.0776459160810259	-0.010315728948783857
0.07899469143330892	-0.010023274822058356
0.08024730978269032	-0.009827446300354547
0.08149899092783155	-0.009246052562804129
0.08284612617269431	-0.008278859308347064
0.0840973387157155	-0.007504682962873342
0.08534784835555653	-0.006441332705514665
0.08640487248429417	-0.005089277138391106
0.08707656569824522	-0.003834550079469359
0.08736269369634968	-0.0025807602247877653
0.08764858739339408	-0.0012305790661445205
0.0879356525957387	-0.00036235442730953564
Specimen M7941
0.08470239143842954	-0.0006521763888449012
0.08470734127332402	0.0006780170011308614
0.0846095877832285	0.0019062685791772943
0.08451221504966333	0.0032368427256834016
0.08431251974763847	0.0045677976287198515
0.08401050187715393	0.005899133288286648
0.08329881297630037	0.007129669405515148
0.08258750483197715	0.00846252809120332
0.08208084182457327	0.009794625263830804
0.08075331373030993	0.010515833077942998
0.0795258236653242	0.010622724724766806
0.07819715330146983	0.01103696483349998
0.07686772142455471	0.011246559805313805
0.07553828954763966	0.011456154777127631
0.0743123225087753	0.01197233669779013
0.07308749773950199	0.012795486323831656
0.07196613780827937	0.013925222898721858
0.07063746744442498	0.014339463007455032
0.06940997737943926	0.014446354654278837
0.06808054550252418	0.014655949626092662
0.06675035211254839	0.01466089946098714
0.06541939720951195	0.014461204158962269
0.06419076487493518	0.014261128100407054
0.06285980997189872	0.014061432798382184
0.06152923582539262	0.013964060064816985
0.06019904243541686	0.013969009899711463
0.05897079085737042	0.013871256409615921
0.057640216710864306	0.013773883676050723
0.05630926180782785	0.013574188374025851
0.05497868766132175	0.013476815640460655
0.053751197596336016	0.013583707287284462
0.05242138496289059	0.013690979690638613
0.05109157232944518	0.013798252093992764
0.04976175969599975	0.013905524497346916
0.048535031144074696	0.01421706128109007
0.047206360780220315	0.01463130138982324
0.04587807117289629	0.01514786406701609
0.04465210413403192	0.01566404598767859
0.04332419528323825	0.016282931233331112
0.0419966671889749	0.017004139047443308
0.04066951985124189	0.01782766943001518
0.03944507583849892	0.018753141624516377
0.03811716698770523	0.019372026870168896
0.036789258136911536	0.019990912115821415
0.035460207016526815	0.020302829656094916
0.03423500149072314	0.02102365671367677
0.03290823490952049	0.02194950966470831
0.03157994530219646	0.02246607234190116
0.030250513425281386	0.022675667313714988
0.029022261847234956	0.02257791382361944
0.02769244921378954	0.022685186226973592
0.026364540362995854	0.02330407147262612
0.025036631512202163	0.023922956718278637
0.023811806742928834	0.02474610634432016
0.022485420918256536	0.025774281863811373
0.021159415850114577	0.026904779951762273
0.020038817431952655	0.02823916166357182
0.01891783825726039	0.029471220806921702
0.017591833189118427	0.03060171889487259
0.016265066607915782	0.03152757184590413
0.014938300026713128	0.03245342479693567
0.013713856013970153	0.03337889699143688
0.012386327919706808	0.03410010480554907
0.011059561338504158	0.035025957756580614
0.009732033244240818	0.03574716557069281
0.008506827718437146	0.03646799262827466
0.007180061137234498	0.0373938455793062
0.0058525330429711545	0.0381150533934184
0.0046273275171674864	0.038835880451000254
0.003299799422904144	0.03955708826511245
0.001972271328640801	0.04027829607922464
0.0006447432343774591	0.04099950389333683
-0.0005808430479565551	0.04161800838245901
-0.0019083711422198976	0.0423392161965712
-0.0032358992364832397	0.0430604240106834
-0.004563808087276928	0.043679309256335924
-0.005789394369610942	0.0442978137454581
-0.007117683976934975	0.04481437642265095
-0.008446354340789356	0.045228616531384117
-0.009775024704643736	0.04564285664011729
-0.01100137250003844	0.04605671599232013
-0.012330423620423166	0.046368633532593614
-0.013659474740807894	0.04668055107286712
-0.01498928737425331	0.04678782347622128
-0.016217158195769393	0.04679239255458541
-0.01754773234227551	0.04669501982102021
-0.018878306488781617	0.04659764708745501
-0.020208499878757384	0.04660259692234949
-0.021436370700273474	0.04660716600071363
-0.022766944846779578	0.04650979326714842
-0.024097899749816035	0.04631009796512355
-0.025428854652852488	0.04611040266309868
-0.026657867743959614	0.045808004036083795
-0.027991107186178144	0.04499437332330087
-0.029325108141457366	0.04397609747359861
-0.030557548041337604	0.04275279573044666
-0.031483020235838814	0.041528351717703665
-0.031999582913031684	0.040200062110379624
-0.032413823021764876	0.038871391746525236
-0.032930385698957745	0.037543102139201194
-0.03334424505116059	0.03631675434380649
-0.033758485159893784	0.03498808397995211
-0.033968080131707615	0.033658652103037034
-0.034074971778531436	0.032431162038051284
-0.03418224418188561	0.031101349404605867
-0.03428951658523978	0.02977153677116045
-0.03449911155705363	0.02844210489424537
-0.03470832577233713	0.027214995585789967
-0.035224888449529985	0.025886705978465926
-0.03625268321249087	0.024662642722253283
-0.03758630341123976	0.02374668944101069
-0.038815316502346875	0.023444290813995804
-0.040145890648852996	0.023346918080430608
-0.0414757032822984	0.02345419048378476
-0.04280475440268313	0.023766108024058253
-0.044033386737259914	0.02356603196550304
-0.04526278058489738	0.02316131077002848
-0.046593735487933836	0.02296161546800361
-0.047923928877909604	0.022966565302898086
-0.04915294196901673	0.022664166675883196
-0.050484277628583527	0.022362148805398652
-0.05181599404468067	0.021957808366454428
-0.05314923348689919	0.021144177653671513
-0.054379769604127715	0.020432488752817928
-0.05571300904634625	0.01961885804003501
-0.057046248488564766	0.018805227327252094
-0.05838063020037434	0.01768462890909016
-0.059510366775264556	0.016563268977867533
-0.060844748487074114	0.015442670559705595
-0.0620775691434847	0.014117046248093965
-0.06310574466297593	0.012790660423421646
-0.06413277791287614	0.011771242304128347
-0.06546449432897328	0.01136690186518413
-0.06679544923200972	0.01116720656315926
-0.06802484307964721	0.010762485367684694
-0.06925575995340608	0.009948473898371436
-0.07048667682716493	0.009134462429058177
-0.07171797445745412	0.008218128391285242
-0.07294965284427367	0.007199471785052632
-0.07418171198762355	0.006078492610360351
-0.0755157129429028	0.005060216760658087
-0.07674853359931337	0.0037345924490464577
-0.07797868896001155	0.003125226116652546
-0.07931040537610869	0.002720885677708327
-0.08063983725302375	0.0029304806495221514
-0.08196964988646918	0.0030377530528763025
-0.08319790146451558	0.0029399995627807612
-0.08452809485449138	0.0029449493976752374
-0.08585828824446715	0.002949899232569715
-0.08719076617362498	0.002340913656706147
-0.0865806383281704	0.0013154034329273406
-0.08525311023390705	0.0005941956188151451
-0.08392329760046162	0.0004869232154609943
-0.0825950079931376	-0.000029639461731852736
-0.0813678986846822	-0.0002388536770153334
-0.08003960907735816	-0.0007554163542081803
-0.07871170022656447	-0.0013743015998607016
-0.07748801772688217	-0.002504418931281248
-0.07626319295760886	-0.0033275685573227734
-0.07534685891983593	-0.004558866187611961
-0.07412279566362331	-0.005586660950572834
-0.0728987324074107	-0.006614455713533707
-0.07177737247618805	-0.00774419228842391
-0.07055292846344509	-0.00866966448292511
-0.06943118777569213	-0.009697078489355637
-0.06820674376294915	-0.010622550683856835
-0.06698039596755445	-0.011036410036059667
-0.0656521063602304	-0.011552972713252513
-0.06432419750943673	-0.012171857958905035
-0.06320017228250167	-0.012585336554577517
-0.061976489782819416	-0.013715453885998066
-0.06075318803966746	-0.014947893785878286
-0.05942756372805587	-0.016180714442288854
-0.05820388122837358	-0.0173108317737094
-0.05687749540370126	-0.018339007293200614
-0.05555034806596827	-0.019162537675772487
-0.05422320072823529	-0.019986068058344353
-0.052997614445901266	-0.020604572547466535
-0.051670086351637924	-0.021325780361578728
-0.05034217750084423	-0.021944665607231247
-0.04901350713698984	-0.02235890571596442
-0.047787159341595144	-0.022772765068167253
-0.046457727464680076	-0.022982360039981074
-0.04512867634429534	-0.023294277580254576
-0.04462010955423974	-0.024114761910583683
-0.043703014003406135	-0.025141414403953528
-0.042373962883021414	-0.025453331944227026
-0.04104224646692427	-0.02504899150528281
-0.039711672320418154	-0.02495161877171761
-0.038483420742371724	-0.024853865281622062
-0.037154369621986996	-0.025165782821895567
-0.03582760304078435	-0.02609163577292711
-0.03501397232800144	-0.02742487521514563
-0.03440460599560756	-0.02865503057584378
-0.034102588125123026	-0.029986366235410577
-0.03390289282309817	-0.03131732113844702
-0.033805520089533	-0.03264789528495314
-0.033605444030977795	-0.03387652761952992
-0.03340574872895294	-0.03520748252256636
-0.03300140829000874	-0.0365391989386635
-0.03259668709453419	-0.037768592786300965
-0.03198770151867065	-0.03910107071545879
-0.0313787159428071	-0.04043354864461663
-0.0305650852300242	-0.04176678808683514
-0.02985339632917063	-0.042997324204063644
-0.02863047534254904	-0.04433208667240354
-0.027304089517876738	-0.045360262191894755
-0.025975419154022357	-0.04577450230062793
-0.024748690602097303	-0.04608603908437109
-0.023419258725182232	-0.04629563405618491
-0.02208944609173681	-0.046402906459539074
-0.020759633458291394	-0.04651017886289321
-0.019532143393305657	-0.04661707050971702
-0.018203473029451273	-0.04703131061845019
-0.016874041152536205	-0.047240905590264004
-0.01554384776256044	-0.04724585542515849
-0.014315596184514005	-0.04714810193506295
-0.012984641281477551	-0.046948406633038085
-0.01165330562191075	-0.04664638876255353
-0.010321589205813601	-0.04624204832360933
-0.00909219535817613	-0.04583732712813476
-0.00776009818554864	-0.04533066412073086
-0.006428001012921147	-0.04482400111332697
-0.005095523083763309	-0.0442150155374634
-0.0038653677230651457	-0.04360564920506949
-0.0025325090373769623	-0.042894341060746244
-0.0011996503516887788	-0.042183032916423
0.00013358909052975054	-0.04136940220364008
0.0013645059642886058	-0.04055539073432683
0.002697745406507136	-0.039741760021543907
0.004030604092195318	-0.03903045187722067
0.005363462777883501	-0.03831914373289743
0.006593998895112012	-0.03760745483204384
0.007927619093860885	-0.036691501550801246
0.009260858536079417	-0.035877870838018334
0.010491394653307926	-0.03516618193716475
0.011824634095526454	-0.03435255122438184
0.013158254294275331	-0.03343659794313925
0.014491493736493858	-0.032622967230356334
0.01572241061025271	-0.03180895576104307
0.01705641156553193	-0.030790679911340803
0.018390412520811156	-0.02977240406163854
0.01972555574568141	-0.02844716050655726
0.020753350508642306	-0.027223097250344615
0.021679203459673866	-0.02589633066914195
0.023011681388831706	-0.025287345093278384
0.024344159317989538	-0.024678359517414816
0.025574314678687707	-0.024068993185020905
0.02690565033825451	-0.023766975314536358
0.028236224484760614	-0.02366960258097116
0.029567560144327414	-0.02336758471048662
0.03079657323543454	-0.023065186083471727
0.03212790889500135	-0.02276316821298718
0.033461148337219866	-0.021949537500204265
0.03479514929249909	-0.020931261650502003
0.03602606616625795	-0.02011725018118874
0.03735854409541578	-0.01950826460532518
0.038691402781103966	-0.018796956461001935
0.040026165249443885	-0.01757403547438032
0.041257082123202726	-0.016760024005067063
0.04258994080889093	-0.016048715860743825
0.043922037981518405	-0.015542052853339927
0.0452548966672066	-0.014830744709016686
0.04648390975831372	-0.014528346082001795
0.047814864661350175	-0.014328650779976923
0.04914543880785628	-0.014231278046411727
0.05037369038590272	-0.014133524556316186
0.05170426453240884	-0.014036151822750989
0.053035219435445285	-0.013836456520726117
0.054365793581951406	-0.01373908378716092
0.05559366440346748	-0.013743652865525053
0.05692271552385221	-0.014055570405798551
0.05825367042688867	-0.01385587510377368
0.05958348306033408	-0.013963147507127831
0.06081097312531982	-0.014070039153951637
0.06131953991537543	-0.01489052348428075
0.06254512619770944	-0.01550902797340293
0.06387417731809417	-0.015820945513676427
0.06510166738307992	-0.01592783716050023
0.06643186077305568	-0.015932786995394712
0.06776243491956177	-0.015835414261829515
0.06909377057912858	-0.015533396391344968
0.07032316442676605	-0.015128675195870404
0.0716548808428632	-0.014724334756926185
0.07288655922968275	-0.01370567815069358
0.07391359247958294	-0.012686260031400283
0.07514450935334183	-0.01187224856208702
0.07647432198678723	-0.011979520965441174
0.07780413462023263	-0.01208679336879532
0.0791350895232691	-0.01188709806677045
0.08036410261437622	-0.011584699439755562
0.08169696130006439	-0.01087339129543232
0.08252011092610595	-0.009648566526158985
0.08252506076100043	-0.008318373136183223
0.08365441657936032	-0.007299335773420271
0.08427330182501286	-0.005971426922626574
0.0844828967968267	-0.004641995045711499
0.0844878466317212	-0.0033118016557357375
0.08449241571008533	-0.002083930834219649
0.08480433325035887	-0.0007548797138349197
Specimen M7952
0.08680336335641232	0.0008353612631650307
0.08709372587161059	0.002008623738364762
0.08689505531016568	0.003376156071602934
0.08640370607383493	0.004547565619052584
0.08610755315941768	0.005817152367380878
0.08610431053585503	0.007185147932556572
0.08492896351693643	0.008354936168224901
0.0838517936988965	0.009329528081979751
0.08345815843150686	0.010501169245398161
0.08228350626049458	0.011377815574243132
0.08091481584741259	0.011667714857503852
0.07964430263520926	0.011762417818851095
0.07837355780703718	0.011954834749139455
0.0770048673939552	0.01224473403240018
0.0757329644859393	0.012925720807394146
0.07465556305193058	0.013998026690090115
0.07328571455900482	0.014776495818056441
0.07201496973083271	0.014968912748344805
0.07064674254968825	0.015063384093723285
0.06937692418539121	0.014864945148247164
0.06810664258915664	0.014861934140653284
0.0667384154080122	0.014956405486031764
0.06546790219580885	0.015051108447379006
0.06419762059957426	0.015048097439785123
0.0628293934184298	0.015142568785163606
0.06155864859025773	0.015334985715451967
0.060288598609991924	0.015234260738916962
0.058920834660784994	0.015133304146413206
0.05765078468051917	0.015032579169878206
0.056380734700253364	0.014931854193343204
0.05501297075104643	0.014830897600839443
0.0537424575388431	0.014925600562186682
0.052373998741729884	0.015117785876506286
0.05110302229758903	0.015407916775735768
0.04983227746941694	0.015600333706024129
0.04846358705633497	0.015890232989284853
0.047192610612194104	0.016180363888514335
0.045921865784022	0.016372780818802696
0.044552712139002505	0.01685810803994566
0.04328057761501784	0.01763680878388075
0.04220271294907163	0.01890454260445896
0.040832401224208316	0.01987843967030753
0.03956049831619242	0.0205594264453015
0.0381908814392354	0.021240181604326704
0.03691990499509455	0.02153031250355619
0.03564916016692245	0.021722729433844554
0.03428116460174675	0.02171948681028191
0.033010651389543406	0.021814189771629147
0.031739211713465054	0.02229974860874087
0.03037005806844555	0.022785075829883837
0.029098386776398408	0.023368348635936682
0.02782694710032003	0.023853907473048403
0.026457330223363003	0.024534662632073614
0.025185427315347106	0.025215649407067577
0.023815810438390088	0.02589640456609278
0.022542517834561616	0.027163675154733478
0.021269225230733147	0.028430945743374167
0.01989845027393233	0.02960027074710498
0.018625852518010143	0.03057439942892231
0.017353486378056716	0.03145081414179852
0.01598363788513094	0.03222928326976484
0.014711734977115037	0.032910270044758806
0.013439832069099138	0.03359125681975278
0.012070215192142117	0.03427201197877799
0.010798312284126215	0.034952998753771954
0.009526640992079078	0.0355362715598248
0.008157024115122055	0.03621702671885
0.006885584439043679	0.03670258555596172
0.005516199178055418	0.037285626746045804
0.0042447595019770405	0.037771185583157535
0.0029733198258986636	0.038256744420269266
0.0016041661808791643	0.038742071641412225
0.0003329581207695477	0.039129916509582835
-0.0009384815553088302	0.03961547534669456
-0.002307635200328329	0.04010080256783752
-0.003579306492375467	0.04068407537389037
-0.004850514552485085	0.04107192024206098
-0.006219668197504584	0.04155724746320394
-0.0074906446416454385	0.04184737836243341
-0.008859798286664937	0.04233270558357638
-0.010131006346774555	0.04272055045174698
-0.011401751174946647	0.04291296738203534
-0.012770441588028626	0.04320286666529607
-0.014041186416200719	0.043395283595584436
-0.015311931244372816	0.04358770052587279
-0.01668039004148603	0.0437798858401924
-0.017950903253689362	0.04387458880153963
-0.019221184849923932	0.04387157779394575
-0.02058941203106839	0.04396604913932424
-0.021859462011334197	0.04386532416278924
-0.02322722596054113	0.04376436757028548
-0.02449704432483818	0.043565928624809354
-0.025766862689135233	0.04336748967933323
-0.027134163406404635	0.043071105148947235
-0.028403750154732926	0.042774952234529984
-0.029672873671123694	0.042283371382230504
-0.031039247924518062	0.04159613097608002
-0.03230721336106502	0.040615980279074926
-0.03347700159673334	0.039440633260156344
-0.03435318469364077	0.038070553151261816
-0.03483874353075248	0.03679911347518344
-0.03522658839892307	0.03552790541507383
-0.035516487682183774	0.03415921500199186
-0.035611190643531	0.032888701789788526
-0.03560794801996835	0.03152070622461284
-0.03550722304343333	0.030250656244347023
-0.03521107012901607	0.02898106949601873
-0.0351101135365123	0.0276133055468118
-0.035009388559977275	0.02634325556654599
-0.03510409152132451	0.025072742354342658
-0.03539399080458522	0.023704051941260688
-0.03636811948640253	0.022431454185338512
-0.03763608492294949	0.02145130348833342
-0.039002922408281376	0.02095949102006518
-0.04027343562048471	0.02105419398141242
-0.041641431185660396	0.02105095135784978
-0.04291263924577002	0.021438796226020386
-0.04418268922603584	0.021338071249485384
-0.04554975832733647	0.02094397275015826
-0.04681957669163353	0.020745533804682133
-0.04808939505593057	0.020547094859206017
-0.04945669577319999	0.02025071032882001
-0.05072605090555952	0.01985684344546165
-0.051995406037919044	0.01946297656210328
-0.05336201190728217	0.01887345012489392
-0.05463090380770417	0.01828415530365331
-0.05599750967706729	0.017694628866443945
-0.057266169961520536	0.01700762007626222
-0.058534598630005034	0.016222897317139374
-0.05989958318758683	0.014949373097342159
-0.06106913980728638	0.013676312109482471
-0.0620432684891037	0.012403714353560297
-0.06301716555495225	0.011033402628697007
-0.06408970305361697	0.010053715163629436
-0.06535859495403895	0.009464420342388829
-0.06672612728727713	0.009265749780943947
-0.06799571403560542	0.008969596866526701
-0.06926530078393373	0.008673443952109464
-0.07063236988523437	0.008279345452782338
-0.07190149340162512	0.0077877646004828535
-0.07326833088695704	0.007295952132214609
-0.0745374544033478	0.006804371279915125
-0.0758058830718323	0.0060196485207922755
-0.07717156247732036	0.005039266207818428
-0.07844045437774237	0.004449971386577821
-0.0797091146621956	0.003762962596396095
-0.08107502568365245	0.002880294252363366
-0.08234275950423066	0.0018024295864171559
-0.0836102617088401	0.0006268509515298251
-0.08478028156047716	-0.00045078209844762526
-0.0860496366928367	-0.0008446489818059891
-0.08741554771429352	-0.0017273173258387173
-0.08731505435372729	-0.002899653337163408
-0.08623834776762485	-0.003678817313036016
-0.0848701205864804	-0.003773288658414496
-0.08369546841546811	-0.004649934987259465
-0.08252012139654952	-0.005819723222927797
-0.08134431114569343	-0.007184939396478369
-0.08016873251080607	-0.00845244160108782
-0.07889682960279017	-0.009133428376081784
-0.07752674949389562	-0.010009611472989236
-0.07625507820184849	-0.010592884279042081
-0.07488546132489146	-0.011273639438067288
-0.07361425326478185	-0.011661484306237889
-0.0723430452046722	-0.012049329174408494
-0.07097435479159026	-0.012339228457669214
-0.06970337834744939	-0.012629359356898698
-0.06843193867137103	-0.013114918194010425
-0.06706347987425781	-0.013307103508330025
-0.06579250343011696	-0.013597234407559508
-0.06452152698597609	-0.013887365306788994
-0.06315237334095661	-0.014372692527931956
-0.061881165280846986	-0.01476053739610256
-0.06070558664595964	-0.016028039600712012
-0.05943229404213118	-0.0172953101893527
-0.058159233054271474	-0.018464866809052273
-0.05678845809747064	-0.019634191812783086
-0.05551609195751722	-0.020510606525659295
-0.05424395743353256	-0.021289307269594385
-0.0528745721725443	-0.021872348459678465
-0.05160313249646592	-0.02235790729679019
-0.050331692820387554	-0.022843466133901914
-0.04896277079133682	-0.02323107938610376
-0.04769179434719594	-0.023521210285333237
-0.04642104951902385	-0.0237136272156216
-0.045052359105941873	-0.02400352649888232
-0.043781614277769776	-0.024195943429170683
-0.04270490769166737	-0.024975107405043297
-0.0415300239046863	-0.025949467702829385
-0.040259279076514214	-0.02614188463311774
-0.03889220997521357	-0.02574778613379062
-0.03762354969076032	-0.025060777343608894
-0.03635303647855698	-0.025155480304956134
-0.03498388283353748	-0.025640807526099096
-0.03380946227849395	-0.02641973988600295
-0.0328295431974576	-0.027589991353608807
-0.03233773072918934	-0.028956828838940695
-0.03233471972159544	-0.03022711043517527
-0.0324291910669739	-0.031595337616319726
-0.032621607997262256	-0.03286608244449181
-0.03261859698966836	-0.03413636404072639
-0.0326153543661057	-0.03550435960590208
-0.03231920145168844	-0.036773946354230376
-0.03202304853727119	-0.03804353310255865
-0.031238094162179566	-0.03940967573998427
-0.030160229496233343	-0.04067740956056249
-0.02898511409328352	-0.041749483827289685
-0.027614802368420212	-0.04272338089313826
-0.026342899460404315	-0.04340436766813224
-0.0250716914002947	-0.043792212536302826
-0.023703232603181485	-0.04398439785062244
-0.02243225615904063	-0.04427452874985192
-0.021063797361927414	-0.04446671406417151
-0.01979305253375532	-0.04465913099445988
-0.018522770937520746	-0.044656119986866
-0.017154775372345055	-0.04465287736330337
-0.01588449377611048	-0.044649866355709486
-0.014614443795844673	-0.04454914137917448
-0.013246911462606502	-0.0443504708177296
-0.01197709309830945	-0.04415203187225348
-0.010707506349981162	-0.04385587895783625
-0.00934020563271175	-0.04355949442745024
-0.008070850500352226	-0.04316562754409187
-0.0067040130150203365	-0.04267381507582362
-0.00543512111459833	-0.04208452025458303
-0.0041659975982075645	-0.041592939402283535
-0.002799391728844438	-0.04100341296507417
-0.0015302682124536716	-0.04051183211277469
-0.00026137631203166614	-0.039922537291534076
0.00110522955733146	-0.03933301085432472
0.002374121457753465	-0.03874371603308411
0.0036430133581754716	-0.0381544212118435
0.005009387611569836	-0.03746718080569301
0.006278279511991842	-0.03687788598445241
0.007644885381354968	-0.03628835954724305
0.008914008897745731	-0.035796778694943555
0.010182900798167738	-0.03520748387370295
0.011549275051562101	-0.03452024346755246
0.012817935336015348	-0.03383323467737073
0.014086595620468592	-0.03314622588718902
0.0154527382578942	-0.03236127151209741
0.0167216301583162	-0.031771976690856796
0.017990290442769445	-0.031084967900675074
0.019356201464226293	-0.030202299556642345
0.02062416690077325	-0.029222148859637257
0.021891669105382688	-0.028046570224749927
0.0231587080780546	-0.02667556365198035
0.024426210282664042	-0.025499985017093017
0.025792352920089648	-0.024715030642001413
0.02706101320454289	-0.024028021851819684
0.028329905104964897	-0.02343872703057908
0.029696974206265547	-0.023044628531251957
0.030965866106687556	-0.022455333710011353
0.032235221239047075	-0.022061466826652987
0.03360321680422277	-0.02205822420309035
0.03487349840045735	-0.022055213195496467
0.03614354838072316	-0.021954488218961465
0.03750992263411754	-0.021267247812810978
0.03877811968663324	-0.020384811084747014
0.04014426232405885	-0.019599856709655403
0.0414129226085121	-0.018912847919473674
0.04268135127699657	-0.018128125160350828
0.043948853481606015	-0.0169525465254635
0.04521774538202801	-0.01636325170422289
0.046486405666481254	-0.015676242914041166
0.04785370638375067	-0.015379858383655161
0.04912329313207896	-0.01508370546923792
0.0503926482644385	-0.014689838585879557
0.05175948574977037	-0.014198026117611314
0.05302907249809866	-0.01390187320319407
0.05439637321536807	-0.013605488672808067
0.055666423195633884	-0.013504763696273065
0.0569364731758997	-0.013404038719738063
0.058304468741075394	-0.013400796096175423
0.05957475033730997	-0.013397785088581542
0.06084503193354454	-0.013394774080987663
0.06221279588275147	-0.013293817488483902
0.06348284586301728	-0.013193092511948898
0.06475289584328309	-0.013092367535413901
0.06612065979249002	-0.012991410942910137
0.06739117300469334	-0.013086113904257379
0.06866168621689668	-0.01318081686560462
0.0700294501661036	-0.013079860273100857
0.07129926853040065	-0.01288142132762474
0.07266610601573255	-0.012389608859356496
0.07393499791615457	-0.011800314038115888
0.07520296335270153	-0.010820163341110798
0.07656887437415838	-0.00993749499707807
0.07783822950651789	-0.009543628113719707
0.07910758463887742	-0.009149761230361342
0.08047558020405311	-0.009146518606798703
0.08174493533641265	-0.008752651723440337
0.08301382723683466	-0.008163356902199733
0.08408543827162433	-0.006792813561367681
0.08437556917085379	-0.00552183711722683
0.085643302991432	-0.00444397245128062
0.0861288618285437	-0.003172532775202246
0.0862235647898909	-0.0019020195629989153
0.08670889201103388	-0.0005328659179794221
0.08680359497238112	0.0007376472942239099
Specimen M7953
0.08647549850755308	-0.00003191237890425772
0.08657082080688143	0.0011724711786496194
0.08636515155469303	0.0023756026817425154
0.0860587344338454	0.00367864735052066
0.0857527346644848	0.004881361502126563
0.08514532599212045	0.006183154116443728
0.08413659525106716	0.007483277324812917
0.08292803817864337	0.008581904795863638
0.08161998529202132	0.009479453881082888
0.0804130976255455	0.010176759283444648
0.0791075488478454	0.010472325265630458
0.07780241742163227	0.010667560730644024
0.07659469505218248	0.011565527167350266
0.07528747686853442	0.012262415218225036
0.07408058920205858	0.012959720620586796
0.0727746230728715	0.013355617119944844
0.07146907429517138	0.013651183102130648
0.07026427338613053	0.01384683591863121
0.0689603940143784	0.013741079832128055
0.06775642780831151	0.013736071614284136
0.06645213108507238	0.013730646044953223
0.06514783436183325	0.013725220475622309
0.06394428550725337	0.013619881740606146
0.06264040613550124	0.01351412565410299
0.06143769198389532	0.01320812588474235
0.06013381261214319	0.013102369798239196
0.05882868118593008	0.013297605263252764
0.0576242976283762	0.013392927562581085
0.0563195835536501	0.01348783251042241
0.055114782644609235	0.013683485326922972
0.053809233866909126	0.013979051309108776
0.05250368508920902	0.014274617291294584
0.05129846682868116	0.014570600624967383
0.049992918050981064	0.014866166607153189
0.04878769979045321	0.01516214994082599
0.0474825683642401	0.015357385405839558
0.04617701958654002	0.015652951388025364
0.044971383974525166	0.016049265238870406
0.043663331087903115	0.016946814324089655
0.04255510453265156	0.018045859146627367
0.041346964811714744	0.01904415610050585
0.0400393292765797	0.019841374668552857
0.038833276313077855	0.02033801903657014
0.03752772753537775	0.020633585018755955
0.03632292662633689	0.02082923783525651
0.03501821255161077	0.020924142783097836
0.033712246422423674	0.021320039282455884
0.03250619345892184	0.02181668365047317
0.031198557923786775	0.022613902218520176
0.029991670257310952	0.023311207620881933
0.028684869425149875	0.02390776515458446
0.02737556448406685	0.02510630579132043
0.026367251094500548	0.02630609848251738
0.025258189836275008	0.027605804339399583
0.02394930224667897	0.028704014458963308
0.022741162525742178	0.02970231141284179
0.021433109639120127	0.030599860498061036
0.0202262219726443	0.03129716590042281
0.018918586437509242	0.0320943844684698
0.01761095090237418	0.032891603036516816
0.01640364588441137	0.03368923895605082
0.015095592997789313	0.03458678804127007
0.013888287979826495	0.035384423960804066
0.012579817741717455	0.03638230356319556
0.011271347503608411	0.037380183165587055
0.0100636251341586	0.03827814960229329
0.008755989599023545	0.039075368170340304
0.007549101932547716	0.03977267357270207
0.006242301100386642	0.04036923110640458
0.004935082916738576	0.04106611915727936
0.0037286126017497413	0.04166309404246888
0.0024222291210756587	0.04215932105899917
0.0012165935090608082	0.04255563490984421
-0.0000893726201262832	0.042951531409202263
-0.0013949213978263827	0.04324709739138805
-0.002600139658354242	0.043543080725060856
-0.0039061057875413334	0.04393897722441891
-0.0051109066965822	0.04413463004091947
-0.006416455474282299	0.04443019602310527
-0.007721586900495406	0.044625431488118844
-0.008925970458049283	0.044720753787447165
-0.010230684532775397	0.044815658735288484
-0.011435068090329271	0.04491098103461681
-0.012739364813568398	0.0449055554652859
-0.014043661536807521	0.04490012989595499
-0.01524721039138741	0.044794791160938825
-0.016551089763139546	0.04468903507443566
-0.01775422126623244	0.04448336582224727
-0.01905768328649758	0.04427727921857187
-0.020360727955275732	0.04397086209772424
-0.02156302475539465	0.04356453181119136
-0.022865234721198818	0.04305745365599924
-0.024067114169830737	0.04255079285229413
-0.025368906784147903	0.04194338417992976
-0.026669864695491093	0.04113531447322093
-0.027870074738175057	0.04022733160082683
-0.029169780595057267	0.039118270342601284
-0.030268408066108008	0.037909713270177475
-0.031266287668499516	0.036601243032068416
-0.03236449778806327	0.03529235544247236
-0.03316213370759729	0.03408505042450952
-0.03335736917261087	0.03277991899829642
-0.03345269147193922	0.03157553544074255
-0.03354759641978056	0.03027082136601643
-0.03374283188479414	0.028965689939803314
-0.034139145735639205	0.02776005432778846
-0.03493636430368623	0.026452418792653386
-0.03603582647771096	0.02544452275457406
-0.03733720174054115	0.024736783565037463
-0.03864024640931928	0.02443036644418983
-0.03984379526389918	0.024325027709173667
-0.0411485093386253	0.024419932657014993
-0.04235247554469219	0.024414924439171072
-0.04365677226793131	0.024409498869840156
-0.04495856488224848	0.02380209019747581
-0.04575661815326951	0.022695115696685215
-0.04655467142429051	0.021588141195894625
-0.04755380308114299	0.02058066250930229
-0.048753595772339946	0.019572349119735967
-0.050054553683683146	0.018764279413027128
-0.05125559842934108	0.018056957574977526
-0.05255697369217125	0.017349218385440932
-0.0537580184378292	0.016641896547391326
-0.05505939370065939	0.015934157357854736
-0.05636160366646356	0.015427079202662617
-0.057563065763608486	0.014820087881785252
-0.05886569308089963	0.01441334024376538
-0.06006840723250555	0.014107340474404737
-0.061371034549796706	0.013700592836384863
-0.06267491392154882	0.013594836749881706
-0.06387846277612873	0.013489498014865547
-0.06518150744490686	0.013183080894017915
-0.06638422159651279	0.012877081124657273
-0.06768726626529094	0.012570664003809635
-0.0689894762310951	0.012063585848617522
-0.07019135567972704	0.011556925044912398
-0.07149398299701817	0.011150177406892524
-0.07269419303970216	0.01024219453449844
-0.0739959856540193	0.009634785862134086
-0.07529569151090153	0.008525724603908528
-0.07629440581626702	0.0074179154001439524
-0.07719195490148628	0.006109862513521887
-0.07788926030384809	0.00490297484704605
-0.07908863564355803	0.0037943309403074867
-0.08038834150044026	0.0026852696820819292
-0.08028508952285907	0.0019833734133632404
-0.08158813419163721	0.0016769562925156056
-0.0827921003977041	0.001671948074671685
-0.08409472771499527	0.0012652004366518102
-0.08539610297782543	0.0005574612471152141
-0.08639481728319093	-0.0005503479566493628
-0.08638980906534702	-0.0017543141627162466
-0.08508217353021198	-0.002551532730763255
-0.0838773726211711	-0.002747185547263815
-0.082573075897932	-0.002741759977932901
-0.0813686923403781	-0.0028370822772612212
-0.08006147415673004	-0.0035339703281359893
-0.07875258656713402	-0.004632180447699718
-0.0777446905290547	-0.005731642621724428
-0.0769366208223459	-0.007032600533067606
-0.07612896846712405	-0.008233227927238539
-0.07492041139470024	-0.009331855398289263
-0.07361152380510422	-0.010430065517852992
-0.07240505349011538	-0.011027040403042516
-0.07109741795498033	-0.011824258971089522
-0.06989178234296549	-0.012220572821934565
-0.0685849815108044	-0.01281713035563709
-0.0672794327331043	-0.0131126963378229
-0.06607379712108948	-0.013509010188667939
-0.06476866569487635	-0.013704245653681507
-0.06356344743434848	-0.014000228987354306
-0.06225873335962237	-0.014095133935195634
-0.06095360193340927	-0.014290369400209203
-0.05974796632139442	-0.01468668325105424
-0.05844241754369431	-0.014982249233240048
-0.05723636458019247	-0.015478893601257331
-0.055930398451005364	-0.015874790100615373
-0.054623597618844305	-0.016471347634317908
-0.05341629260088149	-0.017268983553851903
-0.05210907441723343	-0.017965871604726676
-0.0509021867507576	-0.018663177007088434
-0.049594968567109515	-0.019360065057963206
-0.04828733303197447	-0.020157283626010214
-0.04717952382820991	-0.021155997931375688
-0.046071714624445335	-0.02215471223674116
-0.045465140655055004	-0.023255843816713844
-0.04445682726548869	-0.0244556365079108
-0.043151278487788595	-0.024751202490096606
-0.04194731228172172	-0.024746194272252685
-0.04064343290996958	-0.02464043818574953
-0.039439466703902686	-0.02463542996790561
-0.03813475262917657	-0.024730334915746936
-0.036828369148502495	-0.025226561932277226
-0.03562148148202666	-0.025923867334638986
-0.034513254926775115	-0.0270229121571767
-0.03380593308872553	-0.028223956902834635
-0.03349951596787791	-0.02952700157161277
-0.0331930988470303	-0.030830046240390915
-0.033188090629186394	-0.03203401244645781
-0.03308233454268326	-0.03333789181820993
-0.03277633477332264	-0.034540605969815834
-0.03176760403226934	-0.035840729178185024
-0.030758873291216043	-0.037140852386554214
-0.02975055990164974	-0.03834064507775116
-0.028541168126251962	-0.03963993358314637
-0.027333445756802154	-0.040537900019852614
-0.026024975518693108	-0.0415357796222441
-0.024717757335045044	-0.04223266767311886
-0.02351128702005621	-0.04282964255830839
-0.02220448618789514	-0.04342620009201091
-0.020998850575880284	-0.04382251394285596
-0.0196928844466932	-0.044218410442213994
-0.018387753020480086	-0.04441364590722757
-0.017182952111439217	-0.044609298723728125
-0.01587782068522611	-0.04480453418874169
-0.014673437127672238	-0.04489985648807002
-0.013368723052946122	-0.04499476143591134
-0.012064426329707	-0.044989335866580424
-0.010860877475127107	-0.04488399713156427
-0.009556580751887984	-0.044878571562233356
-0.008353031897308093	-0.044773232827217194
-0.0070495698770429525	-0.04456714622354179
-0.005746107856777814	-0.04436105961986641
-0.004542976353684913	-0.044155390367677995
-0.0032399316849067643	-0.043848973246830375
-0.002037217533300857	-0.04354297347746974
-0.0007345902160097	-0.043136225839449864
0.0005684544527684482	-0.04282980871860223
0.001770751252887364	-0.04242347843206934
0.00307337857017852	-0.04201673079404947
0.004275258018810444	-0.041510069990344345
0.005577050633127618	-0.04090266131797999
0.006878425895957798	-0.040194922128443396
0.008079470641615741	-0.03948760029039379
0.00938084590444592	-0.038779861100857196
0.010581473298616872	-0.037972208745635345
0.011882013858473067	-0.03706380852175428
0.01318213706684227	-0.03605507778070095
0.014382347109526229	-0.035147094908306864
0.015682887669382427	-0.0342386946844258
0.01688351506355338	-0.03343104232920395
0.018184472974896566	-0.03262297262249511
0.019485013534752762	-0.03171457239861405
0.020686058280410705	-0.031007250560564442
0.021987016191753892	-0.0301991808538556
0.023187226234437853	-0.02929119798146152
0.024487349442807053	-0.0282824672404082
0.025786637948202278	-0.0270730754650104
0.02678493490208077	-0.025864935744073583
0.02788314502164452	-0.02455604815447754
0.02918285087852674	-0.02344698689625198
0.030384730327158663	-0.022940326092546856
0.031685688238501854	-0.02213225638583802
0.0328867329841598	-0.021424934547788415
0.03418894294996396	-0.0209178563925963
0.035491570267255114	-0.020511108754576426
0.036695536473321994	-0.020506100536732505
0.037998998493587136	-0.020300013933057116
0.03920129529370606	-0.019893683646524232
0.040503087908023226	-0.019286274974159877
0.04180404581936641	-0.018478205267451038
0.04290350799339114	-0.017470309229371705
0.04410288333310112	-0.016361665322633143
0.04530351072727205	-0.015554012967411301
0.046606555396050214	-0.015247595846563669
0.04790960006482835	-0.014941178725716035
0.04911273156792126	-0.014735509473527631
0.0504157762366994	-0.014429092352679996
0.05161849038830531	-0.014123092583319358
0.052921535057083455	-0.013816675462471721
0.0542245797258616	-0.013510258341624084
0.05542729387746751	-0.01320425857226344
0.05673075589773265	-0.012998171968588046
0.057934304752312545	-0.012892833233571887
0.05923818412406468	-0.012787077147068731
0.06054164614432981	-0.012580990543393337
0.061746029701883705	-0.01267631284272166
0.06305157847958381	-0.012971878824907464
0.06425637938862468	-0.013167531641408024
0.06556067611186381	-0.013162106072077113
0.06686497283510291	-0.013156680502746198
0.0680689390411698	-0.013151672284902279
0.06937323576440893	-0.013146246715571365
0.07057761932196278	-0.013241569014899684
0.07188108134222794	-0.013035482411224288
0.07318412601100607	-0.012729065290376653
0.074386005459638	-0.01222240448667153
0.07568696337098121	-0.011414334779962693
0.07688800811663914	-0.010707012941913093
0.07818938337946933	-0.009999273752376496
0.07949242804824747	-0.00969285663152886
0.08069514219985338	-0.00938685686216822
0.08199610011119657	-0.008578787155459384
0.08319672750536751	-0.007771134800237543
0.08449559865927575	-0.006461412507667505
0.08539314774449501	-0.0051533596210454405
0.08588979211251231	-0.003947306657543589
0.08618535809469814	-0.0026417578798434856
0.08638101091119872	-0.0014369569708026155
0.08657624637621232	-0.00013182554458950461
Specimen M7957
0.08685686979653919	0.0001920788029419879
0.08685194891348018	0.0014650896021648242
0.08684702803042113	0.0027381004013876603
0.08656931911895721	0.004010056725669257
0.08629161020749329	0.005282013049950853
0.0858320426104261	0.006553266390938289
0.08491817979099782	0.0077318329308886935
0.08364095109201013	0.008818064161449146
0.08236372239302239	0.009904295392009599
0.08108789966062296	0.010626809251363526
0.07972255355201023	0.010985254247863849
0.07844883976949324	0.01116219205040799
0.07717512598697623	0.011339129852952132
0.0758993032545768	0.012061643712306062
0.0746231290305303	0.01287508691446162
0.0733483607730721	0.013324812745410655
0.07207464699055512	0.013501750547954796
0.07080128469968522	0.013587759007697302
0.06952757091716823	0.013764696810241443
0.0682542086262983	0.013850705269983953
0.06698154931872254	0.0137548550441232
0.0657088900111468	0.013659004818262451
0.06443623070357102	0.013563154592401698
0.06316321990434819	0.013558233709342575
0.0618909120884195	0.013371454140680191
0.06061790128919666	0.013366533257621068
0.05934489048997383	0.013361612374561948
0.05807117670745684	0.01353855017710609
0.056797462924939854	0.013715487979650227
0.055432468307974166	0.013983003633348921
0.054158051542163035	0.014341800121496325
0.05288398626799898	0.014609667266842097
0.05160992099383492	0.014877534412187868
0.05033585571967086	0.015145401557533642
0.0490617904455068	0.015413268702879415
0.0477870221880486	0.01586299453382845
0.04651119945564917	0.016585508393182378
0.04523467373995559	0.01748988093813957
0.04395920249920324	0.01812146545469186
0.04268408275009796	0.018662120628442528
0.04140826001769853	0.019384634487796454
0.04013349176024033	0.019834360318745487
0.03886012946937042	0.019920368778487997
0.03758711867014758	0.019915447895428876
0.03631199892104231	0.020456103069179544
0.03503723066358409	0.020905828900128577
0.03376211091447881	0.021446484073879245
0.03239500734763069	0.022259575784387718
0.031118481631937114	0.023163948329344913
0.029845119341067202	0.023249956789087416
0.028749046344388598	0.0245187496885453
0.027652973347709994	0.025787542588003178
0.026465971008229755	0.02705598399581397
0.025188039325947886	0.02832407391197768
0.023911162118607235	0.029319375799736497
0.02263498789456074	0.030132819001892065
0.021359165162161308	0.030855332861245987
0.020083342429761886	0.03157784672059992
0.01880787118900953	0.03220943123715222
0.017532399948257178	0.03284101575370451
0.016255522740916534	0.03383631764146333
0.014979700008517107	0.034558831500817254
0.01370387727611768	0.03528134536017119
0.012428054543718254	0.03600385921952511
0.011152934794612974	0.03654451439327578
0.009877815045507695	0.03708516956702645
0.00851106297030664	0.03780733193473329
0.007235240237907213	0.038529845794087234
0.0059594175055077865	0.03925235965344114
0.004683594773108362	0.03997487351279507
0.003408123532356008	0.04060645802934737
0.002133003783250729	0.04114711320309804
0.0008578840341454503	0.041687768376848705
-0.0004168842233127549	0.042137494207797735
-0.0016913009891238867	0.04249629069594515
-0.0029657177549350182	0.04285508718409255
-0.004240134520746149	0.043213883672239946
-0.005513848303263135	0.04339082147478408
-0.006787562085780119	0.043567759277328234
-0.00806092437665003	0.04365376773707074
-0.00933428666751994	0.043739776196813254
-0.010607648958389853	0.04382578465655576
-0.011881362740906835	0.044002722459099905
-0.013154373540129672	0.04399780157604078
-0.014427384339352511	0.043992880692981656
-0.015790972989729903	0.04389667897547383
-0.0170632808056586	0.04370989940681144
-0.018335588621587285	0.04352311983814906
-0.019607544945868905	0.04324541092668503
-0.020879501270150518	0.042967702015221036
-0.02215110610278506	0.04259906376095538
-0.023422359443772526	0.04213949616388811
-0.02469290980146585	0.04149806988121756
-0.025963108667512096	0.040765714255745406
-0.027233307533558345	0.04003335863027322
-0.028502803416310445	0.03911914431919778
-0.02977089333247425	0.03784121263691583
-0.030766546711880234	0.03665526477237675
-0.03176184859963915	0.03537838756503603
-0.032575291801794796	0.03410221334098947
-0.033206876318347185	0.03282674210023708
-0.033656602149296305	0.03155197384277884
-0.03410632798024544	0.0302772055853206
-0.034464772976745855	0.028911859476707814
-0.03464171077929009	0.027638145694190815
-0.034636789896231056	0.026365134894967984
-0.034540939670370405	0.02509247558739222
-0.03453601878731137	0.023819464788169386
-0.03544460923203353	0.023634091186095323
-0.03671797152290344	0.023720099645837833
-0.037991333813773356	0.023806108105580343
-0.039265047596290334	0.023983045908124487
-0.040538058395513166	0.023978125025065362
-0.04181071770308893	0.023882274799204607
-0.043083025519017625	0.023695495230542225
-0.04435498184329924	0.023417786319078208
-0.045626938167580865	0.023140077407614194
-0.04689819150856834	0.022680509810546912
-0.0481694448495558	0.02222094221347964
-0.04943999520724912	0.0215795159308091
-0.05071019407329537	0.02084716030533693
-0.05198074443098869	0.020205734022666386
-0.0533415211481895	0.01938209756274551
-0.05461066553929452	0.018376953908868444
-0.055880161422046624	0.017462739597793014
-0.05714895432150458	0.016366666601114317
-0.05841739572931546	0.01517966426163399
-0.05959525928597178	0.014083942756602373
-0.06059091266537777	0.012897994892063287
-0.061769830696975316	0.012075061415436563
-0.06304143552960983	0.01170642316117092
-0.06431374334553853	0.011519643592508533
-0.06558605116146722	0.01133286402384615
-0.06685835897739592	0.011146084455183768
-0.0681306667933246	0.010959304886521385
-0.06940227162595915	0.010590666632255736
-0.07067317347529956	0.010040169692386828
-0.07194372383299287	0.009398743409716288
-0.07321392269903913	0.008666387784244117
-0.0744837700734383	0.007843102815970315
-0.0757532659561904	0.006928888504894883
-0.07711263670680289	0.005741534673767475
-0.07828979728016508	0.004463954483132599
-0.07928509916792398	0.0031870772757918798
-0.08037133039848453	0.0019098485768040822
-0.08163977180629539	0.0007228462373237555
-0.08291172813057703	0.00044513732585974036
-0.08418403594650573	0.0002583577571973567
-0.08545669525408148	0.0001625075313366039
-0.08672794859506897	-0.00029706006573067354
-0.08799885044440935	-0.0008475570055995821
-0.08826706908140229	-0.0020306929369620277
-0.08699124634900286	-0.0027532067963159557
-0.08571682958319173	-0.0031120032844633595
-0.08444311580067473	-0.0032889410870075002
-0.08316764455992239	-0.003920525603559796
-0.08189252481081712	-0.004461180777310462
-0.08061705357006475	-0.005092765293862758
-0.0793415823293124	-0.005724349810415054
-0.07797342428752305	-0.006810229549328428
-0.07669725006347657	-0.007623672751483987
-0.07542142733107712	-0.008346186610837913
-0.07414595609032477	-0.008977771127390214
-0.0728697818662783	-0.009791214329545772
-0.07159431062552593	-0.010422798846098067
-0.07031883938477357	-0.011054383362650364
-0.06904407112731537	-0.011504109193599399
-0.0677689513782101	-0.012044764367350065
-0.06649418312075188	-0.012494490198299098
-0.06521976635494076	-0.0128532866864465
-0.06394640406407084	-0.012939295146189014
-0.06267198729825971	-0.013298091634336416
-0.06139792202409565	-0.013565958779682188
-0.06021478609273323	-0.013834177416675036
-0.05902778375325299	-0.015102618824485835
-0.05775055505426526	-0.016188850055046285
-0.056472974863630475	-0.01736601062840837
-0.05528667550744438	-0.018452593350615904
-0.05391886895730211	-0.01944754374672765
-0.052642694733255606	-0.020260986948883206
-0.05136722349250324	-0.020892571465435498
-0.050091752251750894	-0.021524155981987796
-0.048816281010998545	-0.02215574049854009
-0.04754116126189327	-0.022696395672290766
-0.046265690021140914	-0.02332798018884306
-0.044990921763682704	-0.02377770601979209
-0.04371650499787157	-0.024136502507939497
-0.04244279121535458	-0.024313440310483637
-0.04116907743283761	-0.024490378113027778
-0.03989395768373233	-0.025031033286778446
-0.03862235285109779	-0.024662395032512798
-0.03734969354352202	-0.024566544806652046
-0.0360777372192404	-0.024288835895188033
[truncated: 11,846 more rows]
