# Supplementary material for: Machine-learning strategies for testing patterns of morphological variation in small samples: sexual dimorphism in gray wolf (Canis lupus) crania
Source: BMC Biol. 2020 Sep 3;18:113. doi: 10.1186/s12915-020-00832-1 (PMC7470621; doi:10.1186/s12915-020-00832-1)
Supplement: Supplementary file 4 — Additional file 4. An archive catalogue of all original datafiles and results output for the EFA, Naïve Bayes and embedded LeNet-5 CNN analyses for both dorso-ventral and lateral views. [file 12915_2020_832_MOESM4_ESM.zip › SI FIle 4/Dorsal Analyses/EFourier Data & Results/Dorsal Outlines.tps]

LM=0
OUTLINES=1
POINTS=300
1817 502
1812 515
1808 528
1807 541
1804 554
1796 566
1783 579
1771 590
1758 597
1745 604
1732 610
1719 613
1706 616
1694 625
1681 630
1668 635
1655 638
1642 640
1629 642
1616 644
1603 645
1591 645
1578 644
1565 643
1552 642
1539 640
1526 641
1513 642
1500 645
1488 648
1475 651
1462 654
1449 656
1436 659
1423 662
1410 665
1397 669
1385 673
1372 677
1359 682
1346 686
1333 695
1320 702
1307 708
1294 716
1282 720
1269 721
1256 720
1243 721
1230 724
1217 728
1204 735
1191 742
1179 749
1166 757
1153 763
1140 774
1127 786
1114 797
1101 806
1088 814
1076 821
1063 828
1050 835
1037 843
1024 850
1011 856
998 863
985 869
973 876
960 882
947 889
934 896
921 902
908 908
895 914
882 920
870 924
857 928
844 930
831 934
818 938
805 943
792 946
779 949
767 951
754 952
741 952
728 951
715 949
702 947
689 944
676 941
664 937
651 933
638 926
625 916
614 904
606 891
600 878
594 865
590 852
586 840
585 827
585 814
587 801
588 788
587 775
583 762
577 749
568 738
555 727
542 724
529 725
516 727
503 729
490 729
478 720
466 717
453 714
440 710
427 704
414 696
401 689
388 683
375 675
363 667
350 658
337 647
324 636
311 624
298 618
285 616
272 612
260 608
247 604
234 600
221 593
208 588
195 579
184 567
176 554
168 542
155 534
142 528
129 529
116 525
103 521
90 518
77 509
67 498
78 490
91 486
104 484
117 478
130 470
143 463
156 462
168 457
181 448
192 436
204 425
217 416
230 408
243 403
256 397
268 391
281 389
294 384
307 382
320 379
333 367
346 357
359 346
371 337
384 330
397 323
410 317
423 310
436 304
449 299
462 295
474 293
487 290
500 286
513 283
526 283
539 285
552 287
565 286
577 276
588 264
594 251
596 238
597 225
596 212
596 199
597 186
600 174
605 161
611 148
617 135
623 122
632 109
644 98
657 90
670 86
682 83
695 81
708 79
721 78
734 78
747 79
760 81
773 80
785 81
798 81
811 84
824 86
837 90
850 94
863 98
876 103
888 108
901 114
914 120
927 127
940 132
953 138
966 144
979 150
991 155
1004 160
1017 165
1030 170
1043 176
1056 182
1069 187
1082 193
1094 199
1107 207
1120 216
1133 227
1146 237
1159 245
1172 253
1185 263
1197 270
1210 276
1223 279
1236 281
1249 281
1262 280
1275 281
1288 285
1300 292
1313 299
1326 305
1339 314
1352 319
1365 324
1378 329
1391 333
1403 336
1416 340
1429 343
1442 345
1455 347
1468 350
1481 352
1494 354
1506 356
1519 358
1532 358
1545 357
1558 356
1571 355
1584 354
1597 354
1609 354
1622 353
1635 353
1648 355
1661 359
1674 364
1687 370
1700 378
1712 380
1725 383
1738 388
1751 396
1764 402
1777 412
1787 425
1799 437
1802 449
1804 462
1809 475
1814 488
1817 501
IMAGE=Specimen M7791.tif
LM=0
OUTLINES=1
POINTS=300
1885 506
1886 519
1885 532
1880 546
1877 559
1878 572
1869 584
1859 597
1852 610
1839 615
1826 625
1813 634
1799 638
1786 642
1773 650
1760 658
1747 663
1733 666
1720 667
1707 669
1694 671
1680 672
1667 673
1654 674
1641 674
1628 673
1614 672
1601 671
1588 670
1575 670
1561 672
1548 674
1535 677
1522 680
1509 682
1495 685
1482 687
1469 690
1456 694
1443 700
1429 705
1416 712
1403 721
1390 726
1376 734
1363 740
1350 742
1337 742
1324 744
1310 748
1297 754
1284 762
1271 770
1257 783
1244 788
1232 800
1219 813
1206 824
1192 834
1179 841
1166 850
1153 857
1140 863
1126 870
1113 877
1100 883
1087 890
1073 896
1060 902
1047 908
1034 913
1021 917
1007 923
994 929
981 934
968 940
954 946
941 950
928 954
915 958
902 961
888 963
875 966
862 969
849 971
836 972
822 973
809 973
796 973
783 972
769 971
756 968
743 965
730 961
717 956
703 948
690 937
678 924
669 911
662 897
656 884
651 871
646 858
645 845
643 831
640 818
636 805
629 792
620 780
607 770
594 762
581 760
568 761
554 763
541 766
528 769
515 769
504 760
490 757
477 755
464 753
451 750
437 745
424 739
411 733
398 727
385 720
371 710
358 700
345 687
333 674
321 661
310 647
297 642
284 638
271 634
257 630
244 626
231 621
218 615
205 610
191 604
178 599
165 592
152 584
138 574
126 563
115 551
102 542
89 532
75 528
66 518
69 505
82 500
95 498
109 498
122 490
132 477
141 464
155 452
168 442
181 436
194 430
205 421
219 414
232 408
245 402
258 397
272 391
285 387
298 384
311 382
323 374
336 361
349 349
362 337
375 326
388 317
402 309
415 302
428 296
441 289
455 281
468 275
481 271
494 268
507 266
521 264
533 255
546 251
559 255
573 261
586 262
599 262
612 258
625 250
637 237
647 224
653 211
658 198
660 185
663 171
666 158
671 145
677 132
685 118
696 105
709 93
722 86
735 80
749 76
762 74
775 71
788 70
802 69
815 70
828 70
841 70
854 72
868 74
881 76
894 79
907 84
920 87
934 91
947 95
960 99
973 104
987 109
1000 115
1013 120
1026 124
1039 129
1053 134
1066 139
1079 144
1092 150
1106 155
1119 161
1132 167
1145 172
1158 178
1172 185
1185 193
1198 202
1211 212
1223 222
1236 236
1249 247
1262 256
1275 264
1289 273
1302 278
1315 282
1328 285
1341 286
1355 287
1368 292
1381 299
1394 306
1408 312
1421 319
1434 327
1447 332
1460 337
1474 342
1487 345
1500 348
1513 351
1526 355
1540 359
1553 362
1566 364
1579 366
1593 366
1606 366
1619 365
1632 365
1645 365
1659 366
1672 367
1685 368
1698 368
1712 369
1725 372
1738 376
1751 382
1764 388
1778 399
1791 402
1804 405
1817 411
1830 415
1841 429
1854 440
1864 452
1871 465
1881 479
1882 492
1885 505
IMAGE=Specimen M7924.tif
LM=0
OUTLINES=1
POINTS=300
1905 534
1905 547
1902 561
1899 574
1894 587
1885 601
1873 613
1860 622
1846 632
1833 641
1820 644
1806 647
1793 649
1780 656
1766 663
1753 669
1740 674
1726 676
1713 677
1700 678
1686 679
1673 679
1659 679
1646 677
1633 677
1619 675
1606 673
1593 673
1579 675
1566 677
1553 680
1539 683
1526 687
1513 689
1499 692
1486 694
1473 696
1459 698
1446 705
1433 712
1419 721
1406 727
1393 734
1379 742
1366 748
1353 751
1339 752
1326 755
1313 760
1299 767
1286 775
1273 782
1259 788
1246 798
1236 811
1224 825
1212 837
1199 849
1185 859
1172 868
1159 876
1145 884
1132 890
1119 898
1105 906
1092 914
1078 921
1065 927
1052 934
1038 940
1025 947
1012 954
998 960
985 965
972 970
958 974
945 979
932 983
918 986
905 990
892 993
878 997
865 999
852 1000
838 1001
825 1002
812 1001
798 1000
785 999
772 998
758 996
745 994
732 990
718 985
705 979
692 970
678 956
670 943
664 930
658 916
653 903
649 890
645 876
645 863
643 850
642 836
639 823
635 809
627 796
614 786
600 783
587 783
574 783
560 783
547 783
534 783
520 780
507 778
494 775
480 771
467 765
454 760
440 754
427 748
414 741
400 733
387 723
374 713
360 701
347 690
334 679
320 671
307 666
294 661
280 655
267 650
254 643
240 638
227 632
214 626
200 618
187 609
174 598
160 587
149 575
136 564
122 559
109 557
96 556
84 549
81 536
88 523
101 521
114 521
128 516
141 509
153 498
166 486
179 476
192 465
206 456
219 449
232 443
246 437
259 432
272 426
286 419
299 415
312 410
326 405
339 394
352 383
366 371
379 360
392 350
406 341
419 334
432 327
446 321
459 316
472 310
486 305
499 302
512 299
526 296
539 295
552 295
566 296
579 295
592 295
606 295
619 289
631 276
637 262
639 249
642 235
643 222
645 209
647 195
650 182
654 169
660 155
665 142
673 129
684 115
697 103
710 96
724 90
737 87
750 83
764 81
777 80
790 79
804 77
817 77
830 77
844 77
857 78
870 80
884 83
897 86
910 90
924 94
937 97
950 101
964 106
977 110
990 115
1004 121
1017 127
1030 134
1044 141
1057 147
1070 154
1084 160
1097 167
1111 175
1124 184
1137 190
1151 198
1164 206
1177 214
1191 224
1204 234
1217 246
1229 260
1239 273
1251 286
1265 293
1278 299
1291 307
1305 315
1318 320
1331 325
1345 327
1358 328
1371 332
1385 340
1398 348
1411 353
1425 362
1438 369
1451 376
1465 381
1478 383
1491 385
1505 387
1518 390
1531 393
1545 396
1558 399
1571 402
1585 404
1598 405
1611 404
1625 402
1638 401
1651 400
1665 399
1678 398
1692 399
1705 400
1718 402
1732 403
1745 406
1758 411
1772 419
1785 427
1798 430
1812 433
1825 435
1838 441
1852 451
1865 459
1878 470
1889 484
1896 497
1899 510
1902 524
1905 533
IMAGE=Specimen M7940.tif
LM=0
OUTLINES=1
POINTS=300
1747 540
1747 553
1746 565
1745 578
1743 591
1740 604
1733 616
1726 629
1721 642
1708 649
1696 650
1683 654
1670 656
1657 658
1645 663
1633 671
1622 682
1609 686
1597 687
1584 689
1571 689
1558 687
1546 685
1533 683
1520 682
1507 682
1495 681
1482 680
1469 678
1456 677
1444 678
1431 679
1418 680
1405 681
1393 684
1380 688
1367 693
1355 698
1342 704
1329 711
1316 719
1304 728
1291 734
1278 740
1265 743
1253 750
1240 759
1227 764
1214 766
1202 765
1189 766
1176 772
1163 778
1151 786
1138 796
1125 807
1114 820
1103 832
1090 843
1077 852
1064 861
1052 870
1039 877
1026 886
1013 893
1001 900
988 909
975 916
963 923
950 930
937 937
924 944
912 950
899 957
886 964
873 970
861 976
848 981
835 985
822 989
810 993
797 996
784 999
771 1000
759 1000
746 999
733 998
720 998
708 998
695 997
682 995
669 993
657 990
644 982
631 972
619 960
610 948
605 935
601 922
596 909
592 897
588 884
586 871
585 859
584 846
583 833
581 820
579 808
574 795
564 783
551 774
539 771
526 770
513 771
500 774
488 772
476 768
463 766
450 766
438 763
425 760
412 756
399 748
387 741
374 733
361 725
348 714
337 703
324 692
312 679
302 666
292 656
279 652
266 650
254 646
242 638
230 630
218 621
206 611
194 600
181 590
169 577
157 571
144 567
131 569
118 570
106 569
93 569
80 569
67 563
73 553
86 546
99 545
112 540
124 538
137 533
150 527
162 516
174 508
183 496
195 486
207 476
218 465
230 456
241 446
253 437
265 433
278 428
291 422
302 418
314 407
326 395
339 383
351 372
364 362
377 354
390 346
402 340
415 333
428 327
441 323
453 319
466 317
479 314
484 306
493 296
506 293
519 297
532 298
544 299
557 296
570 287
578 274
584 262
587 249
589 236
590 223
592 211
594 198
598 185
602 173
608 160
614 147
622 134
629 122
641 109
654 99
667 95
679 92
692 90
705 89
718 88
730 87
743 83
756 81
769 81
781 82
794 84
807 87
820 91
832 95
845 100
858 105
871 111
883 117
896 124
909 131
922 139
934 147
947 155
960 162
973 169
985 176
998 185
1011 193
1023 200
1036 208
1049 217
1062 225
1074 233
1087 243
1100 253
1113 266
1123 278
1132 291
1145 297
1158 303
1170 309
1183 312
1196 313
1209 316
1221 319
1234 322
1247 330
1260 340
1272 348
1285 354
1298 361
1311 373
1323 381
1336 388
1349 393
1362 400
1374 403
1387 405
1400 406
1412 407
1425 408
1438 410
1451 411
1463 411
1476 408
1489 410
1502 409
1514 408
1519 400
1531 394
1544 391
1556 390
1569 390
1582 391
1595 394
1607 398
1620 402
1632 412
1642 422
1654 430
1667 429
1680 428
1693 430
1705 433
1718 440
1726 452
1726 465
1737 475
1743 488
1745 501
1745 514
1745 526
1748 539
IMAGE=Specimen M7941.tif
LM=0
OUTLINES=1
POINTS=300
1862 536
1865 548
1863 562
1858 574
1855 587
1855 601
1843 613
1832 623
1828 635
1816 644
1802 647
1789 648
1776 650
1762 653
1749 660
1738 671
1724 679
1711 681
1697 682
1684 680
1671 680
1657 681
1644 682
1631 682
1617 683
1604 685
1591 684
1577 683
1564 682
1551 681
1537 680
1524 681
1510 683
1497 686
1484 688
1470 691
1457 694
1444 696
1430 701
1417 709
1406 722
1392 732
1379 739
1365 746
1352 749
1339 751
1325 751
1312 752
1299 757
1285 762
1272 768
1259 773
1245 780
1232 787
1218 794
1205 807
1192 820
1178 832
1165 842
1152 851
1138 859
1125 866
1112 873
1098 880
1085 887
1072 893
1058 900
1045 905
1031 911
1018 916
1005 921
991 926
978 930
965 935
951 940
938 946
925 950
911 955
898 958
884 963
871 967
858 969
844 972
831 974
818 976
804 978
791 979
778 979
764 980
751 979
737 978
724 976
711 974
697 971
684 968
671 963
657 956
644 946
632 934
623 920
618 907
614 894
611 880
610 867
610 853
611 840
614 827
615 813
616 800
615 787
612 773
602 760
589 750
575 745
562 746
548 746
535 750
522 749
508 745
495 743
482 741
468 738
455 734
442 730
428 724
415 718
401 712
388 705
375 697
361 684
349 671
339 658
329 644
318 634
305 628
291 626
278 623
265 620
251 616
238 611
224 606
211 601
198 593
184 583
171 577
158 570
144 561
131 550
118 538
106 527
93 523
79 514
80 502
91 494
105 493
117 484
129 472
141 458
153 445
166 438
180 429
193 423
207 416
220 412
233 408
247 405
260 402
273 397
287 395
300 392
313 389
327 384
340 380
352 367
365 354
378 342
392 330
405 321
418 313
432 307
445 302
458 297
472 293
485 290
498 288
512 285
525 283
536 275
548 265
561 263
575 267
588 274
601 273
615 268
627 260
637 248
642 234
642 221
641 207
639 194
639 181
639 167
642 154
645 141
653 127
664 114
676 103
690 93
703 86
716 82
730 80
743 77
757 75
770 73
783 73
797 73
810 73
823 74
837 76
850 78
863 81
877 84
890 88
904 93
917 99
930 104
944 110
957 115
970 121
984 127
997 133
1010 139
1024 146
1037 152
1051 158
1064 163
1077 169
1091 176
1104 183
1117 190
1131 198
1144 204
1157 211
1171 220
1184 230
1197 242
1210 256
1223 268
1237 276
1250 283
1263 289
1277 293
1290 299
1303 303
1317 303
1330 303
1343 304
1357 311
1370 320
1384 328
1397 335
1410 343
1423 355
1436 361
1449 368
1463 371
1476 374
1489 378
1503 383
1516 386
1530 389
1543 390
1556 391
1570 391
1583 391
1596 391
1610 392
1623 393
1636 394
1650 395
1663 394
1676 393
1690 394
1703 396
1717 401
1730 407
1743 417
1757 426
1770 430
1783 434
1797 434
1810 438
1823 444
1834 458
1837 471
1850 482
1855 495
1856 508
1861 522
1862 535
IMAGE=Specimen M7952.tif
LM=0
OUTLINES=1
POINTS=300
1835 540
1836 552
1834 564
1831 577
1828 589
1822 602
1812 615
1800 626
1787 635
1775 642
1762 645
1749 647
1737 656
1724 663
1712 670
1699 674
1686 677
1674 679
1661 678
1649 678
1636 678
1623 678
1611 677
1598 676
1586 673
1573 672
1560 674
1548 675
1535 676
1523 678
1510 681
1497 684
1485 687
1472 690
1460 693
1447 695
1434 698
1422 702
1409 711
1398 722
1386 732
1373 740
1361 745
1348 748
1336 750
1323 751
1310 755
1298 760
1285 768
1273 775
1260 781
1247 793
1237 805
1226 818
1213 829
1201 839
1188 848
1176 855
1163 863
1150 871
1138 879
1125 888
1113 896
1100 906
1087 916
1075 925
1062 933
1050 940
1037 946
1024 953
1012 959
999 964
987 968
974 972
961 975
949 978
936 982
924 984
911 987
898 989
886 990
873 991
861 992
848 992
835 992
823 991
810 990
798 988
785 986
772 983
760 979
747 974
735 969
722 963
709 955
697 946
684 935
673 923
663 910
652 897
644 885
642 872
641 860
640 847
638 834
634 822
626 809
615 799
602 792
589 789
577 788
564 789
552 789
539 789
526 783
518 772
510 761
500 751
488 741
475 733
463 726
450 719
438 712
425 705
412 700
400 694
387 690
375 687
362 683
349 682
337 681
324 678
312 675
299 672
286 667
274 662
261 658
249 649
236 643
223 632
213 621
204 608
197 596
185 585
172 574
173 567
160 564
148 564
135 560
122 553
112 542
112 530
125 522
137 520
150 520
162 519
175 512
188 501
198 490
206 477
214 465
226 454
239 443
251 437
264 429
276 425
289 419
302 416
314 412
327 410
339 407
352 406
365 404
377 400
390 397
402 392
415 388
428 382
440 374
453 367
465 360
478 353
491 345
502 335
513 325
519 314
529 302
542 299
554 299
567 300
579 300
592 299
605 294
617 287
628 276
635 264
638 251
641 238
641 226
642 213
645 201
655 188
665 175
675 163
687 150
699 141
712 131
725 124
737 118
750 112
762 108
775 104
788 102
800 100
813 98
825 97
838 96
851 96
863 97
876 97
888 98
901 100
914 102
926 104
939 107
951 110
964 114
977 117
989 121
1002 125
1014 130
1027 136
1040 143
1052 150
1065 157
1077 165
1090 174
1103 184
1115 193
1128 202
1140 210
1153 218
1166 227
1178 234
1191 242
1203 251
1216 261
1229 273
1239 285
1250 298
1263 309
1275 314
1288 322
1300 329
1313 334
1326 338
1338 338
1351 340
1363 344
1376 350
1389 358
1400 368
1412 379
1424 387
1437 390
1450 393
1462 395
1475 398
1487 401
1500 404
1513 407
1525 410
1538 412
1550 413
1563 414
1576 416
1588 415
1601 412
1613 410
1626 410
1639 410
1651 410
1664 410
1676 409
1689 411
1702 414
1714 419
1727 427
1739 434
1752 441
1765 444
1777 447
1790 455
1802 463
1815 476
1824 489
1829 501
1832 514
1834 526
1836 539
IMAGE=Specimen M7953.tif
LM=0
OUTLINES=1
POINTS=300
2010 574
2010 588
2010 602
2007 616
2004 630
1999 644
1989 657
1975 669
1961 681
1947 689
1932 693
1918 695
1904 697
1890 705
1876 714
1862 719
1848 721
1834 722
1820 724
1806 725
1792 724
1778 723
1764 722
1750 722
1736 720
1722 720
1708 720
1694 722
1680 724
1665 727
1651 731
1637 734
1623 737
1609 740
1595 743
1581 748
1567 756
1553 766
1539 773
1525 779
1511 787
1497 792
1483 793
1469 793
1455 799
1441 804
1427 810
1412 819
1398 829
1384 830
1372 844
1360 858
1347 872
1333 886
1319 897
1305 906
1291 914
1277 922
1263 929
1249 936
1235 947
1221 955
1207 963
1193 971
1179 977
1165 983
1150 991
1136 999
1122 1007
1108 1015
1094 1022
1080 1028
1066 1034
1052 1039
1038 1043
1024 1047
1010 1051
996 1053
982 1055
968 1056
954 1057
940 1058
926 1060
912 1060
898 1060
883 1059
869 1057
855 1055
841 1052
827 1049
813 1045
799 1040
785 1033
771 1025
757 1017
743 1007
729 993
718 980
707 966
698 952
691 938
686 924
681 910
677 895
675 881
675 867
676 853
676 839
666 837
652 838
638 839
624 841
610 841
596 840
582 838
568 835
554 832
540 827
526 822
512 815
498 807
484 800
469 791
455 780
441 770
427 758
413 745
400 733
389 720
376 711
362 707
348 705
334 703
320 701
306 699
292 695
278 689
264 682
250 674
236 665
222 655
207 642
194 628
183 614
171 600
157 587
143 584
129 582
115 581
101 576
87 570
84 557
98 549
112 545
126 543
140 536
154 530
168 523
182 516
197 504
211 495
225 487
239 480
253 471
267 464
281 457
295 452
309 446
323 441
337 437
351 436
365 432
379 429
392 426
405 412
419 400
433 387
446 375
461 364
475 355
489 348
503 341
517 334
531 328
545 321
559 316
573 312
587 310
601 308
615 302
629 306
643 307
657 310
671 311
685 306
699 297
712 283
720 268
724 254
725 240
726 226
726 212
728 198
730 184
736 170
744 156
755 142
769 128
783 116
797 108
811 102
825 97
839 93
853 90
867 88
882 87
896 86
910 85
924 86
938 86
952 88
966 90
980 92
994 96
1008 100
1022 105
1036 110
1050 116
1064 122
1078 126
1092 130
1106 136
1120 142
1134 149
1149 158
1163 166
1177 174
1191 181
1205 188
1219 195
1233 203
1247 210
1261 219
1275 227
1289 235
1303 243
1317 251
1331 260
1345 272
1359 286
1371 300
1385 313
1399 323
1414 329
1428 334
1442 345
1456 354
1470 356
1484 354
1498 358
1512 367
1526 375
1540 382
1554 390
1568 398
1582 405
1596 409
1610 412
1624 415
1638 418
1652 422
1667 426
1681 428
1695 430
1709 432
1723 432
1737 431
1751 430
1765 428
1779 426
1793 427
1807 427
1821 428
1835 431
1849 435
1863 439
1877 447
1891 455
1905 460
1919 463
1934 465
1948 472
1962 481
1976 490
1990 503
1997 517
2002 531
2006 545
2009 559
2010 573
IMAGE=Specimen M7957.tif
LM=0
OUTLINES=1
POINTS=300
1839 504
1838 517
1840 530
1837 544
1832 557
1831 570
1825 583
1815 594
1803 604
1793 617
1780 621
1767 625
1754 629
1741 632
1728 636
1714 642
1701 653
1688 659
1675 663
1662 665
1649 666
1635 665
1622 663
1609 663
1596 662
1583 663
1570 662
1556 661
1543 659
1530 658
1517 657
1504 657
1491 657
1477 659
1464 661
1451 663
1438 665
1425 667
1412 669
1398 672
1385 677
1372 683
1359 692
1346 703
1333 714
1319 724
1306 734
1293 741
1280 743
1267 743
1254 743
1240 746
1227 752
1214 759
1201 769
1188 777
1178 789
1165 803
1152 815
1139 823
1126 831
1113 838
1100 843
1086 849
1073 855
1060 862
1047 866
1034 871
1021 875
1007 880
994 887
981 892
968 898
955 906
942 912
928 917
915 922
902 924
889 928
876 931
863 933
849 935
836 936
823 937
810 938
797 938
784 937
770 937
757 936
744 935
731 934
718 931
705 929
691 925
678 921
665 913
653 903
641 890
631 877
623 863
619 850
615 837
612 824
611 811
610 798
608 784
603 771
595 758
583 746
570 739
557 738
543 738
530 739
517 739
504 737
491 734
478 732
464 730
451 726
438 721
425 715
412 709
399 701
385 692
372 682
359 670
346 659
334 647
322 634
310 627
299 621
286 620
273 616
260 612
247 611
233 610
220 608
207 605
194 603
181 597
168 591
154 583
144 571
149 560
140 551
129 539
116 527
102 520
89 518
76 513
64 503
60 490
71 477
84 473
96 463
108 452
121 441
134 430
147 421
161 414
174 407
187 400
200 396
213 393
226 390
240 389
253 388
266 387
279 387
292 387
305 385
319 383
330 370
341 358
354 346
367 335
380 323
394 314
407 306
420 299
433 293
446 288
459 283
473 281
486 279
499 276
512 274
525 273
538 274
552 274
565 274
578 269
590 259
600 246
607 233
609 219
611 206
611 193
613 180
617 167
622 154
628 140
637 127
648 114
660 103
673 94
686 89
700 84
713 82
726 79
739 77
752 76
765 76
779 75
792 74
805 74
818 75
831 76
844 77
858 78
871 80
884 83
897 87
910 89
923 92
937 98
950 104
963 111
976 118
989 123
1002 129
1016 136
1029 139
1042 144
1055 149
1068 154
1081 160
1095 166
1108 172
1121 178
1134 185
1147 194
1160 204
1174 218
1185 230
1196 241
1209 249
1222 258
1235 264
1249 268
1262 269
1275 269
1288 270
1301 275
1314 284
1328 294
1341 305
1354 316
1367 325
1380 333
1393 338
1407 342
1420 344
1433 346
1446 348
1459 350
1472 352
1486 354
1499 355
1512 355
1525 354
1538 353
1551 352
1565 350
1578 349
1591 349
1604 349
1617 349
1630 347
1644 346
1657 346
1670 348
1683 351
1696 356
1709 365
1723 374
1736 379
1749 382
1762 385
1775 390
1788 393
1802 403
1810 415
1821 424
1829 437
1830 450
1835 463
1840 477
1839 490
1839 503
IMAGE=Specimen M7987.tif
LM=0
OUTLINES=1
POINTS=300
1850 526
1850 539
1849 552
1847 565
1845 578
1838 590
1829 603
1817 614
1804 625
1791 629
1778 630
1765 637
1752 645
1740 651
1727 657
1714 660
1701 663
1688 663
1675 662
1662 662
1649 661
1637 659
1624 656
1611 655
1598 656
1585 658
1572 660
1559 663
1546 666
1533 669
1521 671
1508 673
1495 676
1482 679
1469 683
1456 689
1443 700
1430 710
1418 718
1405 728
1392 735
1379 740
1366 740
1353 742
1340 742
1327 746
1315 754
1302 762
1289 767
1277 779
1265 792
1252 805
1239 816
1226 826
1214 835
1201 845
1188 854
1175 864
1162 873
1149 882
1136 891
1123 900
1110 909
1098 917
1085 925
1072 932
1059 940
1046 947
1033 954
1020 960
1007 965
995 969
982 973
969 976
956 979
943 981
930 983
917 985
904 987
892 989
879 990
866 991
853 992
840 992
827 992
814 991
801 990
788 988
776 984
763 980
750 974
737 967
724 957
711 945
701 933
693 920
687 908
680 895
676 882
673 869
671 856
668 843
666 830
662 817
656 805
647 792
634 782
621 775
608 773
595 773
582 774
569 777
556 778
544 778
531 775
518 773
506 767
497 756
484 749
471 742
458 734
446 727
433 718
420 710
407 701
395 690
382 680
369 668
356 657
344 646
331 646
318 645
305 640
292 634
287 621
278 614
265 617
252 615
240 614
227 609
214 602
201 595
188 587
176 574
167 561
154 555
142 550
129 546
116 542
103 536
90 531
80 519
83 507
96 499
108 499
121 491
134 482
147 476
160 471
173 465
186 454
199 443
211 436
224 430
237 424
250 419
263 414
276 407
289 401
302 397
315 394
327 389
340 383
353 380
366 377
379 365
392 355
405 344
418 335
430 327
443 320
456 312
469 305
482 299
495 293
508 288
521 283
533 279
546 275
559 272
572 270
585 270
598 269
611 269
624 270
637 270
649 271
661 268
670 255
676 242
679 229
682 216
684 203
687 190
691 178
698 165
706 152
713 139
724 128
736 119
749 111
762 104
774 99
787 95
800 91
813 89
826 87
839 86
852 85
865 84
878 84
890 84
903 85
916 86
929 88
942 89
955 91
968 93
981 96
993 99
1006 103
1019 108
1032 114
1045 120
1058 127
1071 135
1084 143
1096 151
1109 159
1122 167
1135 175
1148 184
1161 192
1174 201
1187 210
1200 219
1212 228
1225 237
1238 246
1251 257
1264 270
1275 283
1287 294
1300 298
1312 303
1325 312
1338 317
1351 319
1364 319
1377 321
1390 327
1403 336
1415 344
1428 350
1441 360
1454 369
1467 373
1480 376
1493 380
1506 382
1518 385
1531 387
1544 390
1557 394
1570 396
1583 399
1596 401
1609 401
1622 399
1634 397
1647 396
1660 397
1673 396
1686 395
1699 397
1712 401
1725 407
1737 413
1750 420
1763 424
1776 426
1789 429
1802 437
1814 449
1826 461
1835 473
1841 486
1844 499
1846 512
1850 525
IMAGE=Specimen M8026.tif
LM=0
OUTLINES=1
POINTS=300
1780 516
1780 529
1779 542
1777 554
1774 567
1772 580
1767 593
1757 606
1748 619
1738 629
1725 632
1712 638
1699 642
1686 644
1673 646
1661 651
1648 657
1635 665
1622 668
1609 671
1596 671
1584 671
1571 670
1558 668
1545 668
1532 667
1520 666
1507 664
1494 661
1481 660
1468 659
1455 660
1443 659
1430 659
1417 662
1404 665
1391 668
1378 670
1366 671
1353 673
1340 680
1327 692
1314 703
1301 711
1289 718
1276 726
1263 733
1250 736
1237 735
1225 737
1212 742
1199 750
1186 760
1173 766
1160 775
1149 787
1139 800
1126 812
1113 822
1100 831
1087 838
1075 844
1062 850
1049 856
1036 862
1023 869
1010 875
998 881
985 887
972 893
959 900
946 906
934 911
921 917
908 923
895 928
882 932
869 936
857 939
844 942
831 944
818 949
805 952
792 954
780 955
767 956
754 956
741 956
728 956
715 954
703 953
690 951
677 947
664 941
651 934
639 923
628 910
620 897
612 884
606 871
601 858
599 846
599 833
598 820
596 807
593 794
588 781
578 769
565 761
552 757
539 755
526 756
513 759
501 762
488 757
475 754
462 754
449 752
437 752
424 749
411 745
398 740
385 733
372 724
360 719
347 712
334 703
321 691
310 678
301 665
292 653
280 640
268 635
255 633
242 629
229 626
217 623
204 618
191 613
178 607
165 601
153 594
142 583
131 571
118 562
105 554
92 544
80 544
67 546
59 535
62 522
74 516
86 513
97 503
109 494
122 485
132 472
141 460
152 450
164 441
177 436
190 428
203 423
216 416
228 412
241 408
254 403
267 400
280 395
291 382
301 370
310 357
320 344
333 332
346 322
359 315
371 309
384 302
397 293
410 288
423 284
436 282
448 281
461 280
474 279
487 277
500 271
512 274
525 276
538 278
551 277
564 273
577 266
587 254
593 241
597 228
599 215
600 202
601 189
601 177
606 164
613 151
620 138
627 125
638 112
650 101
663 93
676 87
689 82
702 80
714 79
727 78
740 77
753 77
766 77
779 78
791 79
804 81
817 84
830 88
843 91
856 94
868 97
881 100
894 104
907 109
920 115
933 121
945 127
958 132
971 139
984 145
997 151
1009 157
1022 163
1035 170
1048 176
1061 182
1074 188
1086 194
1099 201
1112 209
1125 219
1138 231
1149 244
1160 256
1172 266
1185 272
1198 281
1211 290
1224 295
1236 298
1249 297
1262 299
1275 305
1288 314
1300 321
1313 329
1326 340
1339 352
1352 360
1365 362
1377 363
1390 365
1403 367
1416 371
1429 373
1442 374
1454 374
1467 374
1480 374
1493 372
1506 370
1519 368
1531 366
1544 365
1557 365
1570 364
1583 362
1595 362
1608 362
1621 364
1634 367
1647 375
1660 381
1672 386
1685 388
1698 390
1711 395
1724 400
1737 403
1748 412
1756 425
1766 438
1773 451
1775 464
1778 477
1780 489
1781 502
1780 515
IMAGE=Specimen M8039.tif
LM=0
OUTLINES=1
POINTS=300
1726 530
1726 542
1726 555
1723 567
1721 579
1718 591
1712 602
1702 609
1695 619
1683 629
1671 633
1659 640
1646 642
1634 644
1622 645
1610 647
1599 659
1587 666
1575 669
1562 672
1550 674
1538 674
1526 672
1513 669
1501 668
1489 668
1476 667
1464 666
1452 665
1439 663
1427 663
1415 662
1403 663
1390 665
1378 668
1366 671
1353 673
1341 675
1329 677
1317 683
1304 692
1292 703
1281 713
1268 726
1256 735
1244 738
1231 736
1219 736
1207 740
1195 746
1182 753
1170 760
1158 766
1145 770
1134 781
1124 793
1112 805
1099 815
1087 824
1075 832
1062 840
1050 846
1038 853
1025 861
1013 868
1001 874
989 881
976 887
964 893
952 898
939 905
927 911
915 918
903 924
890 929
878 934
866 936
853 939
841 941
829 945
816 948
804 949
792 951
780 952
767 953
755 953
743 953
730 951
718 949
706 947
694 945
681 941
669 937
657 932
644 925
632 917
620 907
610 894
600 882
593 870
588 858
582 845
579 833
577 821
575 808
574 796
572 784
569 772
563 759
555 747
544 740
531 738
519 739
507 741
494 741
482 746
470 745
459 742
446 741
434 739
422 735
409 730
397 723
385 718
373 712
360 704
348 696
336 687
324 679
312 669
300 658
288 646
276 640
264 637
252 633
239 627
227 623
215 619
202 615
190 610
178 604
166 598
153 592
141 581
130 569
119 557
107 548
95 538
82 530
71 521
74 509
85 502
98 493
110 482
121 473
132 460
143 450
153 441
165 431
177 426
189 420
201 416
214 412
226 407
238 400
251 397
263 393
275 390
287 387
300 380
311 368
321 357
333 345
344 336
356 328
369 320
381 314
393 308
405 303
418 296
430 292
442 289
455 286
467 282
479 275
491 277
504 281
516 281
528 280
541 282
553 281
565 275
573 262
579 250
580 238
582 226
584 213
585 201
588 189
594 176
601 164
609 153
619 141
630 129
642 119
654 111
667 105
679 98
691 95
704 93
716 91
728 89
740 87
753 86
765 84
777 84
790 84
802 84
814 86
826 87
839 90
851 94
863 97
876 100
888 103
900 107
913 113
925 118
937 125
949 133
962 141
974 148
986 154
999 161
1011 167
1023 175
1035 181
1048 191
1060 197
1072 205
1084 213
1096 219
1108 228
1121 239
1132 250
1142 262
1153 271
1166 279
1178 284
1190 291
1203 298
1215 305
1227 307
1239 305
1252 307
1264 312
1276 322
1289 333
1300 342
1310 353
1322 365
1334 372
1346 377
1358 381
1371 384
1383 385
1394 389
1407 391
1419 393
1431 394
1443 395
1456 394
1468 391
1480 390
1493 389
1505 389
1517 389
1530 388
1542 386
1554 386
1566 388
1579 391
1591 394
1603 401
1615 411
1627 420
1639 423
1651 425
1664 426
1676 429
1688 434
1700 443
1708 452
1709 460
1721 471
1725 483
1725 495
1727 507
1732 518
1726 529
IMAGE=Specimen M8041.tif
LM=0
OUTLINES=1
POINTS=300
2056 559
2064 573
2065 587
2061 602
2058 617
2052 631
2043 646
2030 658
2018 670
2004 684
1990 692
1976 699
1961 701
1946 703
1932 704
1917 706
1903 719
1889 728
1874 730
1859 731
1845 732
1830 733
1815 735
1801 736
1786 737
1771 737
1757 738
1742 739
1727 738
1713 737
1698 735
1683 732
1669 731
1654 729
1639 729
1625 730
1610 731
1595 736
1581 744
1566 754
1551 763
1537 772
1523 781
1508 787
1494 794
1479 801
1464 808
1450 813
1435 817
1420 822
1406 827
1391 833
1376 840
1362 846
1347 851
1332 861
1318 871
1303 882
1288 892
1274 900
1259 908
1244 915
1230 922
1215 928
1200 935
1186 941
1171 947
1156 952
1142 957
1127 961
1112 964
1098 966
1083 970
1068 974
1054 978
1039 982
1024 986
1010 990
995 994
980 997
966 1001
951 1007
936 1012
922 1017
907 1021
892 1024
878 1027
863 1029
848 1031
834 1031
819 1031
804 1030
790 1028
775 1026
760 1021
746 1016
731 1008
716 998
703 984
693 969
685 954
679 940
676 925
672 910
671 896
673 881
675 866
675 852
668 837
656 822
642 818
627 821
612 823
598 824
583 825
568 826
554 826
539 826
524 825
510 823
495 820
480 816
466 812
451 805
436 798
422 791
407 781
392 770
378 758
363 744
350 729
339 715
326 700
311 696
297 693
282 690
267 684
253 680
238 674
224 668
210 662
196 655
181 649
167 642
152 634
137 620
123 610
108 597
94 585
81 578
73 563
76 549
87 536
98 527
109 514
122 500
136 487
149 474
164 464
179 456
193 449
208 444
223 440
237 434
252 427
267 423
281 420
296 415
311 410
325 405
340 399
355 386
368 372
382 358
397 346
411 334
426 323
441 315
455 307
470 301
485 296
499 292
514 288
529 285
543 283
558 282
573 277
586 267
601 264
616 269
630 274
645 275
660 272
674 263
685 250
690 235
690 221
688 206
688 191
691 177
696 162
704 147
712 133
724 119
739 108
753 99
768 92
783 87
797 84
812 82
827 82
841 81
856 81
871 81
885 83
900 84
915 86
929 90
944 95
959 100
973 105
988 109
1003 112
1017 116
1032 120
1047 124
1061 129
1076 134
1091 138
1105 143
1120 147
1135 152
1149 156
1164 162
1179 168
1193 174
1208 181
1223 189
1237 195
1252 202
1267 208
1281 218
1296 227
1311 238
1325 249
1339 258
1354 265
1368 273
1383 281
1398 289
1412 293
1427 296
1442 299
1456 301
1471 308
1486 315
1500 323
1515 331
1530 341
1544 355
1559 365
1574 374
1588 379
1603 381
1618 383
1632 384
1647 386
1662 386
1676 385
1691 384
1706 382
1720 381
1735 381
1750 380
1764 381
1779 381
1794 383
1808 384
1823 385
1838 387
1852 388
1867 391
1882 394
1896 399
1911 405
1926 416
1940 415
1955 417
1970 421
1984 425
1999 434
2014 446
2027 457
2039 471
2049 486
2053 500
2058 515
2061 530
2062 544
2055 558
IMAGE=Specimen M8058.tif
LM=0
OUTLINES=1
POINTS=300
1976 513
1975 527
1977 541
1974 554
1969 568
1965 582
1957 596
1946 609
1932 620
1918 631
1904 639
1890 648
1877 653
1863 657
1849 660
1835 664
1821 667
1808 673
1794 677
1780 680
1766 682
1753 682
1739 682
1725 681
1711 682
1697 683
1684 685
1670 686
1656 685
1642 685
1629 685
1615 684
1601 683
1587 682
1573 682
1560 683
1546 686
1532 687
1518 689
1504 690
1491 692
1477 695
1463 704
1449 713
1436 723
1422 733
1408 740
1394 746
1380 752
1367 758
1353 760
1339 761
1325 763
1312 767
1298 773
1284 781
1270 788
1256 795
1243 803
1229 810
1215 820
1201 831
1187 840
1174 849
1160 856
1146 862
1132 868
1119 874
1105 881
1091 887
1077 893
1063 898
1050 902
1036 906
1022 910
1008 915
995 919
981 924
967 929
953 933
939 937
926 940
912 945
898 950
884 955
870 960
857 964
843 967
829 970
815 971
802 972
788 972
774 971
760 970
746 968
733 965
719 959
705 952
691 942
679 931
668 917
658 903
651 889
645 875
642 862
641 848
640 834
638 820
632 806
623 793
609 783
595 778
581 777
568 780
554 782
540 780
526 773
512 773
499 773
485 772
471 770
457 768
444 765
430 761
416 756
402 750
388 743
375 736
361 727
347 716
333 703
319 689
306 676
294 662
281 650
267 645
254 640
240 636
226 632
212 626
198 620
185 613
171 607
157 599
143 590
131 577
122 563
115 549
105 541
93 531
96 518
106 507
117 501
121 487
131 473
143 462
157 454
171 444
181 432
193 421
207 416
221 409
233 403
247 398
260 395
274 391
288 386
299 372
311 359
323 345
337 331
351 320
365 310
378 301
392 293
406 286
420 280
434 275
447 271
461 268
475 266
489 264
502 264
516 263
529 254
543 251
557 253
570 256
584 256
598 253
612 247
624 236
633 222
637 208
639 194
640 180
642 167
646 153
652 139
660 125
671 111
684 98
698 89
712 84
726 79
739 77
753 75
767 74
781 75
795 76
808 77
822 79
836 81
850 85
863 88
877 92
891 97
905 102
919 106
932 109
946 113
960 117
974 123
988 128
1001 132
1015 136
1029 140
1043 143
1056 147
1070 151
1084 156
1098 162
1112 167
1125 173
1139 179
1153 185
1167 192
1180 199
1194 208
1208 218
1222 227
1236 236
1249 244
1263 251
1277 257
1291 265
1305 271
1318 276
1332 279
1346 280
1360 281
1373 286
1387 292
1401 299
1415 305
1428 317
1441 328
1455 338
1469 345
1483 348
1496 349
1510 351
1524 352
1538 355
1552 358
1565 359
1579 359
1593 358
1607 356
1621 355
1634 354
1648 356
1662 357
1676 358
1689 359
1703 360
1717 360
1731 361
1745 360
1758 360
1772 361
1786 361
1800 365
1813 372
1827 376
1841 380
1855 384
1869 387
1882 390
1896 396
1910 402
1924 409
1935 420
1948 429
1960 443
1966 457
1972 471
1976 484
1978 498
1976 512
IMAGE=Specimen M8068.tif
LM=0
OUTLINES=1
POINTS=300
1863 547
1864 560
1863 573
1862 586
1860 600
1857 613
1846 625
1834 638
1827 650
1814 655
1800 664
1787 671
1774 675
1761 678
1748 680
1735 686
1721 695
1708 700
1695 703
1682 705
1669 705
1656 706
1643 708
1629 709
1616 710
1603 711
1590 711
1577 710
1564 709
1550 708
1537 709
1524 710
1511 711
1498 712
1485 713
1471 715
1458 716
1445 717
1432 718
1419 719
1406 721
1393 725
1379 735
1369 745
1356 755
1343 761
1330 766
1317 772
1303 779
1290 783
1277 786
1264 789
1251 794
1238 801
1225 810
1211 820
1200 833
1187 846
1175 858
1162 868
1149 878
1135 888
1122 897
1109 905
1096 913
1083 922
1070 930
1056 939
1043 946
1030 952
1017 958
1004 964
991 970
978 975
964 982
951 988
938 993
925 996
912 1001
899 1006
885 1010
872 1014
859 1018
846 1021
833 1023
820 1025
806 1026
793 1026
780 1026
767 1026
754 1024
741 1022
728 1019
714 1014
701 1008
688 1001
675 993
662 981
650 968
639 954
631 941
625 928
619 915
614 902
611 889
608 875
607 862
607 849
606 836
603 823
598 810
586 798
572 793
559 790
546 793
533 796
520 796
508 790
495 787
482 785
469 781
456 777
443 771
430 764
417 758
403 753
390 748
377 742
364 734
352 722
341 709
331 695
322 682
312 669
303 659
290 655
277 649
263 643
250 638
237 628
224 621
211 612
198 607
185 598
171 585
158 577
145 571
132 565
119 558
106 558
92 559
79 554
77 541
90 531
103 527
116 523
130 516
143 509
156 506
169 500
182 490
195 479
208 469
222 462
235 453
248 447
261 439
274 434
287 427
301 422
314 416
327 411
339 401
350 389
361 377
375 364
387 353
400 345
413 339
426 335
439 331
452 326
466 319
479 313
492 310
505 306
518 300
530 289
544 288
557 290
570 292
583 291
596 286
609 277
616 264
620 250
621 237
623 224
626 211
631 198
637 185
644 171
656 158
667 147
678 135
691 124
704 113
718 104
731 98
744 93
757 89
770 88
783 87
796 86
810 87
823 88
836 90
849 93
862 96
875 99
889 104
902 108
915 112
928 117
941 121
954 126
968 133
981 138
994 144
1007 150
1020 156
1033 162
1046 167
1060 174
1073 181
1086 190
1099 199
1112 208
1125 216
1139 223
1152 231
1165 241
1178 251
1191 263
1203 276
1216 289
1229 299
1242 306
1255 313
1268 317
1281 316
1294 317
1308 322
1321 330
1334 339
1347 347
1360 358
1373 369
1387 380
1400 387
1413 389
1426 390
1439 390
1452 391
1465 392
1479 395
1492 397
1505 398
1518 398
1531 398
1544 398
1558 396
1571 395
1584 394
1597 394
1610 394
1623 394
1637 393
1650 392
1663 392
1676 393
1689 395
1702 399
1715 405
1729 413
1742 420
1755 425
1768 428
1781 429
1794 432
1808 436
1821 443
1828 456
1840 469
1851 480
1855 493
1859 507
1862 520
1864 533
1863 546
IMAGE=Specimen M8193.tif
LM=0
OUTLINES=1
POINTS=300
1930 549
1932 562
1930 576
1929 589
1926 603
1925 616
1914 629
1901 641
1892 654
1879 659
1865 662
1852 664
1838 667
1825 669
1811 673
1798 676
1784 681
1771 684
1757 686
1744 686
1730 687
1717 687
1703 686
1690 684
1676 683
1663 682
1649 681
1636 681
1622 683
1609 685
1595 687
1582 690
1568 692
1555 695
1542 698
1528 705
1515 714
1501 724
1489 734
1475 742
1462 750
1448 756
1435 758
1421 760
1408 763
1394 768
1381 775
1367 785
1354 793
1341 806
1332 818
1319 830
1306 842
1292 853
1279 863
1265 873
1252 882
1238 890
1225 896
1211 904
1198 910
1184 916
1171 921
1157 927
1144 935
1130 944
1117 952
1104 958
1090 967
1077 973
1063 979
1050 984
1036 989
1023 996
1009 1002
996 1007
982 1012
969 1015
955 1018
942 1020
928 1022
915 1023
901 1024
888 1024
874 1024
861 1023
847 1021
834 1019
820 1015
807 1008
793 1001
780 992
766 981
754 968
744 954
735 941
727 927
724 914
721 900
719 887
718 874
715 860
711 847
703 833
692 821
678 822
665 822
651 824
638 825
624 824
611 825
597 825
584 824
570 823
557 821
543 819
530 817
516 814
503 811
489 807
476 802
462 796
449 789
435 782
422 773
408 763
395 752
382 738
370 725
356 711
345 698
332 689
319 684
306 681
292 677
279 672
265 665
252 659
238 652
225 643
211 635
198 628
184 620
171 612
157 604
144 595
130 585
117 581
103 579
90 576
79 564
85 555
99 551
112 547
126 546
139 537
153 526
166 517
180 507
193 500
207 488
220 482
233 470
246 463
260 457
273 448
286 438
299 432
312 427
326 420
339 416
351 403
364 391
375 378
388 367
401 355
414 343
428 331
441 323
455 315
468 309
482 303
495 297
509 294
522 290
536 287
549 284
563 283
576 280
590 280
603 279
617 273
630 270
644 273
657 275
671 273
684 269
698 261
710 250
718 236
723 223
726 210
730 196
733 183
738 169
742 156
750 142
760 129
773 117
786 107
800 99
813 94
827 89
840 85
854 81
867 80
881 79
894 81
908 82
921 83
935 84
948 85
962 87
975 92
989 98
1002 102
1016 105
1029 110
1043 115
1056 118
1070 124
1083 130
1097 136
1110 142
1123 150
1137 158
1150 166
1164 173
1177 179
1191 185
1204 191
1218 198
1231 203
1245 210
1258 217
1272 225
1285 233
1299 241
1312 251
1326 262
1337 273
1349 287
1361 294
1375 298
1388 304
1402 311
1415 316
1429 319
1442 322
1456 327
1469 334
1483 342
1496 353
1509 364
1522 374
1536 384
1549 389
1562 392
1576 395
1589 398
1603 401
1616 405
1630 408
1643 408
1657 408
1670 406
1684 405
1697 404
1711 403
1724 402
1738 402
1751 404
1765 406
1778 408
1792 413
1805 418
1819 423
1832 427
1846 430
1859 432
1873 435
1886 443
1899 455
1911 467
1922 481
1927 494
1928 508
1930 521
1931 535
1929 548
IMAGE=Specimen M8194.tif
LM=0
OUTLINES=1
POINTS=300
1708 535
1711 547
1710 559
1708 572
1705 584
1698 596
1690 608
1680 620
1668 628
1656 633
1644 640
1632 645
1619 650
1607 653
1595 660
1583 670
1571 674
1558 676
1546 678
1534 679
1522 680
1509 681
1497 682
1485 682
1473 682
1461 681
1448 679
1436 678
1424 677
1412 676
1399 675
1387 676
1375 677
1363 679
1351 681
1338 684
1326 685
1314 687
1302 689
1290 690
1277 692
1265 698
1253 706
1241 715
1228 726
1216 736
1204 743
1192 747
1180 749
1167 751
1155 753
1143 756
1131 761
1118 765
1106 771
1094 777
1083 784
1075 796
1066 809
1055 819
1043 830
1031 838
1019 846
1006 854
994 862
982 870
970 877
957 885
945 893
933 899
921 906
909 912
896 920
884 928
872 935
860 943
847 950
835 956
823 961
811 965
799 968
786 973
774 976
762 979
750 981
738 982
725 983
713 983
701 983
689 983
676 981
664 980
652 977
640 974
628 970
615 963
603 953
591 942
581 930
573 917
567 905
563 893
559 881
555 869
553 856
551 844
550 832
550 820
550 808
549 795
545 783
538 771
529 760
516 753
504 753
492 753
480 751
468 749
455 747
443 745
431 744
419 741
406 736
394 731
382 726
370 721
358 712
345 705
333 697
321 686
312 675
301 664
290 653
278 647
266 642
254 636
241 631
229 627
217 621
205 615
193 609
180 600
168 591
156 583
144 572
131 563
124 560
112 559
100 556
88 555
82 545
92 535
104 530
116 528
128 525
141 518
153 510
165 498
177 488
190 478
202 469
214 462
226 455
238 449
251 444
263 438
275 432
287 426
300 418
310 406
320 394
330 382
342 371
355 362
367 354
379 346
391 340
403 334
416 328
428 323
440 321
452 319
465 318
477 318
489 317
501 316
513 316
526 314
538 312
550 307
555 296
562 283
564 271
562 259
562 247
561 235
561 222
562 210
565 198
569 186
574 174
581 161
589 149
600 137
612 128
625 120
637 115
649 111
661 107
673 104
686 102
698 100
710 98
722 98
735 97
747 98
759 99
771 101
783 104
796 106
808 109
820 114
832 119
844 124
857 131
869 138
881 146
893 154
906 163
918 171
930 178
942 185
954 192
967 199
979 207
991 214
1003 221
1016 228
1028 235
1040 244
1052 254
1063 266
1073 279
1082 290
1094 297
1106 301
1118 305
1131 312
1143 316
1155 320
1167 320
1180 321
1192 323
1204 328
1216 335
1227 347
1240 359
1252 371
1264 379
1276 382
1289 385
1301 387
1313 389
1325 391
1337 392
1350 394
1362 395
1374 395
1386 395
1398 395
1411 394
1423 394
1435 392
1447 392
1460 391
1472 392
1484 393
1496 392
1508 390
1521 391
1533 394
1545 393
1557 395
1570 397
1581 406
1590 414
1602 420
1614 422
1627 426
1639 432
1651 437
1663 443
1675 451
1685 462
1695 473
1702 485
1706 497
1709 510
1710 522
1708 534
IMAGE=Specimen M8200.tif
LM=0
OUTLINES=1
POINTS=300
1763 543
1767 556
1766 568
1764 581
1763 594
1761 606
1756 619
1745 630
1740 643
1727 653
1715 656
1702 657
1689 659
1677 660
1664 664
1652 669
1639 675
1626 680
1614 682
1601 685
1588 686
1576 687
1563 687
1551 686
1538 685
1525 685
1513 684
1500 686
1487 687
1475 689
1462 692
1450 694
1437 698
1424 700
1412 704
1399 707
1386 713
1374 721
1361 728
1349 740
1337 747
1324 754
1312 761
1299 763
1286 761
1274 765
1261 771
1248 777
1236 782
1223 788
1211 793
1200 806
1191 819
1182 831
1171 844
1158 855
1146 866
1133 875
1121 882
1108 891
1095 898
1083 906
1070 914
1057 922
1045 930
1032 938
1020 944
1007 949
994 955
982 961
969 967
956 973
944 978
931 983
918 987
906 992
893 996
881 1000
868 1004
855 1006
843 1008
830 1010
817 1011
805 1011
792 1011
780 1011
767 1010
754 1008
742 1006
729 1004
716 1001
704 997
691 991
679 984
666 974
653 962
644 950
636 937
629 924
624 912
619 899
614 886
610 874
608 861
608 849
607 836
605 823
602 811
597 798
586 786
574 778
561 777
549 778
536 778
523 779
511 778
498 777
485 774
473 772
460 769
448 765
435 758
422 752
410 746
397 739
384 730
372 720
359 708
347 697
334 685
322 673
310 671
297 667
284 665
272 661
259 658
246 652
234 647
221 641
209 635
196 628
183 622
171 614
158 606
145 595
133 584
121 573
109 568
98 557
85 550
74 541
71 528
82 515
94 509
107 501
119 492
132 482
145 473
157 465
170 456
183 448
195 441
208 435
220 429
233 423
246 418
258 414
271 408
284 403
296 399
309 394
322 388
334 384
347 378
359 368
372 357
385 346
397 337
410 327
423 320
435 314
448 308
460 304
473 299
486 294
498 292
505 287
509 274
521 270
534 272
546 275
559 279
572 278
584 276
597 268
609 257
617 245
620 232
622 220
624 207
626 194
629 182
634 169
640 156
647 144
655 131
666 118
677 106
690 96
702 90
715 84
728 80
740 77
753 74
766 73
778 71
791 70
803 70
816 70
829 70
841 71
854 72
867 74
879 77
892 80
904 84
917 89
930 95
942 99
955 104
968 110
980 116
993 123
1006 130
1018 137
1031 144
1043 150
1056 157
1069 165
1081 172
1094 180
1107 188
1119 196
1132 204
1144 211
1157 220
1170 231
1180 242
1191 255
1199 268
1207 280
1220 290
1232 296
1245 303
1258 309
1270 314
1283 319
1296 319
1308 317
1321 321
1333 330
1345 340
1358 349
1370 359
1383 368
1396 377
1408 382
1421 386
1434 389
1446 393
1459 397
1471 401
1484 404
1497 407
1509 408
1522 409
1535 409
1547 409
1560 408
1572 408
1585 408
1598 409
1610 409
1623 411
1636 414
1648 419
1661 426
1673 432
1686 437
1699 440
1711 444
1724 446
1736 455
1747 466
1758 479
1762 491
1763 504
1765 517
1767 529
1763 542
IMAGE=Specimen M8207.tif
LM=0
OUTLINES=1
POINTS=300
1827 579
1827 592
1825 605
1820 618
1819 630
1809 641
1798 653
1786 663
1773 673
1760 678
1748 680
1735 685
1722 693
1709 700
1696 705
1683 708
1670 710
1658 711
1645 711
1632 713
1619 713
1606 712
1593 710
1580 708
1568 706
1555 706
1542 706
1529 708
1516 710
1503 713
1491 715
1478 718
1465 721
1452 724
1439 728
1426 734
1413 743
1401 751
1388 760
1375 771
1362 780
1349 785
1336 786
1323 783
1311 785
1298 789
1285 795
1272 803
1259 810
1246 819
1234 829
1224 841
1213 854
1202 866
1189 876
1176 884
1163 890
1151 897
1138 903
1125 909
1112 915
1099 922
1086 927
1073 932
1061 936
1048 941
1035 946
1022 951
1009 957
996 963
984 969
971 975
958 979
945 984
932 987
919 992
906 998
894 1003
881 1007
868 1013
855 1016
842 1019
829 1022
816 1024
804 1026
791 1027
778 1027
765 1028
752 1027
739 1027
727 1025
714 1021
701 1017
688 1010
675 1002
663 992
652 979
646 967
641 954
637 941
633 928
632 915
631 902
631 890
630 877
629 864
624 851
615 838
603 826
590 818
578 814
565 817
552 819
539 820
526 820
513 819
500 818
488 817
475 815
462 812
449 808
436 804
423 800
411 795
398 791
385 784
372 777
359 769
346 758
334 747
324 735
312 722
301 709
288 708
275 706
262 700
249 695
237 687
224 681
211 674
199 664
186 660
173 651
162 641
151 631
139 620
127 609
117 597
105 586
92 574
80 566
85 553
98 545
111 534
124 525
136 514
149 504
161 494
174 485
187 476
200 467
213 459
226 452
238 448
251 442
264 436
277 430
290 426
303 422
316 418
328 408
341 397
354 387
367 377
380 368
393 360
406 352
418 346
431 341
444 337
457 331
470 327
483 323
495 320
508 318
521 316
534 314
547 314
560 313
573 314
585 316
598 317
611 315
624 308
636 297
643 284
646 271
648 259
650 246
651 233
654 220
657 207
662 194
668 182
677 169
690 157
702 148
715 141
728 136
741 132
753 131
766 131
779 130
792 131
805 131
818 132
830 134
843 136
856 138
869 141
882 144
895 147
908 149
920 153
933 155
946 158
959 163
972 168
985 174
998 179
1010 187
1023 192
1036 198
1049 202
1061 208
1074 214
1086 217
1099 223
1112 230
1125 236
1138 239
1151 244
1164 254
1176 259
1188 267
1201 275
1212 286
1222 297
1231 310
1243 320
1255 327
1268 336
1281 343
1294 348
1307 350
1320 353
1332 354
1345 355
1358 359
1371 368
1384 377
1397 385
1410 396
1422 404
1435 410
1448 413
1461 415
1474 417
1487 420
1500 423
1512 425
1525 426
1538 426
1551 427
1564 425
1577 424
1589 423
1602 423
1615 424
1628 425
1641 427
1654 428
1667 430
1679 433
1692 438
1705 445
1718 451
1731 457
1744 460
1757 465
1769 472
1782 481
1795 490
1806 501
1814 514
1818 527
1822 539
1826 552
1825 565
1827 578
IMAGE=Specimen M8228.tif
LM=0
OUTLINES=1
POINTS=300
1828 529
1828 542
1826 555
1823 568
1820 581
1816 594
1812 607
1805 619
1792 627
1782 635
1769 643
1756 647
1743 649
1730 659
1717 666
1705 668
1692 670
1679 671
1666 669
1653 671
1640 672
1627 674
1614 673
1601 672
1588 672
1575 674
1562 675
1549 678
1536 680
1523 682
1510 685
1497 688
1484 690
1471 692
1458 696
1445 703
1432 710
1419 718
1406 726
1393 731
1380 737
1367 744
1354 747
1341 746
1328 750
1316 754
1303 759
1290 764
1277 773
1264 781
1251 787
1241 800
1230 813
1217 825
1204 835
1191 843
1178 851
1165 857
1152 865
1139 872
1126 879
1113 886
1100 893
1087 900
1074 906
1061 913
1048 920
1035 927
1022 935
1009 942
996 949
983 956
970 962
957 967
944 972
932 978
919 984
906 988
893 992
880 995
867 997
854 999
841 1000
828 1002
815 1003
802 1003
789 1002
776 1000
763 998
750 995
737 991
724 986
711 979
698 970
686 957
677 944
672 931
667 918
663 905
660 892
657 879
656 866
656 853
657 840
657 827
657 815
653 802
646 789
634 778
621 772
608 771
595 773
582 774
571 766
561 762
548 760
535 758
522 755
509 753
496 749
483 744
470 739
457 733
444 727
431 718
418 706
405 695
392 682
379 679
366 675
353 673
340 672
327 669
314 665
301 660
289 654
277 645
264 643
251 634
238 624
225 616
212 607
199 598
187 587
174 576
162 567
149 558
136 559
123 554
110 552
97 549
94 536
107 528
120 525
133 525
146 526
159 518
172 511
184 502
197 492
210 483
223 476
236 470
249 462
262 457
274 451
287 445
300 440
313 436
326 433
339 430
352 427
365 423
378 420
391 419
404 413
417 401
430 389
443 379
456 370
469 364
482 359
495 353
508 348
521 344
534 341
547 336
560 333
573 330
574 317
587 309
600 310
613 314
626 313
639 309
651 300
660 288
665 275
667 262
667 249
667 236
668 223
669 210
673 197
678 184
682 171
689 158
698 145
710 133
723 123
736 116
749 111
762 107
775 104
788 102
801 100
814 99
827 99
840 99
853 99
866 101
879 102
892 105
905 108
918 112
930 117
943 123
956 130
969 136
982 142
995 148
1008 155
1021 163
1034 170
1047 177
1060 185
1073 192
1086 199
1099 206
1112 212
1125 219
1138 226
1151 232
1164 239
1177 246
1190 253
1203 261
1216 271
1228 284
1238 297
1251 306
1264 311
1277 318
1290 324
1303 328
1315 332
1328 333
1341 331
1354 332
1367 337
1380 345
1393 353
1406 363
1419 373
1432 381
1445 385
1458 387
1471 388
1484 391
1497 393
1510 396
1523 398
1536 400
1549 402
1562 403
1575 405
1588 404
1601 403
1614 402
1627 402
1640 401
1653 399
1666 398
1679 398
1692 400
1704 402
1717 409
1730 418
1743 425
1756 427
1769 432
1780 441
1793 445
1806 454
1810 467
1821 477
1829 489
1826 502
1827 515
1828 528
IMAGE=Specimen M8237.tif
LM=0
OUTLINES=1
POINTS=300
1962 528
1961 542
1960 556
1957 569
1956 583
1952 597
1942 611
1932 624
1918 636
1904 643
1890 651
1877 658
1863 661
1849 663
1835 667
1822 673
1808 677
1794 682
1780 685
1766 689
1753 691
1739 693
1725 695
1711 696
1698 697
1684 696
1670 696
1656 694
1643 692
1629 691
1615 690
1601 691
1587 693
1574 695
1560 699
1546 702
1532 706
1519 708
1505 711
1491 716
1477 720
1464 723
1450 727
1436 733
1422 744
1409 750
1395 759
1381 766
1367 768
1353 764
1340 764
1326 767
1312 771
1298 776
1285 781
1271 787
1257 795
1243 804
1231 816
1219 830
1205 843
1191 853
1178 861
1164 869
1150 875
1136 883
1122 890
1109 897
1095 904
1081 910
1067 916
1054 921
1040 927
1026 932
1012 937
999 942
985 948
971 954
957 962
943 968
930 974
916 980
902 985
888 990
875 995
861 999
847 1001
833 1002
820 1001
806 999
792 1000
778 1000
765 998
751 996
737 993
723 990
709 985
696 979
682 969
668 958
655 944
647 931
640 917
635 903
632 889
630 876
631 862
632 848
634 834
633 821
630 807
623 793
610 781
596 774
583 771
569 770
555 771
541 769
529 762
515 761
501 759
487 755
474 751
460 744
446 737
432 730
418 722
405 714
391 703
377 691
363 679
351 668
337 655
324 652
310 650
297 647
283 643
269 638
255 630
242 625
228 616
214 608
200 602
186 592
174 580
160 573
146 568
132 565
119 561
105 557
91 549
89 537
101 526
115 525
129 525
143 517
156 512
170 501
182 488
195 476
209 467
222 459
236 450
250 442
264 432
277 426
291 419
305 412
319 404
332 400
346 398
360 393
374 380
387 369
401 358
415 348
429 340
443 332
456 325
470 318
484 311
498 307
511 303
525 301
539 297
553 291
566 293
580 294
594 294
608 289
622 281
633 270
641 256
644 242
646 228
645 215
644 201
646 187
651 173
656 160
665 146
678 132
690 118
702 107
716 98
730 90
744 84
758 80
771 78
785 75
799 73
813 73
826 73
840 74
854 75
868 78
881 80
895 82
909 85
923 88
936 92
950 96
964 101
978 107
992 112
1005 119
1019 125
1033 131
1047 136
1060 141
1074 145
1088 151
1102 156
1115 162
1129 169
1143 176
1157 183
1171 191
1184 197
1198 206
1212 216
1226 229
1239 241
1250 255
1264 264
1278 273
1291 279
1305 287
1319 291
1333 295
1346 296
1360 293
1374 293
1388 297
1402 306
1415 312
1429 321
1443 328
1457 336
1470 340
1484 344
1498 348
1512 351
1525 354
1539 357
1553 361
1567 363
1580 366
1594 368
1608 370
1622 370
1636 369
1649 369
1663 367
1677 366
1691 366
1704 366
1718 367
1732 369
1746 370
1759 371
1773 373
1787 377
1801 381
1815 386
1828 393
1842 401
1856 403
1870 407
1883 413
1897 421
1911 423
1925 431
1931 444
1941 458
1952 472
1955 486
1956 499
1960 513
1962 527
IMAGE=Specimen M8238.tif
LM=0
OUTLINES=1
POINTS=300
1779 513
1781 525
1781 538
1781 550
1779 562
1771 575
1765 587
1756 599
1744 604
1732 612
1719 620
1707 624
1695 627
1683 632
1673 643
1660 649
1648 652
1636 653
1623 656
1611 659
1599 661
1586 663
1574 665
1561 666
1549 666
1537 666
1524 665
1512 664
1500 662
1487 662
1475 661
1462 662
1450 664
1438 665
1425 668
1413 671
1401 674
1388 677
1376 680
1364 684
1351 688
1339 692
1327 702
1316 713
1305 724
1292 730
1280 731
1268 729
1255 728
1243 731
1230 736
1218 743
1206 748
1193 749
1181 751
1169 755
1156 761
1144 770
1131 782
1119 793
1107 803
1094 812
1082 819
1070 825
1057 831
1045 836
1032 843
1020 849
1008 855
995 863
983 869
971 874
958 879
946 883
934 888
921 894
909 899
896 904
884 908
872 912
859 916
847 919
835 923
822 924
810 926
797 929
785 931
773 933
760 934
748 935
736 936
723 936
711 935
698 934
686 931
674 928
661 924
649 919
637 910
624 902
614 891
608 879
601 866
597 854
594 841
592 829
592 817
593 804
594 792
594 780
591 767
587 755
579 742
568 734
556 730
543 727
531 728
519 729
510 720
498 718
485 714
473 710
461 706
448 702
436 696
424 691
411 683
399 677
386 669
374 662
362 654
350 642
338 632
326 621
313 615
301 614
289 612
276 608
264 600
251 595
239 592
227 585
214 578
202 572
190 566
177 558
165 551
152 541
141 529
129 521
117 509
109 498
117 487
129 475
141 465
154 454
166 446
178 438
191 428
203 422
215 417
228 413
240 409
253 404
265 400
277 398
290 394
302 392
314 392
327 389
339 381
351 371
364 361
376 353
389 344
401 338
413 333
426 328
438 322
450 316
463 312
475 307
488 304
500 302
512 298
522 291
532 283
544 282
557 284
569 284
582 283
594 277
605 266
611 253
613 241
613 229
612 216
613 204
615 191
619 179
623 167
628 154
637 142
648 130
661 120
673 114
685 109
698 105
710 102
723 101
735 100
747 99
760 100
772 100
784 101
797 103
809 105
822 109
834 111
846 113
859 116
871 120
883 124
896 128
908 133
921 139
933 144
945 150
958 155
970 160
982 164
995 170
1007 176
1019 182
1032 190
1044 196
1057 202
1069 207
1081 213
1094 220
1106 227
1118 236
1131 248
1142 260
1155 272
1167 280
1179 286
1192 292
1204 298
1216 303
1229 308
1241 312
1254 312
1266 310
1278 311
1291 318
1303 330
1313 342
1326 351
1338 356
1351 358
1363 360
1375 362
1388 366
1400 369
1412 371
1425 373
1437 375
1449 376
1462 377
1474 377
1487 375
1499 373
1511 371
1524 371
1536 369
1548 369
1561 370
1573 370
1586 371
1598 371
1610 374
1623 375
1635 376
1647 379
1659 390
1670 395
1683 397
1695 399
1707 403
1720 411
1732 418
1744 426
1756 438
1764 450
1771 463
1776 475
1777 487
1778 500
1779 512
IMAGE=Specimen M8269.tif
LM=0
OUTLINES=1
POINTS=300
1923 545
1920 559
1922 572
1921 586
1917 600
1914 614
1907 627
1900 641
1889 655
1875 664
1866 676
1852 684
1838 686
1824 690
1811 693
1797 694
1783 702
1769 708
1756 714
1742 717
1728 717
1714 718
1701 720
1687 722
1673 721
1659 722
1646 722
1632 723
1618 722
1604 721
1592 714
1578 712
1564 712
1550 712
1537 712
1523 707
1509 706
1495 707
1482 711
1468 714
1455 719
1441 722
1428 729
1420 743
1416 755
1409 769
1396 780
1382 786
1368 785
1354 790
1341 798
1327 808
1313 816
1299 822
1286 831
1272 843
1258 857
1245 868
1233 877
1219 883
1205 891
1191 897
1178 904
1164 911
1150 918
1136 926
1123 932
1109 939
1095 946
1081 952
1068 958
1054 964
1040 969
1026 977
1013 984
999 991
985 999
971 1004
958 1008
944 1012
930 1016
916 1018
903 1020
889 1024
875 1028
861 1029
848 1031
834 1034
820 1033
806 1032
793 1032
779 1029
765 1024
751 1019
738 1014
724 1004
711 992
699 979
690 966
682 952
676 938
672 924
669 911
667 897
666 883
664 869
665 856
663 842
657 828
649 815
637 807
623 803
609 801
595 805
582 805
568 802
554 803
540 803
527 800
513 798
499 793
485 788
472 782
458 776
444 771
430 766
417 758
403 748
390 736
377 723
366 710
352 696
339 682
329 669
316 666
302 662
288 658
274 652
261 646
247 638
233 629
219 621
206 614
192 604
178 593
164 583
151 578
138 569
124 561
110 558
97 557
83 552
81 541
93 531
106 529
120 529
134 530
148 525
161 517
175 505
189 492
203 484
216 477
230 470
244 463
258 458
271 451
285 445
299 438
313 433
326 428
340 421
353 413
366 399
378 387
392 374
406 362
420 351
433 343
447 336
461 330
475 323
488 318
502 313
516 308
530 304
543 301
557 299
571 298
585 297
598 295
612 294
626 299
640 299
653 297
667 293
680 281
685 267
687 254
688 240
690 226
691 212
693 199
698 185
704 171
711 157
718 144
731 130
745 117
759 107
772 100
786 95
800 88
814 84
827 83
841 80
855 80
869 79
882 80
896 81
910 83
924 86
937 90
951 94
965 97
979 100
992 103
1006 106
1020 112
1034 118
1047 125
1061 133
1075 141
1089 149
1102 156
1116 164
1130 173
1144 181
1157 189
1171 198
1185 207
1199 215
1212 223
1226 230
1240 240
1254 249
1267 258
1279 272
1288 285
1301 295
1314 303
1328 310
1342 316
1356 322
1369 321
1383 324
1397 332
1411 342
1424 352
1438 362
1452 372
1466 380
1479 386
1493 388
1507 388
1521 389
1534 390
1548 392
1562 394
1576 395
1589 395
1603 394
1617 393
1631 393
1644 392
1658 392
1672 393
1686 393
1699 394
1713 392
1727 393
1741 395
1754 397
1768 402
1782 408
1796 414
1809 420
1823 424
1837 427
1851 432
1864 439
1878 445
1890 457
1901 468
1909 480
1917 489
1918 503
1919 517
1921 530
1924 544
IMAGE=Specimen M8285.tif
LM=0
OUTLINES=1
POINTS=300
1923 566
1922 580
1925 593
1922 607
1920 621
1917 635
1910 647
1902 659
1893 673
1880 678
1866 679
1852 682
1838 688
1825 693
1811 697
1799 708
1785 714
1772 719
1758 722
1744 724
1731 725
1717 728
1703 729
1689 729
1676 728
1662 727
1648 724
1635 721
1621 721
1607 720
1593 721
1580 722
1566 722
1552 724
1539 727
1525 729
1511 732
1497 735
1484 738
1470 742
1456 746
1443 756
1429 769
1416 782
1402 792
1389 797
1375 799
1361 798
1347 801
1334 804
1320 810
1306 819
1293 825
1279 831
1265 840
1251 847
1238 856
1226 868
1212 881
1199 890
1185 899
1171 906
1157 914
1144 920
1130 928
1116 935
1103 942
1089 948
1075 957
1061 966
1048 974
1034 983
1020 990
1007 997
993 1004
979 1010
965 1016
952 1020
938 1024
924 1028
910 1031
897 1032
883 1035
869 1036
856 1038
842 1039
828 1039
814 1039
801 1038
787 1038
773 1036
760 1033
746 1030
732 1026
718 1019
705 1012
691 1001
679 988
670 975
663 961
656 947
651 933
648 920
646 906
645 892
644 878
643 865
640 851
636 837
628 824
615 811
601 803
587 800
574 800
560 802
546 801
533 798
519 797
505 795
491 791
478 788
464 784
450 778
437 771
423 762
409 754
395 746
382 738
368 728
354 715
341 702
327 688
315 677
301 673
288 670
274 665
260 658
246 652
233 643
219 633
205 621
192 612
178 602
164 591
150 582
137 578
123 577
109 575
96 573
82 567
69 557
77 544
90 540
104 539
118 532
131 527
145 523
159 521
171 509
176 496
185 483
199 473
212 463
226 451
240 443
254 436
267 430
281 424
295 420
309 414
322 408
336 403
350 399
363 391
377 379
391 370
405 361
418 353
432 346
446 337
459 331
473 324
487 318
501 313
514 310
528 306
542 302
555 298
569 299
583 299
597 297
610 294
624 286
637 274
646 261
651 247
655 233
656 219
657 206
658 192
659 178
663 164
668 151
674 137
682 124
695 113
709 102
723 95
737 88
750 84
764 81
778 78
791 77
805 77
819 77
833 78
846 79
860 80
874 82
887 83
901 84
915 87
929 90
942 93
956 97
970 102
984 107
997 112
1011 118
1025 126
1038 133
1052 141
1066 149
1080 158
1093 165
1107 173
1121 181
1134 187
1148 195
1162 201
1176 208
1189 216
1203 224
1217 236
1230 249
1241 263
1253 275
1267 282
1280 290
1294 297
1308 304
1321 310
1335 315
1349 319
1363 321
1376 323
1390 325
1404 330
1418 340
1430 351
1443 365
1456 375
1469 378
1483 382
1497 386
1511 390
1524 394
1538 397
1552 401
1565 404
1579 407
1593 410
1607 412
1620 413
1634 412
1648 411
1661 409
1675 408
1689 408
1703 408
1716 410
1730 413
1744 417
1757 420
1771 426
1785 432
1799 438
1811 447
1825 451
1839 458
1853 466
1866 471
1880 473
1893 483
1901 496
1912 510
1918 524
1919 538
1923 551
1923 565
IMAGE=Specimen M8286.tif
LM=0
OUTLINES=1
POINTS=300
1965 577
1966 591
1967 605
1964 619
1962 634
1960 648
1951 662
1944 676
1932 689
1919 699
1909 713
1895 720
1880 724
1866 727
1852 729
1838 734
1824 736
1810 739
1796 743
1782 746
1767 750
1753 752
1739 753
1725 754
1711 754
1697 755
1683 756
1669 757
1654 756
1640 755
1626 755
1612 757
1598 760
1584 762
1570 764
1556 765
1541 767
1527 772
1513 779
1499 785
1485 793
1471 799
1457 804
1443 808
1428 817
1414 819
1400 818
1386 821
1372 825
1358 831
1344 838
1330 845
1315 852
1303 866
1290 880
1278 892
1264 904
1250 913
1236 921
1222 927
1207 934
1193 943
1179 951
1165 959
1151 966
1137 972
1123 977
1108 983
1094 988
1080 994
1066 1001
1052 1008
1038 1015
1024 1021
1010 1026
995 1032
981 1038
967 1042
953 1047
939 1052
925 1055
911 1059
897 1061
882 1063
868 1063
856 1056
847 1049
833 1052
819 1055
805 1056
791 1055
776 1054
762 1053
748 1046
734 1037
720 1025
709 1011
700 997
696 983
690 968
681 954
676 940
672 926
669 912
668 898
668 884
665 870
661 855
655 841
656 827
645 823
631 826
617 830
603 834
589 837
574 837
560 837
546 835
532 834
518 832
504 829
490 825
475 820
461 814
447 808
433 802
419 794
405 786
391 774
377 764
362 750
349 736
337 722
328 708
316 699
302 695
288 693
274 689
259 682
245 676
231 668
217 658
203 649
190 640
176 630
162 621
147 614
133 613
119 615
105 615
91 615
78 609
76 595
90 586
105 582
119 580
133 570
146 557
159 545
173 534
187 522
201 512
216 504
230 496
244 490
258 483
272 477
286 471
300 466
314 462
329 459
339 446
350 432
363 418
376 405
390 393
404 381
418 372
433 363
447 355
461 348
475 344
489 338
503 333
517 328
532 322
546 318
560 310
574 308
588 311
602 314
616 314
630 310
645 303
657 290
664 276
668 262
672 248
673 234
674 220
677 206
680 191
685 177
691 163
699 149
710 135
723 123
737 112
751 105
766 100
780 96
794 94
808 92
822 92
836 91
850 91
864 91
879 93
893 94
907 96
921 98
935 100
949 103
963 107
977 111
992 116
1006 121
1020 126
1034 131
1048 136
1062 144
1076 151
1090 157
1105 164
1119 170
1133 177
1147 182
1161 189
1175 197
1189 206
1204 213
1218 221
1232 229
1246 237
1260 246
1274 256
1288 268
1302 282
1316 297
1328 308
1342 316
1356 324
1370 331
1384 336
1398 338
1412 339
1427 341
1441 346
1455 354
1469 360
1483 367
1497 376
1511 385
1525 393
1540 398
1554 400
1568 402
1582 405
1596 407
1610 410
1624 413
1638 414
1653 416
1667 416
1681 416
1695 416
1709 417
1723 418
1737 419
1751 421
1766 423
1780 425
1794 429
1808 434
1822 439
1836 443
1850 449
1864 452
1879 456
1893 460
1907 465
1921 472
1934 477
1942 491
1952 505
1961 519
1964 534
1965 548
1968 562
1965 576
IMAGE=Specimen M8288.tif
LM=0
OUTLINES=1
POINTS=300
1808 566
1807 579
1811 593
1805 606
1807 619
1803 633
1795 646
1786 658
1777 670
1765 674
1752 679
1739 682
1725 683
1712 683
1699 686
1685 695
1672 704
1659 707
1645 708
1632 710
1619 711
1605 711
1592 711
1579 711
1565 709
1552 707
1539 706
1526 706
1512 709
1499 711
1486 714
1472 716
1459 719
1446 721
1432 724
1419 728
1406 735
1392 743
1379 750
1366 761
1352 772
1339 784
1326 792
1312 797
1299 795
1286 795
1273 800
1259 807
1246 814
1233 821
1219 832
1206 841
1195 852
1186 866
1176 879
1165 892
1152 901
1141 913
1128 923
1114 933
1101 944
1088 955
1075 966
1061 975
1048 983
1035 991
1021 998
1008 1006
995 1014
981 1022
968 1029
955 1037
941 1044
928 1051
915 1056
901 1061
888 1065
875 1070
861 1072
848 1077
835 1080
822 1081
808 1082
795 1083
782 1083
768 1083
755 1081
742 1080
728 1079
715 1077
702 1074
688 1071
675 1066
662 1059
648 1051
635 1042
624 1029
614 1017
607 1003
601 990
596 977
591 963
587 950
584 937
582 923
581 910
581 897
583 883
585 870
586 857
584 843
579 830
569 817
555 811
542 808
529 810
516 813
502 812
490 806
478 796
467 784
454 777
441 772
427 767
414 760
401 752
387 741
374 730
361 719
348 708
335 702
323 694
310 691
296 689
283 684
270 682
256 677
243 672
230 664
216 655
203 645
190 635
178 621
171 608
159 599
145 595
132 594
119 598
105 604
92 605
79 607
69 597
70 583
72 570
78 557
92 555
105 554
118 552
132 551
145 550
158 545
171 532
174 519
185 506
199 494
212 485
225 477
239 470
252 466
265 461
278 453
292 449
305 443
318 439
332 434
345 430
358 427
372 419
385 409
398 397
412 386
425 378
438 372
452 365
465 359
475 347
486 336
500 327
513 324
526 318
540 319
553 321
566 320
580 316
593 308
601 295
605 281
606 268
605 255
605 241
604 228
604 215
606 201
610 188
615 175
622 162
631 148
641 135
652 124
666 113
679 104
692 98
706 92
719 88
732 84
746 81
759 80
772 78
786 77
799 77
812 76
825 76
839 77
852 79
865 83
879 88
892 91
905 96
919 101
932 106
945 113
959 120
972 128
985 136
999 144
1012 152
1025 159
1039 167
1052 175
1065 183
1078 192
1092 203
1105 213
1118 223
1132 234
1145 245
1158 255
1172 268
1182 281
1191 294
1204 304
1217 314
1230 323
1244 332
1257 338
1270 343
1283 348
1297 347
1310 349
1323 355
1337 365
1350 374
1363 382
1377 394
1390 404
1403 409
1417 416
1430 417
1443 419
1457 423
1470 425
1483 428
1497 431
1510 434
1523 436
1536 435
1550 434
1563 433
1576 433
1590 433
1603 433
1616 434
1630 434
1643 434
1656 436
1670 447
1683 454
1696 459
1710 459
1723 460
1736 462
1749 467
1763 476
1776 486
1789 498
1799 512
1801 525
1802 538
1804 552
1809 565
IMAGE=Specimen M8291.tif
LM=0
OUTLINES=1
POINTS=300
1845 543
1846 556
1844 569
1842 582
1839 595
1835 609
1826 622
1815 634
1802 644
1789 654
1776 661
1763 664
1750 667
1736 674
1723 681
1710 685
1697 690
1684 695
1671 698
1658 700
1645 702
1631 702
1618 702
1605 701
1592 699
1579 699
1566 699
1553 699
1540 701
1527 704
1513 707
1500 711
1487 715
1474 718
1461 721
1448 723
1435 726
1422 730
1408 736
1395 746
1382 751
1369 758
1356 766
1343 771
1330 772
1317 771
1303 773
1290 776
1277 780
1264 787
1251 793
1238 800
1225 808
1212 815
1200 827
1189 839
1176 851
1163 862
1150 870
1137 877
1124 884
1111 892
1098 900
1084 907
1071 914
1058 920
1045 928
1032 937
1019 944
1006 951
993 959
979 966
966 972
953 977
940 982
927 987
914 992
901 996
888 1001
874 1005
861 1008
848 1011
835 1012
822 1013
809 1012
796 1014
783 1015
770 1016
756 1015
743 1013
730 1007
717 1003
704 996
691 986
679 973
671 960
662 946
656 933
651 920
649 907
645 894
642 881
640 868
638 855
638 841
638 828
639 815
635 802
627 789
615 779
602 775
589 775
576 775
562 775
549 776
536 775
523 771
510 769
497 766
484 763
471 757
457 752
444 747
431 742
418 736
405 727
392 718
379 708
366 697
352 694
339 689
326 683
313 678
300 673
288 666
275 659
262 650
249 644
235 638
222 633
209 628
197 617
185 604
173 592
160 585
147 582
134 573
121 567
108 570
95 565
83 556
81 543
87 530
100 522
114 518
127 512
140 502
153 496
166 494
179 487
192 478
205 469
219 459
232 451
245 446
258 443
271 441
284 437
297 433
310 427
323 423
337 418
350 414
363 410
376 407
389 396
402 385
415 375
428 368
442 361
455 356
468 350
481 343
494 337
507 332
520 324
533 320
547 321
560 321
573 320
586 319
599 316
612 308
622 295
627 282
631 269
633 255
634 242
635 229
636 216
637 203
639 190
644 177
650 164
657 150
665 137
674 124
686 112
699 100
712 93
725 89
738 85
752 83
765 81
778 81
791 81
804 81
817 83
830 85
843 89
856 91
870 95
883 99
896 103
909 107
922 111
935 116
948 121
961 126
975 133
988 140
1001 146
1014 152
1027 159
1040 165
1053 171
1066 179
1080 185
1093 193
1106 200
1119 207
1132 216
1145 223
1158 231
1171 241
1184 251
1195 265
1204 277
1217 285
1230 293
1243 302
1256 308
1269 313
1282 318
1296 322
1309 323
1322 323
1335 322
1348 327
1361 335
1374 342
1387 350
1401 361
1414 369
1427 372
1440 375
1453 379
1466 381
1479 384
1492 387
1506 391
1519 393
1532 396
1545 399
1558 402
1571 403
1584 403
1597 401
1610 400
1624 399
1637 400
1650 401
1663 402
1676 405
1689 407
1702 411
1715 414
1729 422
1742 432
1755 439
1768 441
1781 446
1794 455
1807 463
1819 476
1831 490
1838 503
1841 516
1844 529
1845 542
IMAGE=Specimen M8306.tif
LM=0
OUTLINES=1
POINTS=300
1996 535
2000 549
2001 564
1997 578
1994 592
1989 606
1976 621
1964 634
1953 645
1938 650
1924 658
1910 661
1895 663
1881 667
1867 675
1853 682
1838 687
1824 689
1810 690
1795 690
1781 691
1767 692
1752 693
1738 693
1724 693
1710 693
1695 691
1681 690
1667 689
1652 691
1638 694
1624 697
1609 701
1595 704
1581 707
1567 710
1552 714
1538 722
1524 730
1509 739
1495 749
1481 756
1466 762
1452 767
1438 772
1424 774
1409 777
1395 781
1381 786
1366 792
1352 797
1338 802
1324 807
1309 820
1295 834
1281 847
1266 859
1252 867
1238 877
1223 886
1209 894
1195 903
1181 912
1166 921
1152 929
1138 936
1123 944
1109 951
1095 958
1080 965
1066 973
1052 981
1038 988
1023 994
1009 999
995 1004
980 1008
966 1012
952 1016
937 1020
923 1025
909 1028
895 1031
880 1033
866 1034
852 1034
837 1034
823 1033
809 1032
795 1030
780 1029
766 1026
752 1022
737 1015
723 1007
709 997
695 983
683 969
673 955
668 941
661 926
656 912
652 898
652 883
652 869
652 855
651 840
648 826
640 812
626 801
611 798
597 798
583 801
568 805
554 803
540 799
534 784
522 773
508 768
494 763
479 756
465 749
451 743
436 735
422 726
408 714
393 703
379 695
365 691
351 685
336 681
322 678
315 665
300 663
286 662
272 662
258 658
243 655
229 649
215 643
200 635
186 623
177 610
168 595
154 586
140 578
126 573
115 562
101 558
87 556
73 544
81 530
93 521
108 517
122 512
135 512
144 502
152 489
166 481
179 469
194 459
208 452
222 445
237 437
251 429
265 425
279 419
294 415
308 408
322 403
337 401
351 397
365 402
372 397
374 385
388 381
402 376
416 365
430 355
444 345
459 337
473 330
487 324
501 318
516 311
530 301
542 287
557 278
571 274
585 277
600 281
614 281
628 280
642 276
656 265
663 251
666 237
667 222
667 208
668 194
670 179
675 165
681 151
691 137
702 122
713 108
726 96
741 87
755 79
769 73
784 69
798 68
812 67
826 64
841 61
855 60
869 60
884 61
898 62
912 64
926 67
941 71
955 76
969 81
984 84
998 87
1012 91
1027 96
1041 101
1055 107
1069 114
1084 122
1098 129
1112 135
1127 142
1141 149
1155 156
1170 165
1184 174
1198 183
1212 191
1227 200
1241 209
1255 219
1270 230
1284 243
1298 257
1313 268
1327 271
1341 277
1355 282
1370 286
1384 291
1398 296
1413 298
1427 300
1441 304
1455 310
1470 317
1484 325
1497 337
1510 352
1524 357
1538 361
1553 364
1567 368
1581 371
1595 374
1610 378
1624 381
1638 383
1653 385
1667 384
1681 382
1696 380
1710 380
1724 380
1738 380
1753 382
1767 383
1781 384
1796 385
1810 386
1824 389
1839 393
1853 402
1866 409
1880 413
1895 415
1909 418
1923 426
1938 429
1951 439
1961 451
1976 463
1985 477
1990 491
1994 505
1999 520
1996 534
IMAGE=Specimen M8307.tif
LM=0
OUTLINES=1
POINTS=300
1880 551
1882 564
1881 578
1877 591
1874 605
1868 618
1860 631
1848 643
1835 653
1821 663
1808 674
1794 678
1781 679
1768 680
1754 684
1741 688
1727 693
1714 696
1701 700
1687 703
1674 705
1660 707
1647 709
1633 709
1620 708
1607 707
1593 708
1580 709
1566 710
1553 711
1540 713
1526 716
1513 718
1499 720
1486 722
1472 724
1459 727
1446 730
1432 734
1419 739
1405 746
1392 751
1379 756
1365 760
1352 764
1338 767
1325 769
1312 773
1298 777
1285 784
1271 791
1258 800
1244 808
1231 818
1220 831
1208 845
1196 858
1182 870
1169 879
1156 888
1142 897
1129 906
1115 915
1102 922
1088 931
1075 939
1062 947
1048 954
1035 962
1021 970
1008 978
995 985
981 994
968 1000
954 1004
941 1009
927 1014
914 1018
901 1021
887 1025
874 1029
860 1032
847 1035
834 1037
820 1038
807 1039
793 1039
780 1038
767 1037
753 1036
740 1032
726 1028
713 1022
699 1015
686 1007
673 998
659 987
648 974
637 960
630 947
624 934
618 920
613 907
610 893
610 880
611 866
613 853
613 840
611 826
606 813
597 800
584 792
571 789
557 790
544 794
530 796
517 792
503 789
490 786
477 783
463 779
450 775
436 770
423 764
410 757
396 751
383 745
369 736
356 726
344 714
330 701
317 693
303 692
290 688
276 683
263 678
250 672
236 663
223 656
210 646
197 639
184 634
170 625
157 615
143 601
130 591
117 580
104 575
91 570
77 565
79 552
93 548
106 541
119 532
133 519
146 508
157 494
170 484
184 475
197 468
210 459
224 452
237 445
251 436
264 430
277 425
291 420
304 418
318 416
331 413
345 402
358 390
371 380
385 368
398 360
412 353
425 346
438 341
452 335
465 329
479 326
492 322
504 316
505 302
516 290
530 292
543 295
557 298
570 297
583 293
597 284
605 271
610 257
610 244
610 231
608 217
606 204
606 190
609 177
615 163
623 150
632 137
644 123
657 111
671 100
684 92
697 86
711 81
724 76
738 73
751 71
765 69
778 68
791 68
805 68
818 69
832 71
845 73
858 76
872 81
885 85
899 89
912 94
925 98
939 104
952 110
966 117
979 123
993 131
1006 138
1019 147
1033 155
1046 163
1060 171
1073 178
1086 183
1100 190
1113 196
1127 203
1140 209
1154 217
1167 225
1180 234
1194 245
1207 258
1218 272
1229 285
1242 293
1256 298
1269 303
1283 311
1296 314
1310 315
1323 317
1336 323
1350 326
1363 332
1377 340
1390 349
1403 357
1417 368
1430 376
1444 381
1457 383
1470 386
1484 388
1497 390
1511 394
1524 397
1538 401
1551 404
1564 408
1578 409
1591 411
1605 411
1618 410
1631 407
1645 406
1658 405
1672 405
1685 403
1699 403
1712 406
1725 408
1739 413
1752 419
1766 427
1779 435
1792 441
1806 443
1819 446
1833 449
1844 459
1858 470
1867 483
1876 496
1879 510
1882 523
1883 537
1880 550
IMAGE=Specimen M9181.tif
LM=0
OUTLINES=1
POINTS=300
1864 540
1871 552
1873 565
1872 578
1869 592
1865 605
1858 618
1848 631
1835 643
1823 652
1810 662
1797 666
1783 668
1770 668
1757 671
1744 678
1731 686
1718 690
1705 693
1692 694
1678 694
1665 695
1652 695
1639 694
1626 694
1613 694
1600 693
1586 692
1573 691
1560 690
1547 689
1534 688
1521 689
1508 690
1495 693
1481 696
1468 699
1455 703
1442 706
1429 711
1416 717
1404 727
1391 739
1377 744
1364 751
1351 758
1338 764
1325 767
1312 768
1299 772
1285 777
1272 783
1259 789
1246 796
1233 805
1220 811
1207 823
1194 836
1180 849
1167 859
1154 868
1141 876
1128 883
1115 890
1102 896
1089 902
1075 909
1062 914
1049 919
1036 924
1023 928
1010 931
997 934
983 938
970 942
957 947
944 952
931 957
918 961
905 964
892 969
878 974
865 977
852 980
839 982
826 983
813 984
800 984
787 983
773 982
760 981
747 979
734 976
721 973
708 969
695 963
681 956
669 948
657 937
648 924
639 911
632 898
627 885
622 872
620 858
619 845
617 832
615 819
609 806
597 796
584 797
571 798
557 799
544 799
531 800
518 800
505 801
492 800
479 800
465 799
452 797
439 795
426 791
413 786
400 781
387 774
374 766
360 757
347 748
334 738
321 726
310 713
300 700
289 687
281 674
272 660
265 647
253 643
240 637
227 633
214 627
201 619
187 611
174 602
161 593
149 582
136 573
126 560
116 552
103 550
89 546
82 533
86 520
99 514
112 513
123 500
135 487
148 477
162 467
175 455
188 444
201 436
214 429
226 422
239 416
253 412
266 409
279 406
292 403
302 391
313 378
325 365
337 353
351 340
364 329
377 322
390 315
403 309
416 302
429 297
442 291
456 287
469 283
482 280
495 277
508 275
521 274
534 273
548 267
561 269
574 272
587 272
600 269
613 263
626 253
635 240
640 226
643 213
645 200
647 187
653 174
660 161
667 148
677 135
691 122
704 114
717 108
730 103
743 100
756 98
769 96
783 94
796 94
809 95
822 97
835 98
848 100
861 103
874 106
888 110
901 113
914 116
927 120
940 124
953 129
966 134
979 139
993 144
1006 148
1019 152
1032 156
1045 160
1058 164
1071 170
1085 176
1098 182
1111 188
1124 195
1137 202
1150 209
1163 217
1176 227
1190 240
1203 253
1215 266
1228 270
1241 277
1254 284
1267 291
1280 295
1294 299
1307 300
1320 301
1333 304
1346 310
1359 319
1372 328
1386 339
1397 352
1410 361
1423 369
1436 373
1449 377
1462 380
1475 383
1489 386
1502 388
1515 389
1528 390
1541 390
1554 390
1567 388
1580 387
1594 386
1607 385
1620 385
1633 385
1646 384
1659 383
1672 382
1686 383
1699 384
1712 387
1725 392
1738 399
1751 408
1764 411
1777 414
1791 416
1804 419
1817 426
1830 436
1842 447
1852 460
1860 473
1866 486
1871 500
1873 513
1871 526
1865 539
IMAGE=Specimen M10334.tif
LM=0
OUTLINES=1
POINTS=300
1885 545
1885 558
1886 572
1884 585
1881 598
1877 612
1869 625
1858 638
1844 649
1831 657
1818 665
1804 669
1791 672
1778 675
1764 680
1751 686
1738 692
1724 698
1711 702
1698 704
1684 705
1671 705
1658 705
1644 706
1631 706
1618 706
1604 705
1591 705
1578 705
1564 704
1551 705
1538 707
1524 710
1511 714
1498 716
1484 718
1471 721
1458 726
1444 736
1431 745
1417 755
1404 762
1391 768
1377 772
1364 776
1351 780
1337 784
1324 790
1311 795
1297 802
1284 808
1271 817
1257 830
1246 843
1234 856
1220 868
1207 877
1194 885
1180 892
1167 899
1154 906
1140 913
1127 919
1114 925
1100 932
1087 936
1074 941
1060 945
1047 948
1034 952
1020 957
1007 962
994 967
980 971
967 974
954 977
940 981
927 984
914 988
900 992
887 995
874 999
860 1002
847 1004
834 1006
820 1008
807 1009
794 1010
780 1011
767 1010
754 1010
740 1008
727 1006
714 1002
700 997
687 991
674 984
660 974
647 962
636 950
629 936
623 923
618 910
613 896
609 883
608 870
608 856
608 843
605 830
599 816
588 804
575 795
561 792
548 793
534 794
521 795
508 796
494 795
481 792
468 790
454 786
441 782
428 776
414 769
401 760
388 752
374 743
361 733
348 722
335 708
324 695
315 682
305 668
293 664
280 662
266 662
253 659
240 656
226 654
213 650
200 647
186 643
173 639
160 635
146 631
133 621
122 608
113 594
108 581
100 568
97 554
100 541
99 528
105 514
113 501
126 491
140 480
152 468
165 459
179 451
192 444
205 438
219 433
232 430
245 426
259 422
272 420
285 416
299 412
312 408
324 401
336 387
347 375
359 363
373 351
386 342
399 334
413 327
426 319
439 313
453 305
466 300
479 297
493 292
506 290
519 285
533 281
546 280
560 281
573 279
586 275
600 264
609 251
614 238
613 224
613 211
613 198
618 184
623 171
628 158
637 144
648 131
661 118
675 107
688 98
701 92
715 87
728 84
741 82
755 81
768 80
781 80
795 80
808 82
821 84
835 85
848 88
861 90
875 93
888 96
901 100
915 104
928 107
941 110
955 113
968 117
981 121
995 126
1008 131
1021 136
1035 141
1048 145
1061 149
1075 153
1088 156
1101 161
1115 166
1128 173
1141 179
1155 186
1168 193
1181 199
1195 205
1208 212
1221 221
1235 233
1248 246
1258 259
1271 273
1284 280
1297 287
1311 294
1324 300
1337 305
1351 309
1364 313
1377 317
1391 321
1404 327
1417 333
1431 345
1444 355
1458 364
1471 369
1484 372
1498 375
1511 378
1524 381
1538 385
1551 387
1564 389
1578 390
1591 390
1604 390
1618 389
1631 389
1644 389
1658 389
1671 390
1684 391
1698 392
1711 394
1724 397
1738 401
1751 405
1764 414
1777 423
1790 428
1803 431
1817 436
1830 440
1843 444
1855 453
1864 466
1876 477
1881 491
1885 504
1885 517
1887 531
1885 544
IMAGE=Specimen M10393.tif
LM=0
OUTLINES=1
POINTS=300
1872 538
1870 551
1872 564
1872 578
1870 591
1867 604
1863 617
1853 631
1842 643
1831 652
1818 657
1804 663
1791 665
1778 666
1765 668
1752 670
1739 682
1726 687
1713 688
1700 689
1686 691
1673 691
1660 692
1647 692
1633 692
1620 691
1607 691
1594 690
1581 689
1567 690
1554 690
1541 692
1528 695
1514 698
1501 702
1488 706
1475 710
1461 714
1448 718
1435 723
1422 728
1409 736
1395 748
1382 757
1369 764
1356 770
1342 776
1329 780
1316 779
1303 779
1289 784
1276 789
1263 794
1250 807
1238 820
1225 833
1212 845
1199 854
1186 863
1172 871
1159 878
1146 885
1133 891
1119 897
1106 904
1093 910
1080 916
1067 921
1053 926
1040 930
1027 934
1014 940
1000 947
987 953
974 959
961 965
947 971
934 976
921 982
908 988
895 993
881 998
868 1001
855 1004
842 1006
828 1008
815 1010
802 1010
789 1010
775 1008
762 1006
749 1003
736 998
723 992
709 983
696 972
684 960
674 947
666 933
661 920
656 907
652 894
648 880
645 867
643 854
641 841
641 828
639 814
635 801
629 788
616 778
602 779
589 780
576 782
563 783
549 782
536 782
523 782
510 781
497 780
483 778
470 774
457 769
444 763
430 756
417 748
404 740
391 731
377 719
365 706
355 693
344 680
332 671
318 666
305 659
292 654
279 647
265 640
252 632
239 623
226 616
212 607
199 597
186 586
173 575
160 566
146 560
133 555
120 551
107 547
93 541
80 536
71 525
81 515
95 511
108 510
121 512
134 513
147 513
161 511
174 504
187 494
200 483
214 472
227 461
240 450
253 441
267 430
280 423
293 416
306 411
319 406
333 400
346 396
356 383
366 370
378 357
390 345
403 333
416 324
430 318
443 311
456 304
469 297
482 292
496 288
509 286
522 285
535 284
549 280
562 280
575 280
588 281
602 281
615 281
628 275
638 262
642 249
644 235
647 222
650 209
653 196
658 182
663 169
669 156
675 143
684 129
695 116
707 104
720 94
733 86
747 81
760 77
773 75
786 74
800 74
813 75
826 76
839 77
853 79
866 82
879 85
892 89
905 94
919 100
932 104
945 109
958 115
972 120
985 126
998 133
1011 140
1025 148
1038 155
1051 161
1064 165
1077 170
1091 176
1104 182
1117 189
1130 195
1144 203
1157 209
1170 215
1183 223
1197 232
1210 241
1223 252
1236 264
1249 277
1263 291
1276 299
1289 302
1302 307
1316 309
1329 308
1342 311
1355 319
1369 328
1382 335
1395 343
1407 354
1420 366
1434 374
1447 380
1460 385
1473 389
1487 393
1500 397
1513 400
1526 404
1540 408
1553 410
1566 412
1579 413
1592 413
1606 412
1619 411
1632 411
1645 411
1659 411
1672 412
1685 414
1698 417
1712 421
1725 426
1738 431
1751 433
1764 434
1778 436
1791 438
1804 445
1817 452
1831 461
1844 471
1854 484
1861 497
1866 511
1869 524
1872 537
IMAGE=Specimen M11044.tif
LM=0
OUTLINES=1
POINTS=300
1901 519
1895 532
1897 546
1897 559
1891 572
1885 585
1880 599
1871 612
1858 622
1845 631
1838 643
1825 647
1812 649
1799 655
1785 661
1772 664
1759 667
1746 668
1732 668
1719 674
1706 682
1693 688
1679 691
1666 692
1653 691
1640 691
1626 690
1613 689
1600 688
1587 686
1573 684
1560 683
1547 682
1534 681
1520 680
1507 679
1494 678
1480 678
1467 677
1454 677
1441 679
1427 682
1414 685
1401 689
1388 692
1374 695
1361 701
1348 709
1335 719
1324 733
1311 743
1298 753
1285 759
1271 763
1258 764
1245 766
1232 768
1218 769
1205 772
1192 776
1179 782
1165 789
1152 797
1139 804
1126 814
1112 826
1099 836
1086 844
1072 850
1059 853
1046 856
1033 857
1019 860
1006 862
993 863
980 864
966 866
953 868
940 871
927 873
913 876
900 878
887 880
874 881
860 883
847 884
834 885
821 886
807 886
794 886
781 886
768 887
756 894
743 901
730 900
717 897
703 895
690 896
677 896
664 895
650 887
637 888
624 884
610 879
597 873
585 861
578 848
573 834
569 821
569 808
571 795
568 781
560 768
547 759
534 753
520 751
507 752
494 752
481 751
467 751
454 750
441 748
428 746
414 744
401 741
388 737
375 732
361 725
348 718
335 708
322 699
308 687
295 676
283 663
270 649
259 636
249 626
236 623
222 620
209 617
196 615
183 611
169 603
156 596
143 583
131 572
117 558
108 545
97 532
88 519
88 505
97 492
107 480
113 467
120 453
128 440
139 427
152 416
166 409
179 404
192 399
205 394
219 390
232 385
245 382
258 378
272 374
283 362
296 349
309 336
322 325
335 315
348 305
362 296
375 289
388 283
401 278
415 274
428 272
441 270
454 268
468 267
477 256
490 248
503 247
517 248
530 251
543 249
556 244
570 234
582 226
587 216
590 203
593 189
596 176
604 163
612 150
624 136
637 126
650 122
664 115
677 111
690 108
703 107
717 106
730 106
743 108
756 111
766 99
779 96
792 95
805 96
819 99
832 102
845 105
858 108
872 112
885 115
898 119
911 122
925 127
938 131
951 134
964 138
978 142
991 146
1004 150
1017 154
1031 160
1044 164
1057 169
1070 175
1084 182
1097 190
1110 198
1124 208
1137 216
1150 220
1163 224
1177 228
1190 232
1203 236
1216 238
1230 241
1243 243
1256 246
1269 248
1283 251
1296 255
1309 262
1322 271
1336 284
1349 296
1362 306
1375 315
1389 324
1402 331
1415 337
1428 341
1442 345
1455 347
1468 349
1481 352
1495 354
1508 354
1521 354
1535 354
1548 354
1561 353
1574 353
1588 352
1601 352
1614 352
1627 350
1641 348
1654 347
1667 347
1680 348
1694 351
1707 354
1720 359
1733 369
1746 382
1757 392
1770 394
1783 395
1797 391
1810 391
1823 392
1836 395
1850 402
1861 412
1866 425
1878 438
1890 452
1896 465
1898 478
1902 491
1903 505
1901 518
IMAGE=Specimen M11108.tif
LM=0
OUTLINES=1
POINTS=300
1886 562
1888 576
1890 589
1885 603
1882 616
1876 630
1866 643
1857 657
1845 667
1831 672
1817 678
1804 682
1790 687
1777 689
1763 696
1750 707
1736 714
1722 716
1709 718
1695 720
1682 721
1668 722
1655 722
1641 722
1628 722
1614 721
1600 720
1587 718
1573 716
1560 715
1546 714
1533 715
1519 717
1505 718
1492 721
1478 725
1465 728
1451 731
1438 734
1424 738
1411 743
1397 750
1383 762
1370 770
1356 775
1343 779
1329 782
1316 783
1302 786
1288 791
1275 796
1261 805
1248 812
1234 816
1221 822
1209 835
1201 848
1189 862
1175 875
1162 885
1148 893
1135 901
1121 907
1108 913
1094 920
1080 927
1067 934
1053 941
1040 947
1026 954
1013 959
999 965
986 971
972 977
958 983
945 988
931 993
918 998
904 1001
891 1004
877 1007
863 1008
850 1011
836 1014
823 1016
809 1019
796 1020
782 1021
769 1021
755 1020
741 1020
728 1018
714 1016
701 1013
687 1009
674 1004
660 997
647 987
635 977
624 964
615 951
607 937
602 924
596 910
591 897
587 883
586 869
588 856
591 842
592 829
589 815
583 802
570 790
557 784
543 784
529 787
516 784
502 781
489 779
475 776
462 773
448 766
434 758
421 751
407 744
394 735
380 724
367 716
353 706
340 698
326 687
312 686
299 684
285 681
272 677
258 673
245 666
233 655
220 645
208 633
194 624
181 615
168 602
160 589
146 581
133 576
119 570
105 567
92 562
78 557
65 547
64 533
77 526
91 524
102 520
112 508
126 504
139 503
153 500
166 494
180 486
193 479
207 471
221 459
234 447
248 437
261 428
275 420
288 417
302 415
316 413
329 409
343 398
356 388
370 376
383 364
397 355
410 345
424 337
438 328
451 322
465 318
478 316
492 312
505 306
519 300
533 296
546 296
560 294
573 289
587 280
595 267
599 253
598 240
596 226
596 212
598 199
602 185
607 172
613 158
620 145
631 131
642 121
655 111
669 103
682 97
696 93
709 90
723 87
736 86
750 85
764 84
777 84
791 84
804 84
818 85
831 87
845 90
858 93
872 95
886 98
899 102
913 106
926 111
940 116
953 122
967 129
981 135
994 142
1008 149
1021 156
1035 162
1048 169
1062 177
1075 183
1089 190
1103 197
1116 203
1130 210
1143 216
1157 223
1170 232
1184 242
1197 256
1208 269
1218 283
1230 294
1244 299
1257 306
1271 314
1284 320
1298 324
1312 326
1325 328
1339 330
1352 335
1366 344
1379 351
1393 363
1407 372
1420 381
1434 388
1447 390
1461 393
1474 397
1488 401
1501 404
1515 406
1529 406
1542 406
1556 406
1569 407
1583 408
1596 409
1610 408
1624 406
1637 405
1651 405
1664 403
1678 402
1691 403
1705 405
1718 408
1732 412
1746 419
1759 431
1773 440
1786 444
1800 449
1813 453
1827 457
1841 458
1854 467
1861 481
1870 494
1880 507
1884 520
1888 534
1890 547
1886 561
IMAGE=Specimen M11118.tif
LM=0
OUTLINES=1
POINTS=300
1788 539
1794 552
1794 564
1790 577
1790 590
1787 603
1775 612
1764 624
1761 637
1748 645
1736 646
1723 646
1710 650
1697 655
1685 657
1672 658
1659 666
1647 676
1634 679
1621 680
1608 681
1596 680
1583 680
1570 680
1557 681
1545 682
1532 682
1519 680
1506 678
1494 677
1481 673
1468 671
1456 672
1443 672
1430 674
1417 676
1405 679
1392 682
1379 686
1366 689
1354 692
1341 694
1328 698
1316 705
1303 712
1290 720
1277 726
1265 730
1252 736
1239 739
1226 742
1214 744
1201 747
1188 750
1175 753
1163 757
1150 763
1137 770
1125 777
1112 783
1099 793
1086 806
1074 817
1061 826
1048 834
1035 841
1023 847
1010 853
997 859
984 866
972 871
959 876
946 882
934 886
921 891
908 896
895 902
883 908
870 913
857 919
844 924
832 929
819 933
806 938
793 942
781 946
768 949
755 951
743 952
730 952
717 952
704 950
692 947
679 943
666 938
653 931
642 921
632 908
625 895
620 882
617 870
614 857
611 844
609 832
608 819
606 806
604 793
599 781
590 769
577 759
564 755
552 754
539 756
526 759
514 757
503 750
490 749
477 747
465 745
452 743
439 739
426 734
414 730
401 725
388 718
375 709
363 698
350 688
337 679
325 668
313 655
302 646
289 649
277 650
264 645
251 641
238 634
226 628
213 623
200 615
187 607
175 599
162 589
149 580
137 572
124 566
111 562
98 561
86 560
79 548
88 537
101 535
113 534
126 532
139 520
150 508
161 496
173 485
186 474
198 468
211 461
224 454
237 446
249 442
262 437
275 430
288 422
300 417
313 411
326 403
339 390
350 378
362 365
375 354
387 347
400 340
413 334
426 328
438 322
451 317
464 312
477 308
480 296
490 288
503 287
516 289
528 291
541 288
554 279
565 267
571 254
575 241
578 228
579 216
580 203
582 190
585 177
588 165
592 152
597 139
606 127
618 115
631 108
644 103
656 100
669 97
682 96
695 95
707 96
720 97
733 99
746 102
758 105
771 108
784 110
796 114
809 117
822 122
835 126
847 130
860 135
873 140
886 146
898 151
911 157
924 161
937 166
949 171
962 177
975 182
987 188
1000 193
1013 200
1026 207
1038 213
1051 219
1064 227
1077 236
1089 246
1102 257
1115 266
1128 272
1140 279
1153 284
1166 289
1178 294
1191 300
1204 304
1217 307
1229 309
1242 309
1255 312
1268 317
1280 323
1293 329
1306 339
1318 350
1330 355
1343 361
1356 365
1368 369
1381 374
1394 380
1407 383
1419 386
1432 389
1445 390
1458 391
1470 392
1483 392
1496 390
1508 389
1521 387
1534 387
1547 388
1559 390
1572 391
1585 390
1598 388
1610 388
1623 392
1636 397
1649 403
1661 410
1674 414
1687 417
1699 420
1712 425
1725 430
1738 432
1750 434
1761 445
1769 457
1782 464
1792 474
1793 487
1793 500
1796 513
1795 525
1789 538
IMAGE=Specimen M11250.tif
LM=0
OUTLINES=1
POINTS=300
1919 529
1918 543
1921 556
1916 570
1912 583
1909 597
1903 610
1890 623
1877 632
1863 643
1849 653
1836 656
1822 658
1809 659
1795 665
1782 670
1768 672
1755 674
1741 675
1728 676
1714 676
1700 676
1687 676
1673 675
1660 674
1646 672
1633 671
1619 670
1606 671
1592 673
1578 676
1565 678
1551 681
1538 685
1524 688
1511 690
1497 693
1484 697
1470 705
1456 712
1443 718
1429 728
1416 736
1402 747
1389 750
1375 747
1362 747
1348 751
1335 756
1321 764
1307 772
1294 780
1280 788
1268 798
1258 812
1247 825
1233 837
1220 847
1206 855
1192 864
1179 871
1165 879
1152 886
1138 894
1125 902
1111 910
1098 917
1084 922
1070 929
1057 935
1043 943
1030 951
1016 959
1003 966
989 973
976 979
962 985
949 991
935 995
921 1002
908 1005
894 1009
881 1010
867 1012
854 1013
840 1014
827 1014
813 1013
799 1012
786 1011
772 1009
759 1006
745 1002
732 997
718 991
705 984
691 972
680 959
672 946
666 932
660 919
655 905
649 892
646 878
645 865
646 851
648 838
645 824
639 810
630 797
616 788
603 782
589 779
576 779
562 781
549 782
537 775
523 773
510 770
496 767
483 764
469 758
456 752
442 743
429 736
415 728
401 721
388 712
374 700
361 689
347 676
334 669
320 663
307 659
293 656
280 652
266 648
252 646
239 640
225 634
212 630
198 625
185 618
171 607
158 597
145 587
131 577
120 565
106 560
93 559
79 551
76 538
88 527
101 525
114 517
128 506
141 497
155 487
168 477
182 469
195 463
209 455
222 451
236 446
250 442
263 438
277 435
290 433
304 429
317 425
331 420
344 415
358 408
371 398
385 387
399 376
412 365
426 357
439 350
453 342
466 335
480 328
493 322
507 316
521 313
534 309
544 297
554 287
568 287
581 292
595 293
608 292
622 287
636 278
647 266
652 252
654 239
655 225
655 212
656 198
658 185
664 171
671 158
678 144
690 131
702 118
716 108
729 102
743 97
756 93
770 90
783 88
797 86
811 85
824 84
838 84
851 84
865 85
878 87
892 89
905 91
919 95
933 100
946 105
960 111
973 117
987 123
1000 129
1014 136
1027 143
1041 151
1054 159
1068 167
1082 174
1095 179
1109 184
1122 190
1136 197
1149 203
1163 210
1176 217
1190 225
1204 234
1217 243
1231 253
1244 265
1256 279
1268 292
1282 297
1295 299
1309 309
1323 314
1336 316
1350 317
1363 319
1377 319
1390 320
1404 329
1415 342
1429 354
1440 366
1454 375
1468 379
1481 383
1495 389
1508 393
1522 397
1535 397
1549 398
1562 401
1576 403
1590 404
1603 404
1617 405
1630 407
1644 409
1657 409
1671 408
1684 407
1698 406
1707 397
1720 393
1734 393
1747 394
1761 397
1774 401
1788 406
1801 414
1815 426
1828 428
1842 430
1856 434
1869 442
1882 451
1895 460
1907 474
1912 487
1915 501
1920 514
1919 528
IMAGE=Specimen M11275.tif
LM=0
OUTLINES=1
POINTS=300
1856 530
1857 543
1858 556
1858 569
1854 583
1851 596
1846 609
1837 622
1824 634
1812 645
1799 650
1786 659
1772 668
1759 674
1746 676
1733 677
1720 679
1707 687
1694 694
1681 698
1667 699
1654 700
1641 701
1628 702
1615 702
1602 702
1589 702
1575 701
1562 700
1549 699
1536 698
1523 695
1510 693
1497 690
1484 688
1470 688
1457 689
1444 691
1431 692
1418 694
1405 696
1392 698
1379 700
1365 702
1352 706
1339 715
1331 727
1318 737
1305 745
1292 751
1278 756
1265 761
1252 762
1239 763
1226 765
1213 768
1200 774
1187 781
1173 788
1160 797
1148 810
1138 823
1125 834
1112 845
1099 855
1086 863
1072 871
1059 878
1046 884
1033 892
1020 898
1007 903
994 909
980 914
967 919
954 923
941 927
928 931
915 936
902 941
889 946
875 950
862 954
849 958
836 961
823 963
810 967
797 969
784 971
770 970
757 969
744 967
731 965
718 963
705 959
692 952
678 945
665 935
652 923
641 910
632 897
625 884
617 871
612 858
608 844
608 831
608 818
609 805
607 792
602 779
592 767
579 759
565 754
552 754
539 757
526 756
515 749
508 743
495 741
481 738
468 734
455 730
442 723
429 714
416 706
403 698
390 691
376 680
363 670
350 659
337 648
324 647
311 646
298 643
285 639
271 634
258 629
245 622
232 614
219 604
206 597
193 590
179 582
167 570
157 558
144 550
131 550
118 549
105 550
92 552
82 539
87 526
100 521
113 516
125 509
138 504
151 495
164 485
177 471
190 461
203 454
216 447
229 441
242 434
255 427
269 421
282 414
295 409
308 405
321 402
334 400
347 397
360 387
374 376
387 366
400 358
413 350
426 343
439 335
452 329
465 320
479 314
492 308
505 303
510 291
518 282
531 281
544 282
558 283
571 281
584 275
597 263
604 250
606 237
606 224
605 211
604 197
607 184
613 171
620 158
628 145
639 132
650 119
663 109
677 100
690 94
703 90
716 86
729 83
742 80
755 79
769 79
782 79
795 82
808 87
821 90
834 94
847 97
860 102
874 106
887 111
900 116
913 122
926 127
939 132
952 137
965 141
979 146
992 150
1005 156
1018 162
1031 168
1044 174
1057 181
1071 188
1084 195
1097 203
1110 213
1123 224
1136 237
1146 250
1155 263
1169 271
1182 275
1195 280
1208 286
1221 291
1234 293
1247 292
1260 291
1274 294
1287 300
1300 310
1313 320
1326 332
1339 343
1352 353
1366 359
1379 367
1392 372
1405 374
1418 376
1431 378
1444 379
1457 380
1471 379
1484 379
1497 378
1510 378
1523 379
1536 377
1549 376
1562 375
1576 374
1589 372
1602 372
1615 372
1628 371
1641 371
1654 372
1668 373
1681 376
1694 381
1707 390
1720 398
1733 403
1746 405
1759 406
1773 410
1786 417
1799 424
1812 429
1823 440
1834 452
1847 463
1854 476
1855 490
1857 503
1859 516
1857 529
IMAGE=Specimen M11417.tif
LM=0
OUTLINES=1
POINTS=300
1813 539
1813 551
1815 564
1810 576
1809 589
1809 601
1798 613
1788 624
1782 637
1770 641
1757 647
1745 656
1732 659
1720 659
1707 661
1696 667
1683 675
1671 677
1659 677
1646 678
1634 679
1621 679
1609 679
1596 679
1584 678
1571 676
1559 674
1546 670
1534 668
1521 666
1509 667
1496 669
1484 671
1471 673
1459 675
1446 677
1434 680
1422 682
1409 685
1397 689
1384 696
1373 706
1360 714
1348 719
1335 724
1323 735
1310 739
1298 738
1285 736
1273 740
1260 749
1248 757
1235 769
1224 781
1212 792
1199 803
1187 811
1174 818
1162 824
1149 831
1137 837
1124 843
1112 849
1099 856
1087 862
1074 868
1062 875
1049 881
1037 885
1024 890
1012 895
1000 900
987 907
975 912
962 917
950 921
937 926
925 929
912 933
900 937
887 941
875 943
862 946
850 947
837 948
825 949
812 949
800 948
788 946
775 943
763 941
750 937
738 932
725 924
713 915
700 903
689 891
681 878
673 866
666 853
660 841
655 828
652 816
648 803
642 791
632 778
621 774
609 774
596 774
584 773
571 774
559 774
546 775
534 774
521 773
509 772
496 770
484 769
471 766
459 762
446 757
434 753
421 748
409 743
397 737
384 729
372 720
359 709
347 699
334 686
324 674
314 661
302 657
289 654
277 649
264 643
252 636
239 629
227 622
214 614
202 608
190 601
177 593
165 584
152 576
140 568
127 559
115 552
102 548
90 543
85 530
95 522
107 514
119 507
132 500
144 492
157 486
169 478
182 468
194 463
206 456
219 448
231 441
244 434
256 427
269 419
281 413
294 407
306 404
319 401
330 390
343 379
355 369
368 357
380 346
393 337
405 329
417 323
430 316
442 310
455 303
467 297
480 293
492 290
505 287
517 285
530 283
542 282
555 282
567 283
580 284
592 286
605 287
617 283
629 276
641 264
649 252
654 239
657 227
662 214
668 202
675 189
682 177
693 164
705 152
718 142
730 134
743 128
755 123
768 119
780 117
793 115
805 114
817 113
830 112
842 113
855 113
867 114
880 114
892 116
905 119
917 122
930 126
942 131
955 135
967 140
980 145
992 151
1005 158
1017 164
1029 170
1042 176
1054 181
1067 187
1079 193
1092 199
1104 206
1117 213
1129 220
1142 227
1154 233
1167 240
1179 247
1192 254
1204 264
1217 275
1228 287
1238 298
1251 308
1263 317
1276 321
1288 323
1301 324
1313 323
1326 326
1338 336
1350 346
1362 353
1375 360
1386 371
1399 381
1411 386
1424 390
1436 393
1448 397
1461 400
1473 403
1486 405
1498 406
1511 407
1523 407
1536 408
1548 405
1561 406
1573 405
1586 405
1598 405
1611 404
1623 401
1636 399
1648 399
1661 402
1673 403
1685 405
1698 409
1710 420
1723 430
1735 431
1748 434
1760 436
1773 440
1785 445
1796 453
1798 465
1809 476
1816 488
1812 501
1812 513
1815 526
1813 538
IMAGE=Specimen M11470.tif
LM=0
OUTLINES=1
POINTS=300
1703 502
1704 514
1706 527
1705 539
1709 551
1702 563
1692 574
1687 586
1678 597
1666 600
1653 609
1641 619
1629 622
1616 625
1604 628
1592 635
1580 641
1567 645
1555 649
1543 650
1531 652
1518 653
1506 654
1494 656
1481 656
1469 656
1457 657
1445 656
1432 656
1420 656
1408 656
1396 658
1383 660
1371 662
1359 664
1347 667
1334 670
1322 671
1310 673
1297 676
1285 683
1274 695
1262 703
1249 707
1237 713
1225 715
1213 716
1200 717
1188 722
1176 728
1163 735
1151 743
1139 747
1128 756
1119 769
1110 781
1099 792
1087 803
1074 812
1062 821
1050 827
1037 835
1025 842
1013 848
1001 855
988 861
976 867
964 873
952 878
939 884
927 890
915 896
902 903
890 908
878 913
866 918
853 923
841 927
829 930
817 934
804 937
792 939
780 939
768 938
755 936
743 933
731 928
718 921
706 919
694 917
682 914
669 910
657 904
645 898
633 890
620 878
611 866
604 854
598 841
595 829
592 817
590 805
587 792
583 780
581 768
578 756
579 744
591 736
603 728
597 724
585 721
573 720
561 718
548 717
536 716
524 714
512 713
499 712
487 709
475 704
462 697
450 692
438 685
426 679
413 671
401 661
389 653
377 643
364 633
352 627
340 624
328 620
315 618
303 614
291 608
278 603
266 597
254 589
242 583
229 573
218 562
214 550
207 539
194 532
182 532
170 531
157 529
145 529
133 529
121 525
108 521
99 511
99 499
111 492
124 486
136 481
148 478
161 473
173 467
185 460
197 452
209 440
221 432
233 425
245 417
258 409
270 403
282 399
295 394
307 390
319 388
331 385
344 381
356 376
368 371
380 362
393 353
405 342
417 333
429 327
442 319
454 313
466 307
476 297
487 289
499 282
511 277
524 277
536 275
548 271
560 262
567 249
569 237
570 225
570 212
569 200
570 188
573 176
576 163
580 151
585 139
590 127
598 114
607 103
618 92
631 83
643 77
655 72
667 69
680 66
692 64
704 62
716 62
729 62
741 63
753 64
766 65
778 67
790 71
802 74
815 77
827 81
839 85
851 89
864 95
876 100
888 105
900 111
913 118
925 124
937 131
950 137
962 143
974 148
986 153
999 159
1011 165
1023 172
1035 178
1048 185
1060 191
1072 198
1085 206
1097 214
1109 224
1120 236
1131 249
1142 258
1154 264
1166 272
1179 280
1191 286
1203 289
1216 291
1228 293
1240 295
1252 301
1264 312
1276 322
1288 330
1300 339
1313 341
1325 344
1337 346
1350 349
1362 352
1374 356
1386 358
1399 360
1411 361
1423 361
1435 361
1448 360
1460 359
1472 358
1484 359
1497 359
1509 359
1521 361
1534 362
1546 363
1558 364
1570 367
1583 371
1595 378
1607 384
1619 389
1632 392
1644 396
1656 402
1669 406
1681 410
1689 421
1690 430
1701 441
1709 452
1706 464
1707 476
1710 489
1703 501
IMAGE=Specimen M11479.tif
LM=0
OUTLINES=1
POINTS=300
1890 521
1890 534
1887 548
1885 561
1881 574
1876 587
1870 601
1861 614
1848 625
1835 636
1821 647
1808 651
1795 652
1781 653
1768 656
1755 662
1742 668
1728 673
1715 675
1702 676
1688 677
1675 679
1662 680
1649 682
1635 683
1622 684
1609 685
1596 686
1582 687
1569 689
1556 690
1542 692
1529 693
1516 695
1503 696
1489 698
1476 700
1463 703
1449 713
1436 721
1423 731
1410 738
1396 750
1383 758
1370 761
1357 761
1343 764
1330 767
1317 773
1303 780
1290 787
1277 795
1264 804
1253 818
1243 831
1231 844
1217 855
1204 864
1191 872
1178 880
1164 889
1151 897
1138 905
1125 914
1111 923
1098 932
1085 939
1071 946
1058 953
1045 958
1032 963
1018 968
1005 974
992 979
978 983
965 987
952 990
939 993
925 996
912 999
899 1002
886 1004
872 1006
859 1008
846 1008
832 1009
819 1009
806 1009
793 1008
779 1007
766 1004
753 1000
739 993
726 985
714 975
702 963
694 950
686 937
680 924
674 911
668 897
664 884
660 871
658 857
655 844
653 831
652 818
647 804
638 791
625 781
611 781
598 782
585 783
572 785
558 786
545 786
532 785
519 785
505 782
492 780
479 776
465 771
452 765
439 759
426 752
412 744
399 734
386 723
373 709
363 696
351 683
339 676
325 675
312 673
299 669
286 666
272 661
259 654
246 648
232 640
219 631
206 622
193 612
180 600
167 589
154 582
140 578
127 576
114 573
101 571
87 566
84 553
94 541
107 536
121 535
134 534
147 529
161 520
173 508
186 500
199 490
213 478
226 468
239 459
253 449
266 442
279 438
292 433
306 428
319 427
332 423
345 419
359 414
372 404
383 391
396 377
409 364
422 355
435 347
449 339
462 333
475 327
489 321
502 317
515 314
528 312
541 305
554 297
567 296
580 299
594 303
607 302
620 298
634 289
644 276
649 263
652 250
653 236
654 223
656 210
660 196
665 183
671 170
676 157
685 143
694 130
706 120
718 110
732 102
745 98
758 95
772 94
785 93
798 93
811 94
825 94
838 95
851 96
865 97
878 99
891 101
904 102
918 104
931 107
944 110
957 113
971 118
984 122
997 127
1011 133
1024 139
1037 144
1050 150
1064 156
1077 162
1090 168
1104 175
1117 182
1130 189
1143 196
1157 202
1170 208
1183 215
1196 224
1210 235
1223 247
1234 260
1247 273
1260 279
1273 281
1286 286
1300 294
1313 299
1326 304
1340 305
1353 304
1366 305
1379 309
1393 319
1406 330
1417 342
1430 353
1444 363
1457 366
1470 368
1484 371
1497 373
1510 375
1523 377
1537 379
1550 381
1563 382
1577 382
1590 382
1603 382
1616 383
1630 383
1643 383
1656 383
1669 383
1683 382
1696 383
1709 384
1723 387
1736 391
1749 399
1762 406
1776 410
1789 410
1802 411
1816 415
1829 421
1842 429
1855 440
1867 454
1873 467
1879 480
1884 493
1885 507
1890 520
IMAGE=Specimen M11684.tif
LM=0
OUTLINES=1
POINTS=300
1746 512
1747 525
1746 537
1746 550
1744 562
1741 575
1732 587
1724 599
1721 612
1710 621
1697 624
1684 630
1672 637
1659 641
1647 642
1634 643
1621 650
1609 659
1596 663
1584 664
1571 666
1558 667
1546 666
1533 667
1521 667
1508 667
1495 667
1483 667
1470 665
1458 664
1445 662
1432 661
1420 660
1407 661
1395 663
1382 665
1369 668
1357 670
1344 671
1332 673
1319 675
1306 681
1295 691
1285 704
1273 713
1260 721
1247 726
1235 728
1222 728
1210 728
1197 733
1184 740
1172 748
1159 757
1147 767
1138 779
1130 792
1119 804
1106 816
1093 825
1081 832
1068 839
1056 845
1043 851
1030 857
1018 863
1005 869
993 875
980 881
967 886
955 890
942 895
930 899
917 905
904 910
892 916
879 921
867 926
854 930
841 934
829 938
816 943
804 945
791 947
778 949
766 950
753 950
741 950
728 949
715 947
703 946
690 943
678 939
665 934
652 926
640 919
627 908
615 896
605 883
598 870
593 858
588 845
584 833
583 820
583 807
584 795
584 782
584 770
581 757
574 744
564 735
551 738
539 740
526 741
513 743
501 744
488 745
476 745
463 745
450 744
438 742
425 739
413 734
400 727
387 719
375 712
362 702
351 692
339 679
327 666
315 656
303 643
293 631
285 618
274 609
262 612
249 614
237 615
224 611
211 603
199 599
186 594
174 587
161 577
150 564
138 553
125 544
113 543
100 543
87 542
75 538
71 526
83 518
95 515
108 513
120 505
132 492
142 479
151 467
163 455
175 446
188 438
201 430
213 423
226 419
238 414
251 407
264 404
276 404
289 406
301 407
312 395
325 382
336 370
349 358
361 348
374 338
387 329
399 322
412 314
419 304
423 292
435 285
447 281
460 279
472 278
485 278
498 280
507 273
520 271
532 273
545 275
558 273
570 266
581 254
587 242
590 229
591 216
590 204
590 191
593 179
597 166
603 153
610 141
620 129
631 118
644 107
657 100
669 94
682 90
694 87
707 84
720 82
732 81
745 81
757 81
770 82
783 84
795 86
808 88
820 91
833 94
846 97
858 100
871 105
883 109
896 115
909 121
921 127
934 133
946 138
959 143
972 148
984 153
997 158
1009 164
1022 170
1035 176
1047 182
1060 189
1072 194
1085 202
1098 210
1110 219
1123 231
1132 243
1142 256
1154 269
1166 276
1179 285
1192 292
1204 293
1217 294
1229 294
1242 298
1255 304
1267 310
1280 320
1292 330
1301 343
1314 352
1326 356
1339 359
1351 362
1364 364
1377 368
1389 369
1402 369
1414 370
1427 372
1440 374
1452 375
1465 374
1477 373
1490 373
1503 373
1515 372
1528 372
1540 369
1553 368
1566 368
1578 369
1591 371
1603 374
1616 382
1629 393
1641 399
1654 403
1666 407
1679 410
1692 413
1704 416
1717 425
1719 437
1725 450
1737 461
1739 473
1743 486
1744 498
1746 511
IMAGE=Specimen M11803.tif
LM=0
OUTLINES=1
POINTS=300
1840 557
1840 570
1839 583
1837 595
1833 608
1825 621
1812 634
1802 646
1789 653
1776 662
1763 670
1750 672
1738 672
1726 679
1713 690
1700 696
1687 699
1675 700
1662 701
1649 701
1636 702
1624 702
1611 703
1598 704
1585 704
1572 705
1560 704
1547 704
1534 703
1521 704
1509 706
1496 709
1483 711
1470 714
1457 717
1445 720
1432 724
1419 729
1406 735
1396 748
1385 758
1372 766
1359 774
1346 780
1334 782
1321 784
1308 784
1295 789
1282 795
1270 800
1257 807
1244 816
1231 825
1220 837
1210 850
1198 863
1185 875
1172 884
1160 891
1147 897
1134 905
1121 912
1108 919
1096 925
1083 932
1070 938
1057 944
1045 949
1032 955
1019 960
1006 965
993 971
981 976
968 982
955 987
942 992
930 997
917 1001
904 1003
891 1005
878 1007
866 1008
853 1010
840 1012
827 1013
814 1014
802 1014
789 1014
776 1013
763 1011
751 1008
738 1006
725 1001
712 995
699 985
687 976
674 965
663 952
654 939
646 927
639 914
634 901
628 888
622 875
618 863
619 850
621 837
621 824
618 811
609 800
596 793
583 790
570 790
558 791
545 790
532 789
519 788
506 788
494 787
481 785
468 782
455 779
443 774
430 767
417 760
404 753
391 746
379 738
366 727
354 715
341 703
330 690
320 678
310 665
299 657
286 655
274 652
261 646
248 642
235 634
222 628
210 621
197 614
184 606
171 597
159 589
146 581
133 573
121 562
109 551
107 539
109 526
122 515
135 507
148 498
160 491
173 481
186 472
199 465
211 458
224 452
237 446
250 441
263 436
275 432
288 426
301 422
314 418
326 415
339 407
351 395
364 383
377 372
389 363
402 355
415 348
428 342
441 337
453 332
466 327
479 323
492 320
504 319
517 319
529 315
542 308
555 302
567 299
580 299
593 299
606 297
618 290
627 277
628 264
627 251
626 238
628 226
632 213
637 200
644 187
650 174
657 162
665 149
678 136
691 127
703 119
716 113
729 108
742 104
755 102
767 101
780 100
793 100
806 101
818 101
831 102
844 103
857 104
870 106
882 106
895 108
908 111
921 115
934 118
946 123
959 127
972 132
985 137
997 142
1010 147
1023 153
1036 158
1049 163
1061 169
1074 175
1087 182
1100 189
1112 196
1125 204
1138 211
1151 219
1164 226
1176 234
1189 243
1202 254
1214 267
1225 280
1236 292
1249 301
1262 309
1275 315
1287 321
1300 327
1313 332
1326 333
1339 334
1351 338
1364 345
1377 356
1389 367
1399 379
1412 389
1425 394
1438 399
1451 402
1463 405
1476 408
1489 410
1502 412
1515 412
1527 412
1540 412
1553 411
1566 411
1578 410
1591 410
1604 410
1617 410
1630 410
1642 411
1655 413
1668 415
1681 418
1693 421
1706 428
1719 436
1732 443
1745 446
1757 447
1770 452
1783 456
1796 460
1808 471
1812 482
1825 492
1833 505
1838 518
1840 530
1841 543
1840 556
IMAGE=Specimen M12130.tif
LM=0
OUTLINES=1
POINTS=300
1869 479
1865 491
1860 504
1857 516
1853 529
1844 542
1831 553
1818 563
1805 573
1793 582
1780 588
1767 590
1754 592
1741 593
1728 594
1716 596
1703 599
1690 601
1677 603
1664 605
1651 605
1639 606
1626 606
1613 605
1600 603
1587 602
1575 601
1562 601
1549 601
1536 601
1523 602
1510 603
1498 605
1485 608
1472 610
1459 612
1446 615
1433 618
1421 621
1408 628
1395 634
1382 644
1369 651
1356 654
1344 658
1331 659
1318 659
1305 661
1292 665
1280 670
1267 676
1254 683
1241 690
1228 701
1217 714
1206 726
1193 738
1180 746
1167 754
1154 761
1141 768
1129 775
1116 782
1103 790
1090 797
1077 804
1064 812
1052 817
1039 822
1026 827
1013 833
1000 839
988 844
975 848
962 852
949 855
936 858
923 861
911 863
898 865
885 865
872 865
859 864
846 861
834 857
821 857
808 856
795 856
782 854
769 852
757 849
744 846
731 841
718 835
705 827
693 818
681 805
672 792
664 779
657 766
650 753
646 741
644 728
643 715
639 702
636 689
630 681
618 677
605 671
592 669
579 667
566 669
553 674
541 677
528 672
515 668
502 666
489 663
477 659
464 654
451 650
438 645
425 639
412 631
400 623
387 613
374 605
361 596
348 585
335 578
323 575
310 572
297 570
284 566
271 561
258 556
246 550
233 543
220 537
207 530
194 521
182 512
169 502
156 495
143 494
130 491
118 489
106 489
93 488
80 483
81 471
94 467
107 466
119 466
131 463
144 461
157 460
170 452
183 443
195 434
208 424
221 417
234 411
247 404
259 399
272 393
285 389
298 385
311 382
324 380
336 376
349 369
362 359
375 349
388 341
401 331
413 323
426 315
439 309
452 305
465 301
478 295
490 292
503 289
516 287
529 282
542 278
554 282
567 286
580 288
593 286
606 284
619 277
631 274
636 265
640 252
643 239
644 226
646 213
651 201
657 188
664 175
673 162
682 149
694 136
706 128
719 120
732 114
745 109
758 105
770 103
783 101
796 99
809 99
822 98
835 97
847 93
860 91
873 90
886 90
899 91
912 92
924 94
937 97
950 100
963 103
976 107
989 112
1001 117
1014 122
1027 128
1040 133
1053 138
1065 144
1078 151
1091 158
1104 166
1117 173
1130 181
1142 188
1155 195
1168 202
1181 209
1194 218
1207 230
1218 242
1229 255
1242 266
1255 273
1268 279
1281 286
1293 291
1306 295
1319 296
1332 296
1345 297
1357 301
1370 304
1383 312
1396 321
1409 328
1422 335
1434 337
1447 340
1460 343
1473 345
1486 347
1499 350
1511 352
1524 353
1537 354
1550 354
1563 354
1576 354
1588 353
1601 352
1614 350
1627 349
1640 349
1652 350
1665 351
1678 352
1691 354
1704 356
1717 359
1729 361
1742 362
1755 363
1768 365
1781 367
1794 373
1806 382
1819 393
1832 403
1845 414
1853 427
1857 440
1860 452
1865 465
1869 478
IMAGE=Specimen M12211.tif
LM=0
OUTLINES=1
POINTS=300
1907 554
1906 567
1907 581
1906 594
1900 607
1898 621
1890 634
1877 643
1864 655
1850 663
1837 670
1824 679
1810 686
1797 689
1784 692
1770 701
1758 711
1745 716
1732 719
1718 720
1705 721
1692 721
1678 723
1665 724
1652 725
1638 725
1625 725
1612 725
1599 725
1585 725
1572 724
1559 724
1545 723
1532 723
1519 724
1505 726
1492 727
1479 730
1466 732
1452 732
1439 732
1426 732
1412 732
1399 738
1386 747
1372 758
1359 766
1346 771
1333 779
1319 786
1306 788
1293 788
1279 789
1266 791
1253 797
1239 804
1226 812
1213 822
1200 830
1186 844
1174 857
1161 868
1147 880
1134 889
1121 896
1107 904
1094 911
1081 918
1068 924
1054 931
1041 936
1028 941
1014 946
1001 951
988 956
974 963
961 969
948 975
935 980
921 986
908 991
895 996
881 1001
868 1005
855 1008
841 1011
828 1014
815 1017
802 1019
788 1021
775 1022
762 1022
748 1022
735 1021
722 1019
708 1016
695 1012
682 1004
669 997
656 984
646 971
639 958
633 944
629 931
626 918
623 904
620 891
618 878
617 864
615 851
612 838
606 825
594 812
581 804
568 800
554 799
541 799
528 796
514 789
501 787
488 786
475 784
461 779
448 774
435 769
421 763
408 757
395 751
381 742
368 730
357 717
347 704
336 690
326 677
313 677
299 671
286 666
273 661
259 656
246 650
233 645
220 639
206 633
193 627
180 618
166 608
154 596
141 584
127 576
114 570
101 562
101 549
113 536
126 531
139 526
152 513
165 503
177 492
191 480
204 472
217 465
230 458
244 451
257 445
270 440
284 435
297 431
310 428
324 425
337 424
349 412
361 399
374 386
387 374
400 363
414 354
427 346
440 341
454 336
467 331
480 328
493 324
507 321
520 314
531 303
545 296
558 295
571 295
585 293
598 287
611 277
619 264
623 250
625 237
626 224
628 210
632 197
636 184
642 170
648 157
655 144
665 130
677 118
690 110
703 104
717 99
730 97
743 94
757 93
770 93
783 93
797 95
810 96
823 97
836 98
850 99
863 102
876 105
890 110
903 114
916 118
930 123
943 128
956 134
969 140
983 147
996 153
1009 159
1023 165
1036 170
1049 175
1063 181
1076 187
1089 193
1102 199
1116 206
1129 213
1142 222
1156 232
1169 244
1181 257
1194 271
1207 280
1220 290
1233 294
1247 300
1260 304
1273 307
1287 308
1300 309
1313 310
1327 314
1340 322
1353 331
1366 338
1380 350
1393 361
1406 368
1420 373
1433 374
1446 375
1460 377
1473 379
1486 382
1499 386
1513 388
1526 390
1539 391
1553 392
1566 392
1579 393
1593 393
1606 393
1619 393
1632 393
1646 394
1659 394
1672 394
1686 394
1699 395
1712 397
1726 399
1739 401
1752 404
1765 413
1778 424
1791 431
1804 435
1818 440
1831 446
1844 448
1858 451
1868 462
1877 475
1889 486
1899 500
1901 513
1906 526
1909 540
1907 553
IMAGE=Specimen M12248.tif
LM=0
OUTLINES=1
POINTS=300
1657 495
1658 507
1659 518
1657 530
1654 542
1650 553
1644 565
1634 576
1624 587
1612 596
1600 603
1589 608
1577 612
1565 615
1554 618
1542 620
1533 631
1521 641
1509 646
1498 649
1486 651
1474 651
1463 650
1451 650
1439 652
1428 652
1416 653
1404 653
1393 654
1381 655
1369 654
1358 653
1346 652
1334 650
1323 648
1311 646
1299 644
1288 644
1276 645
1264 645
1253 647
1241 650
1229 654
1218 658
1207 666
1196 674
1184 682
1172 689
1161 695
1149 700
1137 702
1126 703
1114 705
1102 710
1091 715
1079 721
1067 727
1056 733
1044 738
1032 744
1021 753
1009 764
997 775
986 784
974 792
962 798
951 803
939 808
927 813
916 818
904 822
892 825
881 828
869 830
857 832
846 834
834 835
823 837
811 840
799 842
788 844
776 847
764 848
753 851
741 853
729 856
718 858
706 859
694 860
683 860
671 861
659 861
648 861
636 861
624 860
613 858
601 855
589 852
578 848
566 841
554 832
545 821
537 809
530 797
526 786
523 774
523 763
522 751
518 739
510 729
498 721
486 722
475 723
463 725
451 725
440 725
428 725
416 724
405 723
393 723
381 721
370 719
358 716
346 712
335 707
323 702
311 696
300 689
288 682
276 673
265 664
254 652
244 640
235 629
227 617
219 606
212 594
205 582
198 572
186 569
174 567
163 565
151 563
139 563
128 559
116 550
107 538
100 527
96 515
90 503
89 492
97 480
100 468
105 457
112 445
120 433
131 425
143 422
155 417
166 411
178 406
190 402
201 396
212 387
219 375
226 364
235 352
243 341
254 329
265 318
275 309
287 300
299 291
310 285
322 278
334 271
345 266
357 262
369 259
380 257
392 256
404 254
415 251
427 249
437 242
446 235
458 240
470 242
481 241
493 236
505 228
514 218
519 206
520 194
520 183
521 171
525 160
532 148
542 137
552 128
564 121
576 116
587 112
599 109
611 107
622 106
634 105
646 105
657 105
669 105
681 106
692 106
704 107
716 109
727 111
739 113
751 115
762 117
774 119
786 122
797 124
809 126
821 129
832 132
844 135
855 138
867 140
879 143
890 145
902 149
914 153
925 157
937 162
949 167
960 173
972 179
984 186
995 194
1007 204
1019 215
1030 223
1042 229
1054 235
1065 239
1077 245
1089 251
1100 255
1112 258
1124 260
1135 262
1147 265
1159 269
1170 274
1182 282
1193 292
1203 303
1215 311
1226 316
1238 324
1250 330
1261 334
1273 338
1285 340
1296 341
1308 342
1320 340
1331 338
1343 336
1355 336
1366 336
1378 336
1390 336
1401 337
1413 337
1425 338
1436 339
1448 338
1460 338
1471 339
1483 340
1495 343
1506 346
1518 350
1529 359
1538 370
1550 373
1561 376
1573 379
1585 382
1596 386
1608 392
1619 402
1630 413
1641 424
1647 436
1652 447
1656 459
1658 471
1658 482
1657 494
IMAGE=Specimen M12418.tif
LM=0
OUTLINES=1
POINTS=300
1859 562
1863 575
1859 588
1854 600
1856 613
1851 626
1839 637
1833 648
1826 660
1813 665
1800 667
1787 669
1774 675
1761 679
1748 681
1735 683
1723 692
1710 701
1697 703
1684 704
1671 705
1658 705
1645 704
1632 704
1619 705
1605 705
1592 705
1579 705
1566 705
1553 704
1540 703
1527 702
1514 702
1501 703
1488 704
1475 706
1462 708
1449 709
1436 710
1423 711
1410 712
1397 719
1384 730
1371 742
1358 753
1345 764
1332 771
1319 773
1306 773
1293 772
1280 774
1267 780
1254 788
1241 794
1228 799
1215 804
1202 814
1192 827
1180 840
1167 852
1154 862
1141 870
1128 876
1115 883
1102 890
1089 896
1076 902
1063 908
1050 914
1037 920
1024 925
1011 929
998 933
985 938
972 943
958 949
945 955
932 959
919 964
906 967
893 971
880 975
867 978
854 980
841 981
828 982
815 983
802 984
789 984
776 984
763 982
750 981
737 979
724 976
711 971
698 963
685 953
674 941
667 928
663 915
659 902
656 889
653 876
651 863
650 850
650 837
649 824
647 811
643 798
634 785
621 776
608 773
595 775
582 776
569 777
556 777
543 777
530 777
517 777
504 777
491 775
478 774
465 771
452 766
439 761
425 754
412 747
399 739
386 730
373 719
360 707
349 694
336 681
326 668
314 664
301 662
288 660
275 659
262 657
249 653
236 648
223 645
210 639
198 628
186 617
174 606
162 595
149 586
136 582
123 580
110 576
111 563
124 556
137 549
150 537
162 524
175 511
185 498
196 486
208 478
221 472
234 465
247 458
260 450
273 441
286 433
299 428
312 425
325 423
338 423
351 421
364 408
377 395
390 384
403 373
417 364
430 357
443 351
456 345
469 339
482 334
495 330
508 327
521 324
534 321
547 312
560 305
573 302
586 303
599 304
612 302
625 298
638 292
650 280
657 267
662 254
663 241
663 228
664 215
666 202
670 189
675 176
681 163
693 151
706 142
719 137
732 133
745 131
758 130
771 129
784 128
797 128
810 128
823 129
836 130
849 131
862 134
875 137
888 140
901 143
914 147
927 151
940 155
953 160
966 165
980 171
993 177
1006 182
1019 187
1032 190
1045 195
1058 200
1071 205
1084 211
1097 216
1110 221
1123 226
1136 232
1149 238
1162 246
1175 255
1188 267
1200 280
1213 289
1226 295
1239 299
1252 304
1265 310
1278 315
1291 319
1304 321
1317 323
1330 327
1343 332
1356 342
1369 353
1382 364
1395 372
1408 380
1421 389
1434 396
1447 401
1460 402
1473 403
1486 404
1499 405
1512 407
1525 408
1538 409
1551 411
1564 412
1577 413
1590 413
1603 413
1616 413
1630 412
1643 409
1656 406
1669 403
1682 403
1695 405
1708 410
1721 417
1726 430
1737 440
1750 445
1763 447
1776 447
1789 446
1802 448
1815 452
1827 461
1833 474
1844 485
1854 498
1854 511
1853 524
1861 535
1862 548
1859 561
IMAGE=Specimen M12476.tif
LM=0
OUTLINES=1
POINTS=300
1861 567
1866 580
1870 593
1867 607
1864 620
1860 633
1855 646
1842 660
1829 670
1816 679
1803 687
1790 693
1776 695
1763 698
1750 700
1737 703
1723 709
1711 710
1700 717
1687 722
1674 725
1660 728
1647 730
1634 732
1621 732
1607 733
1594 733
1581 734
1568 733
1555 732
1541 732
1528 732
1515 732
1502 732
1488 731
1475 731
1462 733
1449 736
1435 739
1422 741
1409 743
1396 746
1383 752
1369 761
1358 771
1345 779
1332 784
1318 787
1305 789
1292 789
1279 792
1266 798
1252 805
1239 812
1226 819
1213 824
1199 833
1187 844
1175 857
1162 870
1149 879
1135 889
1122 896
1109 902
1096 907
1082 913
1069 919
1056 924
1043 930
1030 935
1016 941
1003 946
990 950
977 953
963 957
950 962
937 967
924 972
911 977
897 981
884 985
871 988
858 991
844 995
831 998
818 1000
805 1002
792 1003
778 1005
765 1005
752 1006
739 1006
725 1005
712 1003
699 1000
686 995
672 988
659 979
646 968
636 955
627 942
618 928
611 915
605 902
601 889
600 875
598 862
595 849
592 836
584 823
571 811
558 807
545 809
532 810
518 810
505 810
492 810
479 809
466 806
452 804
439 800
426 796
413 791
399 785
386 779
373 773
360 765
347 756
333 743
320 731
308 718
296 705
283 699
270 697
257 695
244 693
231 689
217 683
204 677
191 669
178 658
165 645
152 634
139 622
126 612
113 606
99 605
86 603
73 595
70 583
79 571
92 567
105 565
117 554
131 543
144 531
156 519
169 506
181 493
194 479
207 469
220 461
233 455
247 449
260 446
273 442
286 440
299 435
312 421
324 408
337 397
350 386
364 377
377 367
390 360
403 353
416 346
430 340
443 334
456 329
466 322
476 310
489 304
502 303
515 305
528 305
542 302
555 296
568 286
577 273
583 259
585 246
586 233
587 220
590 207
595 193
604 180
612 167
623 154
637 142
650 134
663 129
676 125
689 122
703 119
716 118
729 118
742 118
756 119
769 120
782 121
795 122
809 124
822 124
835 124
848 126
861 129
875 132
888 135
901 139
914 144
928 149
941 154
954 159
967 163
980 167
994 171
1007 176
1020 180
1033 185
1047 193
1058 205
1071 212
1083 223
1094 236
1106 247
1104 260
1114 270
1127 279
1141 288
1154 297
1167 301
1180 306
1193 309
1207 315
1220 322
1233 328
1246 334
1260 342
1273 345
1286 345
1299 346
1310 357
1324 361
1337 365
1350 368
1363 374
1377 382
1390 385
1403 388
1416 390
1429 394
1443 397
1456 401
1469 404
1482 407
1496 407
1509 407
1522 405
1535 404
1549 404
1562 404
1575 405
1588 405
1601 405
1615 405
1628 406
1641 406
1654 405
1668 406
1681 408
1694 411
1707 415
1720 423
1734 434
1747 439
1760 443
1773 445
1787 448
1800 452
1813 457
1826 461
1837 473
1851 487
1859 500
1865 513
1866 526
1870 540
1869 553
1862 566
IMAGE=Specimen M12477.tif
LM=0
OUTLINES=1
POINTS=300
1719 569
1718 581
1716 593
1714 605
1713 617
1709 629
1698 641
1687 653
1675 661
1663 667
1651 671
1639 674
1627 675
1615 676
1603 684
1591 693
1579 697
1567 699
1555 702
1543 703
1531 704
1519 705
1507 705
1495 704
1483 702
1471 700
1459 698
1447 696
1435 695
1423 695
1411 696
1399 698
1387 701
1375 704
1363 707
1351 710
1339 714
1327 719
1315 728
1303 738
1291 747
1279 753
1267 759
1255 763
1243 766
1231 771
1219 776
1207 781
1195 788
1183 796
1171 804
1160 816
1149 828
1137 839
1125 850
1113 859
1101 868
1089 876
1077 884
1065 893
1053 901
1041 909
1029 916
1017 923
1005 930
993 937
981 943
969 950
957 957
945 965
933 972
921 979
909 984
897 988
885 993
873 996
861 999
849 1001
837 1001
825 1002
813 1002
801 1003
789 1001
777 999
765 996
753 993
741 989
729 986
717 982
705 977
693 971
681 966
669 962
657 956
645 945
637 933
629 921
623 909
618 897
614 885
610 873
608 861
607 849
606 837
606 825
605 813
602 801
595 789
584 778
572 772
560 767
548 767
536 767
525 759
513 753
501 748
489 742
477 736
465 731
453 726
441 721
429 713
420 701
410 689
398 679
386 669
374 662
362 660
350 657
338 654
326 652
314 650
302 646
290 644
278 639
266 635
254 629
242 623
230 618
218 612
206 603
198 593
194 581
185 570
173 566
161 565
149 562
137 558
125 554
113 549
110 536
112 524
123 518
135 516
147 514
159 512
171 513
183 511
195 504
203 493
213 481
224 471
236 465
248 460
260 456
272 453
284 447
296 443
308 437
320 434
332 431
344 427
356 423
368 422
380 417
392 413
404 408
416 404
428 393
440 383
452 375
464 369
476 363
487 354
499 345
510 334
522 327
533 321
544 314
556 312
568 313
580 312
592 306
604 299
614 287
618 275
621 263
622 251
623 239
624 227
628 215
633 203
639 191
645 179
654 167
662 155
674 144
686 136
698 129
710 122
722 117
734 114
746 112
758 110
770 109
782 108
794 109
806 109
818 110
830 112
842 115
854 118
866 121
878 125
890 129
902 134
914 140
926 146
938 153
950 160
962 168
974 176
986 184
998 191
1010 198
1022 204
1034 211
1046 217
1058 225
1070 232
1082 239
1094 246
1106 253
1118 261
1130 271
1142 280
1154 291
1165 303
1177 315
1189 324
1201 331
1213 338
1225 340
1237 341
1249 343
1261 347
1273 356
1285 364
1297 372
1309 383
1321 389
1333 396
1345 403
1355 413
1367 416
1379 419
1391 423
1403 426
1415 429
1427 431
1439 432
1451 432
1463 431
1475 429
1487 427
1499 426
1511 426
1523 427
1535 427
1547 427
1559 429
1571 431
1583 434
1595 439
1607 446
1619 456
1631 463
1643 463
1655 463
1667 465
1679 468
1691 473
1697 484
1702 496
1711 508
1716 520
1717 532
1718 544
1719 556
1719 568
IMAGE=Specimen M12575.tif
LM=0
OUTLINES=1
POINTS=300
1807 501
1812 514
1814 526
1810 539
1806 551
1804 564
1798 576
1788 589
1777 601
1764 611
1752 619
1739 629
1727 632
1714 634
1702 635
1689 637
1677 638
1664 642
1652 651
1639 655
1627 658
1614 661
1602 662
1589 664
1577 665
1564 667
1552 668
1539 669
1527 669
1514 669
1502 667
1489 665
1477 662
1464 659
1452 657
1439 656
1427 656
1414 656
1402 657
1389 659
1377 661
1364 664
1352 668
1339 674
1328 684
1316 697
1304 705
1291 712
1279 719
1266 722
1254 723
1241 723
1229 725
1216 731
1204 736
1191 743
1179 748
1166 755
1154 762
1141 769
1129 777
1117 790
1105 802
1092 812
1080 819
1067 825
1055 830
1042 834
1030 838
1017 842
1005 846
992 851
980 854
967 859
955 862
942 866
930 868
917 872
905 876
892 880
880 883
867 886
855 888
842 891
830 894
817 897
805 899
792 901
780 902
767 903
755 903
742 904
730 904
717 902
705 901
692 898
680 893
667 885
655 877
642 867
633 856
625 843
619 831
613 818
607 806
603 793
601 781
600 768
595 756
582 754
570 754
557 754
545 754
532 755
520 755
507 756
495 757
482 757
470 756
457 755
445 755
432 753
420 751
407 748
395 744
382 739
370 734
357 727
345 720
332 710
320 700
307 687
296 675
285 662
277 650
269 637
263 625
254 615
242 609
229 601
217 594
204 586
192 578
179 569
167 562
154 553
143 542
130 540
118 539
105 534
97 523
95 510
100 498
113 490
125 487
137 476
149 464
161 453
173 445
186 436
198 429
211 420
223 412
236 403
248 396
261 388
271 379
280 366
290 354
301 341
313 330
326 319
338 309
351 300
363 293
376 286
388 280
401 274
413 269
426 265
438 261
451 258
463 256
476 254
487 250
500 242
512 241
525 247
537 251
550 251
562 248
575 242
587 234
595 221
599 209
602 196
604 184
611 171
617 159
624 146
635 134
648 123
660 115
673 109
685 105
698 102
710 101
723 101
735 100
748 101
760 102
773 103
785 105
798 107
810 108
823 112
835 114
848 117
860 119
873 122
885 125
898 129
910 133
923 137
935 139
948 142
960 145
973 149
985 152
998 156
1010 160
1023 164
1035 168
1048 172
1060 176
1073 182
1085 189
1098 198
1109 209
1122 222
1134 229
1147 235
1159 242
1172 248
1184 253
1197 259
1209 263
1222 265
1234 267
1247 267
1259 268
1272 270
1284 276
1297 286
1309 297
1322 306
1334 314
1347 322
1359 330
1372 336
1384 339
1397 342
1409 344
1422 347
1434 347
1447 348
1459 348
1472 347
1484 346
1497 346
1509 345
1522 344
1534 343
1547 341
1559 341
1572 340
1584 338
1597 339
1609 341
1622 342
1634 344
1647 351
1659 358
1672 367
1683 376
1696 376
1708 380
1721 382
1733 384
1746 389
1758 395
1771 404
1783 412
1795 425
1802 437
1805 450
1808 462
1811 475
1810 487
1807 500
IMAGE=Specimen M12671.tif
