# Supplementary material for: Machine-learning strategies for testing patterns of morphological variation in small samples: sexual dimorphism in gray wolf (Canis lupus) crania
Source: BMC Biol. 2020 Sep 3;18:113. doi: 10.1186/s12915-020-00832-1 (PMC7470621; doi:10.1186/s12915-020-00832-1)
Supplement: Supplementary file 4 — Additional file 4. An archive catalogue of all original datafiles and results output for the EFA, Naïve Bayes and embedded LeNet-5 CNN analyses for both dorso-ventral and lateral views. [file 12915_2020_832_MOESM4_ESM.zip › SI FIle 4/Dorsal Analyses/LeNet (Embedded) Results/Confusion Matrix (Jack).csv]

Groups	Female	Male	No. Correct	Group Total	Percent Correct
Female	21		21	21	100.
Male		25	25	25	100.
No. Correct	21	25	46	46	100.
Group Total	21	25	46
Percent Correct	100.	100.	100.
