# Supplementary material for: Machine-learning strategies for testing patterns of morphological variation in small samples: sexual dimorphism in gray wolf (Canis lupus) crania
Source: BMC Biol. 2020 Sep 3;18:113. doi: 10.1186/s12915-020-00832-1 (PMC7470621; doi:10.1186/s12915-020-00832-1)
Supplement: Supplementary file 4 — Additional file 4. An archive catalogue of all original datafiles and results output for the EFA, Naïve Bayes and embedded LeNet-5 CNN analyses for both dorso-ventral and lateral views. [file 12915_2020_832_MOESM4_ESM.zip › SI FIle 4/Dorsal Analyses/LeNet (Embedded) Results/Confusion Matrix (Raw).csv]

Groups	Female	Male	No. Correct	Group Total	Percent Correct
Female	21	-	21	21	100.
Male	-	25	25	25	100.
No. Correct	21	25	46	46	100.
Group Total	21	25	46
Percent Correct	100.	100.	100.
