# Supplementary material for: Machine-learning strategies for testing patterns of morphological variation in small samples: sexual dimorphism in gray wolf (Canis lupus) crania
Source: BMC Biol. 2020 Sep 3;18:113. doi: 10.1186/s12915-020-00832-1 (PMC7470621; doi:10.1186/s12915-020-00832-1)
Supplement: Supplementary file 4 — Additional file 4. An archive catalogue of all original datafiles and results output for the EFA, Naïve Bayes and embedded LeNet-5 CNN analyses for both dorso-ventral and lateral views. [file 12915_2020_832_MOESM4_ESM.zip › SI FIle 4/Lateral Analyses/Centroid Size Results/Lateral Centroid Sizes (Culled).csv]

Specimen	Group	Centroid Size
M7791	Female	9557.461
M7924	Male	10599.883
M7940	Female	10196.324
M7941	Male	9908.785
M7952	Male	9787.678
M7953	Male	9846.714
M7957	Female	9505.746
M7987	Male	9943.679
M8026	Female	10304.799
M8039	Male	9348.336
M8041	Female	9532.108
M8058	Male	10815.202
M8068	Female	10037.177
M8193	Female	10376.912
M8194	Female	9847.569
M8200	Male	9137.432
M8207	Female	10646.740
M8228	Female	10466.491
M8269	Male	9781.033
M8285	Female	10149.263
M8286	Female	10192.505
M8288	Male	10817.928
M8291	Male	10138.490
M8306	Male	10046.251
M8307	Male	10915.515
M9181	Female	9916.236
M10334	Female	9984.368
M10393	Male	10185.242
M11044	Female	10122.499
M11108	Male	10491.702
M11118	Male	10028.809
M11250	Male	10014.708
M11275	Male	10827.239
M11417	Male	11076.736
M11470	Female	10288.989
M11479	Male	10623.026
M11684	Female	10027.616
M11803	Male	10902.423
M12130	Male	10416.146
M12211	Male	10375.759
M12248	Male	10632.999
M12418	Female	10361.248
M12476	Female	10697.429
M12477	Female	10271.835
M12575	Male	10437.961
M12671	Female	10419.186
