# Supplementary material for: Machine-learning strategies for testing patterns of morphological variation in small samples: sexual dimorphism in gray wolf (Canis lupus) crania
Source: BMC Biol. 2020 Sep 3;18:113. doi: 10.1186/s12915-020-00832-1 (PMC7470621; doi:10.1186/s12915-020-00832-1)
Supplement: Supplementary file 4 — Additional file 4. An archive catalogue of all original datafiles and results output for the EFA, Naïve Bayes and embedded LeNet-5 CNN analyses for both dorso-ventral and lateral views. [file 12915_2020_832_MOESM4_ESM.zip › SI FIle 4/Lateral Analyses/Centroid Size Results/Lateral Centroid Sizes (Total)2.csv]

9557.461062960183
10599.88305580145
10196.324149254313
9908.784538647176
9787.678356995595
9846.713823064696
9505.746297021256
9943.678787886638
10304.799294826982
9348.336303143285
9532.108191965372
10815.20182813679
10037.177383773454
10376.912232290812
9847.56936338438
9137.432150956489
10646.740498856916
10466.49143728053
10289.007865192834
10636.208476551532
9781.033317940732
10149.26348723558
10192.504666665598
10817.928100303372
10138.489676311096
10046.251134793185
10915.51488845121
9916.236347694288
9984.367693215898
10185.241671817776
10122.498867703896
10491.701573465893
10028.808729189457
10014.708310946124
10827.23852943738
11076.735597037003
10288.989298436136
10623.02598493794
10027.616354514834
10902.42307241835
10416.146138727765
10375.758612426049
10632.99909871779
10361.247703180668
10697.428594448917
10271.834770218351
10437.960628877656
10419.185884223392
