# Supplementary material for: Machine-learning strategies for testing patterns of morphological variation in small samples: sexual dimorphism in gray wolf (Canis lupus) crania
Source: BMC Biol. 2020 Sep 3;18:113. doi: 10.1186/s12915-020-00832-1 (PMC7470621; doi:10.1186/s12915-020-00832-1)
Supplement: Supplementary file 4 — Additional file 4. An archive catalogue of all original datafiles and results output for the EFA, Naïve Bayes and embedded LeNet-5 CNN analyses for both dorso-ventral and lateral views. [file 12915_2020_832_MOESM4_ESM.zip › SI FIle 4/Lateral Analyses/EFourier Data & Results/EFourier Coefs (Total).csv]

Specimen	Group	a2	a3	a4	a5	a6	a7	a8	a9	a10	a11	a12	a13	a14	a15	a16	a17	a18	a19	a20	a21	a22	a23	a24	a25	a26	a27	a28	a29	a30	a31	a32	a33	a34	a35	a36	a37	a38	a39	a40	a41	a42	a43	a44	a45	b2	b3	b4	b5
Specimen M7791	1	0.00336086440055872	0.05438086342791498	0.018873495370396745	-0.001398238465245709	0.020693442099196404	-0.004827542100750059	0.02298717243340846	-0.011685625332786392	0.0052093361961532015	-0.0007095221794432595	0.0023666495528148267	-0.0006420313998171132	-0.0021848555767333927	-0.002478276675163174	0.00010354914095412146	-0.0028290087763579506	-0.003536329133410731	-0.00018175148609557494	-0.0008143552940203231	-0.00009938441203033574	-0.00028437384062444476	-0.001319034570577532	-0.0009529343334533323	-0.00028341615821019314	-0.0028154592399794102	-0.00011027006424160589	-0.0002830745282880061	0.001392389630929189	-0.00008211073856539563	0.0005269811661252407	0.00017236381256245808	0.00018194101651697035	-0.00038424594265985736	0.0002576742138488148	0.0011438128230824296	2.3191308046072666e-6	0.0020408979805272404	-0.000024658447639967947	0.0003696758968846914	-0.0003643874391775472	-0.0002026654225725979	-0.0007144414237509999	-0.0002956961570150889	-0.0002303288647774928	0.11053408919162698	0.016651765621842417	0.051195265459248164	0.015300529928590165
Specimen M7924	1	-0.026587653420826814	0.03494241572342541	-0.002921018263681803	-0.005465194272117381	0.005993673880444968	-0.01699677174856964	0.0069591332432375535	-0.021142534547898453	0.005171333722631395	-0.0023628947131092474	0.0013996685045833425	-0.0005203933614023494	-0.0005444028375209836	0.0015418313582724792	0.004643964513309997	0.0010153732026673857	0.0023398039918366633	0.003977454810205032	-0.0009982111593469113	0.0005283753333582297	0.0005492820152705907	0.0015954508979812462	0.0025659218413405585	0.0018707343152757946	-0.0008329091189201728	0.0016963953654689256	-0.001652788808366004	0.00046326818279770815	0.00023632657923918074	0.0013909785197039482	0.0005918219248040876	0.00022496681906068427	-0.001195382647785366	0.00006360599032029064	-0.0002837833628954144	-0.000611338834660117	0.0010446153060178977	-0.0006914836502408927	0.0008009010630415466	-0.0008123545435350744	-0.00022672074780030196	-0.0006510260338988053	0.0006899316915877616	-0.0005379263895745978	0.1075017618505475	0.007224159519818533	0.04732614079769553	-0.0035786501833952804
Specimen M7940	1	0.0023882716621753883	0.04464582949792075	-0.002263287462572366	-0.012673534685914188	0.00947527142989473	-0.015654964176177403	0.004563806819880721	-0.01776432038098165	0.0055760507461022416	-0.010068583436568487	0.003820002989292321	-0.004527468227631939	-0.005246210503693963	0.0025318873931598636	-0.00022728122632820766	-0.0016570627721480757	0.0012751869369421183	0.001389389801240789	0.002746831784722029	0.0004235251932615496	0.0011422259517807477	0.0025518955591111434	-0.0004477214338890295	-0.002450312597897351	0.0010440846483301895	-0.0012334055967037033	0.0007980517990545486	-0.00020352662794397692	0.0005400690070848828	-0.00040721235387713745	-0.00114280275580682	0.00003763999148721731	-0.0012599118067722398	0.00016083746074046257	0.00041344322074521756	0.00044425481636677935	-0.001343077282355882	0.0014407881087108447	-0.0009544322747237006	0.00007650235657874943	-0.0005984479709271432	0.0010083626685111649	-0.00013646975771195385	-0.00030888328375192455	0.10845854821436973	-0.005539805099007821	0.03695356315580254	0.004351735514822355
Specimen M7941	1	-0.0482902594763999	0.02762285876443151	-0.005855988257279465	-0.01752823787453574	0.009070609778998692	-0.014809879631484424	0.0036679203289248547	-0.01709037705330251	0.014311427931923594	-0.005688769794273326	0.0020847076595504827	-0.0004017992791648308	0.003087649773655966	0.003711761677808989	-0.0003899185228750342	0.001851945300909457	0.0024321419345693022	-0.0027048331757463877	0.00139337761514362	0.0019311817765683915	0.001672476090709234	-0.00020585421633363026	0.00022769064878377183	-0.0013805554863038395	-0.00003324635088677175	-0.0017396659775333622	0.0026060670221960585	0.0014312438844302975	-0.00021868741124104343	0.00027622973149911244	0.000019156345906999283	0.0008610010288288365	-0.0005034187211520635	0.0016957775611197022	0.000321742126798565	0.00010276185936802768	-0.0013673938936448892	0.000771228805634508	-0.001240455659161969	0.000659550371515755	-0.00022727545712182087	0.00043762638612680033	-0.00021665312838815783	-0.00005069688052895419	0.13326574707944455	0.015958558284479736	0.04158262158977012	-0.0019142553579069414
Specimen M7952	1	-0.009805305718291272	0.03642495124332133	-0.003846335909122947	-0.008682067770839358	0.008264687255033357	-0.019739207351672804	0.011113378516449637	-0.02157153448349992	0.005753468433957071	-0.005277235903668522	0.004815888568404053	-0.0015029606206454671	0.000125382494689031	0.0010977613750014045	0.0022021028609735768	0.0008306605363711332	0.0012126887703679096	0.002233127456845007	0.0012444566232287036	0.0026140420058466687	0.00009079959619137107	0.0036572466160449233	0.0012727573601779751	0.00042430416745663696	-0.0003018377268086297	0.0008566100678972252	-0.000013333850325706433	0.001832769371125097	-0.00029742619752181455	0.000980555090432699	-0.00046614736621284014	-0.0010086526335974472	-0.0011562806930802462	-0.0009832822756156339	-0.00007110381240974909	-0.00009137414990711395	-0.00019516851894127628	0.00039826294637716373	0.0002827675614176653	-0.0007497512989650826	0.0005765469979585311	-0.0013184071548298724	0.00009128344516073332	0.0005116370240836792	0.09777887588181117	-0.001565987496875846	0.04401344209835651	0.0019458359508840088
Specimen M7953	1	-0.021772818384475055	0.03753811844454336	0.00011306669416673072	-0.00837041045444829	0.0029498989843042096	-0.011351083720231471	0.0019754452594705416	-0.016381180173863665	0.011262746848706507	-0.0061834065756589335	0.003913520227242563	-0.004195446962489338	0.0027722092769593702	0.005764554830379538	-0.0013560388734812365	0.0022391397061642827	0.0028716744040024763	-0.0014125005169475845	0.001749304625645236	0.0006709737433570166	0.0015290197066468128	0.0002472347251631621	-0.002012740934813671	-0.0008491415794190189	0.0009435063248570421	-0.0006882938012653109	0.0021754631926819783	0.00047644727544890247	0.001581895237684128	-0.0012774455893233801	-0.0007968078669307137	0.0011862819561138523	-0.00028240073945168655	-0.00040480123805447684	0.0005675074034128751	-0.0007893958583031259	-1.273351689107935e-6	-0.0002304898980818137	-0.0004445892056130321	0.0011033189203827883	-0.0006490213478959055	0.00014818850969897042	0.00038362693483931027	0.0004904181322001058	0.11699950857864795	0.010331576420738092	0.048198732519091105	-0.0032090253863599244
Specimen M7957	1	0.047226145391959594	0.06295011957707103	0.04699202249765795	0.0051513540608279	0.02414139748399451	0.003092643133954226	0.0168035698469715	-0.007274521102483362	0.0025297344716848124	0.0075287570693183285	0.0009390033945243548	0.005716742747218608	-0.0006946410311004759	0.0008550783427774181	0.0043987698832603245	-0.005258027929348078	0.001588075585452687	-0.0011869473872304884	0.0016233396731234549	-0.0009810940139038523	-0.0005802411269851287	-0.0003492773334750536	-0.00013976536879757064	-0.00024399495538459016	-0.0022747993615975823	0.0009664494061382569	0.0003765428762748523	0.00034727213035983613	-0.00006117932852392049	-0.0014067885291616613	0.0008012627138521217	-0.0016352468243206407	-0.0002446216881946464	-0.00032645198712727213	0.0001819064455934532	0.00106149587720045	-0.0005427403008808403	0.000015788706862129344	-0.0004722557669894565	-0.0001773598367863206	-0.0005537672633248788	0.00010363025973818439	0.00036695481559041444	0.0002113771325749424	0.09026431930275756	0.0067124602642456704	0.04007710249332109	0.0007850661964614939
Specimen M7987	1	-0.005227631416464572	0.040977730295688776	0.006016959269315764	-0.007111023119808845	0.004382157458217103	-0.010421686711165844	0.01695458263047252	-0.020322828913286052	0.002484167343242805	-0.004783506344586718	0.0019882034299558466	-0.0015731737177047593	0.0008976405842921037	-0.0020085557243815742	0.007185195145697653	0.0006540831699991552	0.0004586805635053884	0.003182126740470311	0.0012222274394084157	0.0010572062802414717	0.0005418782880169809	-0.0012339817402900355	0.002355444175909308	0.0025406334705558357	-0.0006401880215857906	0.0015616823461631838	0.0002826651397376277	0.0006331598089410059	5.131824285381878e-6	0.00024966505838791423	-0.00030110713939512094	0.0027690221134735005	-0.0007513908922745604	0.0009032073649100408	0.00023779902563135337	-0.0002662417552893067	0.0002014733713515356	-0.00016743950903195485	-0.0006159124780165427	0.0003257339683666436	-0.00005503870738366772	-0.00027263325834819667	0.0005402827980297422	-0.00007679626723761953	0.10377871434733332	0.0012303763866154207	0.04945875758470559	-0.005328096937488038
Specimen M8026	1	-0.024940651081587356	0.03172677638358336	0.004835732273984386	-0.0196012474053492	0.010637256417589865	-0.014061704171215588	0.008080631370494718	-0.01617019893063685	0.005920432095693384	-0.0010428646987312472	0.007130749138615842	-0.002730604939140472	0.005074048800576173	0.0007980381167305262	0.004272641871624279	-0.0008048492608971995	0.001743418467017585	0.003090571730076885	0.0015898366796544179	0.0010138689000247694	0.0027884523147957115	0.0011264904535616643	0.0016975208834908685	-0.0018726445035763923	0.0006984867561431606	-0.0008978265480424878	0.0003307153403924541	-0.000423568271472227	-0.000015199341964472005	0.002095698227173049	-0.001284453140215394	-0.0003659910821763904	-0.0007846478582709432	-0.00016734962060602606	-0.0007275356461584172	0.0002099619493214738	0.00001815233155186417	-0.000054298567157117285	0.00019098651466037655	-0.0010261292827226797	-0.00028522841216232933	-0.0002943536201705532	-0.00006095212607499994	-0.0002953821265920242	0.09467718473140362	0.011552277874190338	0.03397175842470014	-0.0050557009101386
Specimen M8039	1	-0.028371489019461966	0.03159310763848646	-0.006591488097696321	-0.013469971864393648	0.0023313979877090784	-0.014615798932453126	0.002462093730736563	-0.017290514958499703	0.012215839932169278	-0.008132900989984279	0.003953161911142462	-0.0029428236384801657	0.004702239468306707	0.003850069378499372	-0.0014545025978658797	0.0031218009526807035	0.0036846953718745537	-0.0010143380913228124	0.0016360407803700258	0.00028655753910725835	0.00006698767007240777	-0.0005640243479128412	0.0003239372640300538	0.002576698118232736	0.0024925766136564944	0.000042460840054345554	0.0017060445178602023	-0.0011968557975859137	0.0002923785950268783	-0.000847281065238702	0.0005918106852350417	0.0015132810527219188	-0.0005910356858181635	0.0009553038406185845	0.00021408211108917748	-0.0005823331202996445	0.00029929069294209174	-0.00018777793826919463	-0.0010924004271040287	0.00035442645473354544	-0.0016961181336026452	-0.0001479968227186424	-0.00039459639631177424	-0.000039876954884915776	0.11957032768573642	0.0053211950159197845	0.039683902971996275	-0.0033861385634021426
Specimen M8041	1	-0.037997705956145385	0.032813683078740455	0.001427559697543082	-0.016392444150501947	0.006553794462594738	-0.01755820214727321	0.0015877632166486366	-0.01777286063288667	0.010662438553124154	-0.006568564467435336	0.0011203979572117777	-0.001343922756244747	0.0028576695072341104	0.003927397149967617	-0.0008798574985153178	0.002301428171699202	0.0034583984845635387	-0.0006078913329642247	0.0020958492762649904	0.0018959790378633762	0.0022513125849627073	-0.0006129549406643046	0.0007037503151040577	-0.00031534287167556797	0.0028818282148422307	-0.001309568017009169	0.0027508623684251864	0.00005050453936679469	-0.0003192148618570079	-0.0014283496466209727	-0.0007989840557934512	0.0005826050650800202	0.00011191169796140614	0.0004084347366778438	0.0008319212623642515	0.00041132603308344695	-0.0013872573673395637	0.0004190003175368293	-0.0007559105103878822	0.0006694767825412949	-0.0004072930705822375	-0.0006246222734812044	4.220685428284245e-6	-0.0009917840632470635	0.10083670196868795	0.017916077383562986	0.032356457943232296	-0.0014449008360228825
Specimen M8058	1	-0.022641278567995637	0.04026377644176549	-0.004907152872478047	-0.009513176089460776	0.004642774017169534	-0.014509576328886217	0.006015370265530444	-0.017298448329280822	0.008473299889149919	-0.005475025780533559	-0.0009279398988689626	-0.007261470776616614	-0.0014299182586491378	0.00010775599148032102	-0.0020866680953729316	-0.00040920542016954965	0.002312019521886113	-0.0002909341627907658	0.0014108969567974523	0.002087324934122768	0.0007384151904664069	0.0002407859659791786	-0.0010178416435902718	-0.0014891791777916278	0.0006750667458472872	-0.0007285398114275842	0.0011185267600649198	0.0009271507140138555	0.0011612536399374215	-0.0002458757601923436	-0.0008497393416618713	0.000494474710824685	-0.0011741285141466137	-0.0010123795377026663	-0.0003815902065825293	-0.00016256530201915682	-0.0020834846516365134	-0.00048662959309889766	-0.002061497530987965	-0.0002151644200688583	-0.0003906019163127828	-0.0009920118522475897	0.00005725297853224208	-0.00029420461892221513	0.10832088054432562	0.013056330627659098	0.044099982356252704	0.007909203729702817
Specimen M8068	1	-0.010576191636502702	0.046109341906751165	-0.00016985441545407017	-0.0034629865068097334	0.002695697970336829	-0.0120401570152865	0.006104683679969633	-0.017697910760678625	0.00571482929642021	-0.006326839658443188	-0.0024180140347401452	-0.004114624147925199	-0.001993303029972783	-0.0007260733299288769	-0.0002175977158968402	-0.00179089664114507	0.0027264069918245685	0.0006628361507457073	-0.00022945557075424583	0.002784837506628398	-0.00026699195279325023	-0.00030199656888392886	-0.0008374469969188653	-0.0011702198642541605	-0.0005070926167311962	0.0011835955889523107	-0.0020900278505854215	0.0011591510798209894	-0.0015113613334344013	-0.0010057252627419934	-0.001457021794654122	-0.0008297472939174181	-0.0007482226039589903	-0.0008138321096742636	-0.0003860665487733054	-0.0000891563046387543	0.0001227650297591521	-0.0009352442432721013	0.0010107210714973267	-0.0008834768569348275	0.0005038213911533895	-0.00004986384248594736	-0.00031812350076162267	0.0001491954075200672	0.09497815743977016	0.002671134505141155	0.04124429686901144	-0.002914001228094584
Specimen M8193	1	-0.044724489006982684	0.04007624274668243	-0.005909607696360557	-0.011997192979640896	0.0012278826613542203	-0.019231986424099852	-0.0012377340613554204	-0.01210319525289521	0.00841347343745885	-0.011787199468339468	0.003006005847674742	0.00074343586301308	0.0033065337915573574	0.0018300121382897217	0.0020442139875646225	0.004128765937328087	0.00055748705736641	-0.00005542951665897592	0.0008743629145187843	-0.001480163162335301	0.0003841240547787285	0.0013993252070867324	0.002332619209320944	-0.00015717182798397013	-0.00028742237769683465	-0.001080982536438776	-0.00043633295026106775	-0.0014780165160828648	0.0017733502698454653	-0.0005017449774225977	0.00022650322273510764	-0.0000325279735736941	0.0005287302008119486	0.000605177715818364	0.00034361605832237073	0.0007170011248118284	0.0001542093747805449	-0.00001556787781968888	0.00034886713871995706	0.000814916763363194	-0.0005138774385399788	0.0002959865682207576	-0.0008116860710017315	0.0005107715890891697	0.1162420885214732	0.015116085168868667	0.03257679510218483	-0.006628821896323909
Specimen M8194	1	0.03198692624440167	0.06243159145601423	0.033967274598628194	0.0012807741780851234	0.026939174929205858	-0.007496327554927075	0.027161651552410963	-0.00577832371027807	0.003783191097638693	-0.003953457113382255	0.0011924878347551713	0.0022951275837442314	0.0013303634062148142	-0.001475983696848592	0.001445724819871463	0.003444829927479105	-0.0027464449853969977	0.0004406776522177492	-0.002241820107310791	-0.0007904193540256193	-0.0012474474689543802	0.0005208445557140518	-0.003279584262900411	0.0013437164686384033	-0.00018546830843550228	0.0001637516426630495	-0.0007145063750447465	-0.0010484364585918995	-0.0003211782580917611	-0.000957956678339658	-0.0002773660494919995	-0.001311819388945802	0.001148178227571761	-0.0005046135302596068	0.0011019702792086543	0.0003179074665757976	-0.0006988785254376723	-0.000045402294990141245	-0.0005427325101755255	-0.00018685688995781103	-0.0005934589130541816	0.0003267555406753994	0.000081174466637357	0.0007813645931787207	0.09225458451932711	0.008987389117469997	0.04161797172296135	0.012096242191689668
Specimen M8200	1	-0.022810104588020894	0.031959586752409314	-0.0007056166767062591	-0.00861274622675264	0.008091802069582406	-0.00786274737078926	0.004471849001560405	-0.011904590576187864	0.012892452806289673	-0.0015451560222973205	0.008230844923310972	-0.001535298499029375	0.0036021022083609394	0.008703296043207116	-0.003661747842354381	0.003647359901956219	-0.002624173975105627	-0.0023715549437169337	-0.005117354296145247	-0.001937158762402204	-0.0010571552926648008	-0.00016441752307730386	-0.0030602925972314588	0.0016614061631846603	-0.0018776016406447755	-0.0010647517407891965	-0.000017164742626891893	-0.00013307716395770733	0.0019462362396384623	-0.0004730752711048704	0.00011476814373976523	-0.00032609782717414674	-0.00018607303024166465	0.00013396292886117935	-0.0005588388868086218	0.00033067251502663723	0.0004258996707257129	-0.0021190464641796278	0.00007636964301523521	-0.0006085894571474285	-0.0011155737037753066	-0.000029933186881540648	-0.0009218923380079618	-0.00040373085986747744	0.1414832505176192	0.005182234303075113	0.05671463689871861	-0.008528607709951435
Specimen M8207	1	-0.023749247669738516	0.030240865739115882	0.0039666271253568225	-0.021489723322311312	0.007656145795642949	-0.01992827039223492	0.010225949182493376	-0.01944313819896387	0.00327505776582817	-0.0028105703350070703	0.0017691307045325203	-0.004702036301518696	0.00025034211981785434	-0.0020491755221985985	0.0017516073535982148	-0.00020655832394080362	0.0006051434250729399	0.0034390124042670295	0.0007928907228827519	0.0008225930638481041	-0.0005844954048705252	0.0014093834572154568	-0.0025637050564815537	0.0007205166126851643	-0.0024995947637078937	0.0003971964291845356	-0.0006290090070951234	-0.000890406755045032	0.0006916710463813823	0.00012137251636242729	-0.00008035020233134019	-0.0020961613566828972	0.00035953510642780366	-0.001734783640476535	0.00041909398654129353	-0.000882670928335739	-0.00013748607005610166	0.001148912009783896	-0.0005228080726032226	-0.00006335774350434919	-0.00043074090140458995	0.00097801606985527	-0.0002022471214758687	0.0007812844522991967	0.08039572559895149	0.013681868664266126	0.03431744001356024	-0.0029497168626005732
Specimen M8228	1	0.001171056303429061	0.04684308497791005	0.0006330012671108224	-0.008654667214008246	0.006256814251478693	-0.014949103645382314	0.011818957241499515	-0.021310027873994202	0.003375904688891712	-0.007224100730746348	0.0022619148814155814	-0.0035842487847105166	-0.002187662894027235	-0.0019187460490614652	0.0031920695888848663	-0.001579739897445772	0.0011085132594596092	0.00218191140727836	0.0022020703965536653	0.0017240616674925316	0.0009439566313329832	0.0004962541122515328	0.0025608582006140268	-0.00026033878283722797	0.0005699665120352257	-0.0004449680626516659	0.00029605394340448366	0.0011013641838588197	-0.0004236827016687207	0.0000257745444096106	0.0007261901334328866	-0.00046279664847651876	-0.0014249546498445757	0.0003828222432265178	-0.0013255396350500728	0.0012415301249080117	0.0001868094777283815	0.00006426067226591062	0.001035050010653757	-0.00009719173774645737	0.00007556680063164547	-0.0002667125924359018	-0.0003768733707133725	-0.0007243364557048918	0.0847807847452192	0.00048426932099077623	0.03238833141710573	0.00513488416393278
Specimen M8237	1	0.0016165187048196828	0.034147769526822226	0.016325062466968302	-0.01565227056642223	0.017909511482548775	-0.01630806106378509	0.01693454677489433	-0.021077649593599913	0.004417318176351564	-0.004844652452696955	0.00242045946514255	-0.0007085957559611778	-0.005586448293361323	-0.00019083711953035796	0.0014895766989976996	-0.0022406906028034834	0.0008299630623809589	0.002175130153592752	0.0010435527655393315	-0.00030778499979799604	-0.00005519695403526393	-0.0020107080075874714	0.0025788794146758783	-0.0011461695238608972	0.0014384518459982889	0.00021059730947808775	0.0015297478406036459	0.0012063087630239085	-0.0005582311471894189	0.00006277856833430136	0.0008014319874845398	-0.00025499363073784077	-0.00011096404367803205	0.0020755753041684375	-0.0015348135430266019	0.0007434341000114546	-0.0005952548777492141	-0.0003854314737433669	-0.0006261499187388713	-0.00037407815610569854	-0.0007488022247708382	0.0002826554830972606	-0.0007050806790744562	-0.0009686355674836756	0.12475200590733396	0.017505593039646005	0.05041613412883455	0.016955211637213103
Specimen M8238	1	-0.01721373660844046	0.04200546423762489	0.0073802957625912925	-0.005903094059413132	0.008604407311652452	-0.014983029897725162	0.006482079033553342	-0.01950917810114193	0.010609320089944092	-0.005786882786758285	-0.00043971401262354404	-0.0020874230678224475	-0.0017010223308099957	0.0038191575466818006	0.0002585863103144271	-0.00025307274997327583	0.0027772669811750314	0.00008578840835428302	-0.0004862259403342968	0.002613975366278876	0.0011099786857083082	0.0010309687845428063	0.0008976836506930367	-0.0015008021003987786	0.0015065811636047882	0.0003465526080887138	0.000373721031842079	0.002734016357037471	-0.00007223797179470774	0.00013000744482775508	-0.0014935084788204127	-0.00007120702945359314	-0.0007005777781514158	-0.00016620002272829432	-0.0008159137950324933	0.001005616711631237	-0.0011853541369696518	0.0004464017601918148	0.0004632107950994985	0.0007583920191718583	0.0009713017361259169	0.0001791685994463418	0.00045503942634106056	0.0007449712877608381	0.10741147040909993	0.014683811984416198	0.04677709152732677	0.000033934824292486214
Specimen M8269	1	0.004358849578973938	0.03626544358852492	0.005672613975938948	-0.01411516707451066	0.006614233397769544	-0.020139237750890507	0.01763148988694776	-0.018763424886723654	0.0025078069950868606	-0.0024096561340459016	0.001440453794785031	-0.0010966013380691773	0.0017037232314215925	-0.003717870851229012	0.005288399232206604	-0.0005869475214713196	-0.0010076030673487617	0.0018103878447373889	0.0017928930476389616	0.000030680836768412485	0.0013354192860924744	0.0014147000564428936	-0.00016030566849867142	0.0036136086256568683	-0.0027134832210423056	0.00037125964741762676	0.00009500125745295611	-0.0004874273826551636	0.00048568390400090104	0.0004508051427859586	0.0011030027415488619	0.0012467098497475585	0.001521609406635308	-0.0017333750545537481	0.0015970162850776812	-0.0004484650332386647	-0.0003489594293195086	0.00022701130411424442	-0.00043782437274816254	0.00036987463182617836	0.0004602913869634595	0.000057522288843404214	0.00017301994421336063	0.0009032417590892455	0.09699835070975035	0.000274623589718483	0.04530484500936876	0.0019162707367574624
Specimen M8285	1	-0.021262969012556334	0.044319869368465006	0.0087347753267444	-0.021822780822661002	0.014783086826936468	-0.02057488454310835	0.0038491810978900196	-0.021580325770830334	0.00439766894120371	-0.0050010565029399955	-0.0009586814896063471	-0.006397787370985086	0.002227691616914476	0.0003874196480657105	-0.00028786749037082736	-0.002083664656245397	0.003346962590406742	0.0009235782138608715	0.000586089703646533	0.0023366047330562615	0.002038753044520861	0.0017761824089757403	-0.0026210995478441455	0.00015675431492765714	-0.0020065118762737154	0.001449520426816857	-0.0014984058353369762	0.0014218196197251865	0.00006385094921904075	-0.0009355162678296689	-0.0010732206905949965	-0.001012805785220067	0.0009657173707164686	-0.00018529945595701833	0.0014192559084586556	0.00003398676332471902	0.0006014761180327457	-0.00038362940573599436	-0.00005144414054909856	0.0002831542144137417	0.00022803191186048367	0.0011966008330484233	0.0003747382196113854	0.0005860071175013707	0.10016855425049864	0.01504812406699331	0.029584891469564292	0.0000950238470720274
Specimen M8286	1	-0.02141092447434161	0.03798594320437727	-0.005197726743900913	-0.010659473400838637	0.007117069147280437	-0.013969972106511885	0.00900587681285886	-0.01918120846521035	0.0080056573350948	-0.0031243059702199855	0.004134826935071696	0.0012899547907203235	0.0008131763723385837	0.0054241025176431775	0.005765037322584954	-0.000281368176822344	0.0028609925995464794	0.003683040827701942	0.0006306914355555704	0.0007863401005863181	-0.00009440846899338285	0.0009110074528138801	0.00037312873948632577	-0.0013142153491078783	-0.0003227707625684796	0.0008821415104698263	-0.001691786774219761	0.0011242588558046502	-0.001721807692083449	0.000709056741442085	-0.0005579511043272992	-0.000951001409038059	-0.0016142386929072937	0.0005249967647930199	-0.00022098361366427647	0.00044138123378116974	0.0004644947677611885	0.000367085755906398	0.0008653471583732777	-0.001248369408196459	-0.000023402298192540868	-0.0006636459925996578	-0.000495371584026609	-0.00033057783778138444	0.10003119830762851	0.0028254186398829592	0.037957069589189874	-0.003967435339789494
Specimen M8288	1	-0.03430176757760573	0.0453841465120072	-0.0044063672874281624	-0.008960991083718828	0.003764289917278461	-0.015957982299586195	0.00016990183446462029	-0.016670269113404124	0.006533176497659244	-0.009612850975065139	-0.002200105079018538	-0.0037495687571971045	-0.0002886208959550639	-0.0011941940409913867	-0.0007990695811663743	0.0018182129228495147	0.0009636828341309857	-0.0007291427543195229	0.0010379168272198788	0.0006423590370131761	-0.0015335912812242296	-0.0009095536008863719	-0.0011169683071846342	0.00014525796609658745	0.00013294174645371603	-0.0003649631047046528	-0.00043011813036582247	-0.0013940107697858746	-0.002767586632373781	0.00007978545491038209	-0.0004112248622255714	0.0002523332403032999	0.0002603965676396168	0.0005673415483297751	-0.00020538041315754175	0.000035419995360887795	0.00025351515935485435	0.0006940386491082821	0.00011254171865600529	-0.0003190039291003581	0.00048413680673815	-0.00022428054015447173	0.0005304601072518388	0.0000950312131942113	0.09776961075581672	0.015217023334472083	0.035204993982336986	-0.0023879085314424215
Specimen M8291	1	-0.004962549425783478	0.044585051074042946	0.011204490677614237	-0.01043657802601258	0.01253672123692948	-0.005026652069136974	0.008003498335459602	-0.016565634808296755	0.007015901146760611	-0.0015712824758972307	0.0005554353819039001	-0.004532350377932637	-0.0044595490231001695	0.0015759484069932344	-0.005028079197287935	-0.0022909097932472394	0.0010735861581236967	-0.00021417304117144455	-0.0010126356149405	-0.0013516664173239621	-0.0002397948019753881	0.0014471496137450717	0.0004925435856626182	0.00018877379924871082	0.004060417902665252	0.0003714033514329336	0.0008069100836479454	-0.002348891962012698	0.0006428263736489552	-0.0009827459005368642	-0.0001585711258328653	0.0003044290066713362	0.0013824414829758228	-0.0008811892538148244	0.0009206357218590012	-0.001454656302943982	-0.0007007254641516231	4.601464446766486e-6	-0.0010236557740889694	0.0005609651427445592	0.000281159356244386	0.00018128229505699184	0.0000565758405523663	0.00041078973217778504	0.1192602225560749	0.024556165433132004	0.04519738469261634	0.02354613839776175
Specimen M8306	1	-0.045859671346464806	0.03635447888985355	-0.010179569782363597	-0.004126466321364206	0.002212834417952358	-0.010775767007026479	0.006245995637606135	-0.013737992638409604	0.015129289998603175	-0.0046479146126684355	0.004164353659756959	-0.0004316229724040784	0.004003467566460978	0.003935879715722863	0.0015039684383217765	0.0016114107694797392	0.0030004248072543756	0.00038554473003508754	0.00018985019187107942	0.00184226883935276	-0.000509031744613574	0.0007544676169864074	-0.001340291202562409	0.0005459755613380771	0.001030616813631924	-0.00026005471870469993	-0.0005727298876367767	-0.0010612180701051774	-0.002013994366849226	-0.0007776349399789295	-0.00033817186884635094	0.00218440209962697	0.0010880354409645947	0.00008895092010196086	0.0003627395251518535	-0.00012533906095823434	-0.00011283632888715552	0.0008689067126356586	0.00011887078623735638	0.0004665147696520718	0.00037968487039064463	-0.000769313316600055	0.0008120213026370382	0.00031494154197345614	0.1110119748064333	0.011183088873714631	0.0450502290012277	-0.008453317444636559
Specimen M8307	1	-0.03457534982739228	0.03835173308063353	-0.0007815993271733666	-0.008739701499034393	0.002339269174466109	-0.015332409981684137	0.0002632210363686674	-0.017661700991870047	0.007916410726052208	-0.007365581022804431	-0.00041529666896267215	-0.0009203188110473507	-0.00022027306356649438	0.0032969872821944175	-0.0010208447914550928	0.0031990681804592936	0.0042296068151359565	0.0005885374195673359	0.0015505364611880243	0.0015979903663344243	-0.0003113186565258663	-0.00002983931868998971	-0.00039885240963688674	0.000395885611496123	0.001548701200358846	-0.0013471892078119971	-0.00007173391111778941	-0.0002573099863844034	-0.002384778799928879	0.00027448500454222596	-0.00042158123986286457	0.0016746057312225964	-0.00024098473998698526	0.00037931312588119603	0.00042170441265448037	0.0006955876182466552	-0.0008695383345096764	0.0008602044254957266	-0.0003938145875600196	-8.532547180549205e-6	-0.00007751598451578192	-0.0004098221693494413	0.0013177949525455613	0.00010107935543208947	0.09830920984945388	0.01725010908980285	0.03863769741363037	-0.005970859683388849
Specimen M9181	1	-0.040079739006518886	0.03783729155055018	-0.005487043493889794	-0.014405276693930678	0.002342239426160096	-0.018131143701455143	0.00021901203578165502	-0.012532906591553147	0.011692309588801044	-0.009507374305563232	0.0046709904495942116	0.0000317341309039048	0.005677815783086716	0.0013529272232563729	0.0027759968989261854	0.0038866311614862764	0.0012683877964096296	-0.0007318018645271516	0.0030304227294012404	-0.0003221327994728619	0.00007083428438944614	-0.00022387101518609755	0.0019527708708697313	0.0011977519952950768	0.002043912892416713	0.0012803478012715851	0.0005986170743574905	-0.0028212636265616945	0.00013089164840509647	-0.0002744523418929727	0.001151926306400158	-0.0003895923041269968	0.0003413085131150657	0.00007513498515125525	-0.0012304435634142208	0.0003656786701095005	0.00022426581143641643	-0.0004464977814729914	-0.0007913291950348728	-0.00006032934504543858	-0.0011342108106784285	-0.00006319105908812748	-0.0009564240498414885	0.00023250085000988422	0.1176677712789526	0.011682118284086919	0.030670244721553053	-0.005295838459111794
Specimen M10334	1	-0.014003431845325527	0.0437635826435593	0.002632087655898863	-0.007903659836434781	0.0032314193548321443	-0.017014985576982892	0.000028107251868260925	-0.020243733020198454	0.0071382450031864	-0.011033431332777953	-0.001096100180971655	-0.004454232826905884	0.0008180677169896247	-0.0000625804702052003	-0.0012051039731931755	-0.00047483305357752385	0.002359183218211936	-0.0016976412484924802	0.0016322633870188765	0.0020883491366092744	-0.0015278180549284854	-0.0014779650717905918	-0.0022662006256232753	-0.0006647769912631346	-0.0010212535831383967	-0.0010441334000689073	-0.00007170665048811828	0.00035426421389768225	-0.0018141962499417987	-0.00014584078820432868	-0.002050722530034623	0.0001973836563203552	-0.0012628598987065175	-0.0005499001464688429	0.0005800691156747649	-0.00003668119339427711	-0.0006416204923761609	0.000844606889209279	-0.0003048436568031238	0.0000148232993790492	0.0004854282889689325	-0.00025165655339930897	0.0005772206827779325	0.00017287101344120557	0.10199541960863406	0.009420095415035969	0.03788077514649933	-0.0028046091208741436
Specimen M10393	1	-0.01712188447340268	0.044929713510688946	-0.00470219944798613	-0.010703663296501423	0.0004025743606809667	-0.012657928361147841	0.0009569412190475408	-0.018751232611932834	0.007643651397369694	-0.009737005636202405	-0.0012118347061452833	-0.006213591031594781	-0.0007588527417929185	0.0006570675017640137	-0.001233820460960422	-0.00047621566751791106	0.0032842385557243577	-0.001632869116699453	0.0004103459794650022	0.0010166171112421984	-0.0017619167393069938	0.0003763569451387744	-0.0024763934137646483	-0.000046436431795521905	-0.0005619823030156129	-0.0013186787128948846	-0.0010897962046503202	-0.00023136278186968346	-0.0026431456362118093	-0.0005130661136783878	-0.001384037986854788	0.0006616372523094978	-0.0007619950756974411	-0.000162320440356548	0.0002861330570726581	0.00026276827568908666	-0.0009076695937212947	0.0007420765718768878	-0.0002146738507757231	0.00005262599385831656	0.00005514595105320446	-0.0005575626664947961	0.0008458426306735445	-0.0005697442312384923	0.09672086266527682	0.008320750594867175	0.03673218129999152	-0.002942255906018007
Specimen M11044	1	-0.03454810517747159	0.03823945317198846	-0.0021392652744330275	-0.01347230360744529	0.004629514225571459	-0.017419089189647574	0.0005375835747523538	-0.019592294315195418	0.008736244375723163	-0.009464050331307828	-0.0009958118392313492	-0.0022534319734110095	0.0019258543724049262	0.001640065522613767	0.0011685419180780163	0.0028175564622885925	0.004481277896170122	0.0017133396577781663	0.0012320371372288189	0.0021091917513630675	-0.0016015750066678853	-0.00026891902260167694	-0.00021701145698844445	0.00279716260730079	0.0006216340482681733	0.0008476530715395015	-0.00001831664355440906	0.0006085623554227646	-0.0021405696822265597	0.000633369897562722	-0.0011079621884091727	0.001112050641851226	-0.0006825180549533498	0.0004707102193108721	0.00039623758087499613	0.0003589171424789378	0.0001896359515523965	0.00023491618318293965	0.00006953045092772083	0.00008116802449141188	0.00027193574598031523	-0.0006540815390086893	0.0008531940965905839	-0.0002523612545957426	0.10797846619265819	0.011849214260086744	0.03528515835651791	-0.004348535078606681
Specimen M11108	1	-0.0298881162949005	0.04321575262502893	-0.007536994359339275	-0.012521131784601895	0.003056250889458557	-0.01719328597628192	-0.0008751292686285829	-0.014428077304341912	0.010395434664767021	-0.010930318082796323	0.0024693546921270067	-0.0001342992246866453	0.0010588675800456567	-0.00003180927754388306	0.002447667931171219	0.0009889483123722005	0.0008314250224253102	-0.0005442454554351516	0.0033884585704616285	-0.0006211333980080409	-0.0012719330076165262	-0.00032407310219639726	0.00002301316936282552	-0.00043906988992295753	0.000973966466912245	0.0010473251545125074	-0.00031258517266524423	-0.0011221872982811777	-0.0009355397859751495	-0.00010999163748665557	-0.001911050890587034	0.0005272316131943063	-0.00008111274333210606	0.00029685246209284273	0.00010015287656685254	0.001169408999573285	0.0000729482787547164	0.0005650869350182796	0.0002017118180912818	0.0010415560334401388	0.0000448796444576391	-0.00015675172472956204	0.0005321972167381485	-0.0004168943869760545	0.11624524198481738	0.011107798590869189	0.03482241085267148	-0.002796686695059074
Specimen M11118	1	-0.025436418582264725	0.03695994336765743	0.0018777158860240192	-0.014958159574357557	0.005629490720688884	-0.014502698319520944	0.004922969232185817	-0.01968347660511163	0.012265426022512444	-0.005730030913322047	0.0011966252474559127	-0.0023051850535689895	0.0005332191306906517	0.00414446198536892	0.001702281308783497	0.0021408822169882353	0.0056160637852589535	0.00028474932015128937	-0.0004868483787548142	0.001097064455154724	-3.4225515101722307e-6	0.0014855428102663287	0.00020376059179754824	0.000959809853094104	0.0013774995333275602	0.000031644118850135114	-0.0007770895556110165	0.0023544247653633017	-0.0007369571201375182	0.0010801753175124188	-0.0016907598458019875	0.00016337921632392065	-0.0004697678265950698	-0.0007687205942061443	0.0007220397124412006	0.0005651329785378068	0.00022069088920755302	-0.0003031383378662563	-0.00009353082872692791	-0.0012381670027110498	0.0003260702403682226	-0.0008288699643665025	0.0001927681730511844	-0.0005985707974432074	0.10976870464349656	0.008016945503455757	0.036864451205942596	-0.0075672849184998696
Specimen M11250	1	-0.027427234836769575	0.039312074508331664	-0.005008104468938299	-0.0069315153023806215	-0.006696130735341949	-0.010857456412006848	-0.00612815023612063	-0.017353416149362703	0.006397381019787395	-0.014797397652760046	0.0020706303101828616	-0.005357415848659437	0.0021742505759680245	0.0008096317789129197	-0.0008785281267350009	0.002979117168856173	0.0013808805631860448	-0.0019258271264576733	0.000644777631411112	-0.0020853280177600885	-0.0020953222137319056	-0.00036922635138150826	-0.001919919396336117	0.001973226853619647	-0.0017907293629247166	-0.00047330970834047784	-0.0011618952462836923	-0.000982403292413339	-0.0007225530363372398	0.0010948212300310929	0.0003376978740220844	0.001174091022983157	-0.0003607480203502308	0.0009002340811977998	0.0003516284022903718	-0.00020127826739410894	0.0011663785513533998	-0.00012016335325343033	0.0009159861350895193	-0.000015985130525252763	0.0006910558566046194	0.0010117212534971433	0.0005590637490278502	-0.0001247378441403132	0.1027833343195919	0.004917921220999169	0.04126475572911421	-0.013751929047496048
Specimen M11275	1	-0.0163939304819588	0.03417903794992011	0.0051039168825801505	-0.015111200952703713	0.007770729805449068	-0.014081484595309076	0.01397988397501643	-0.02226339578567718	0.010075019586002827	-0.0037158933063472393	0.002580698333690121	-0.0025571554219670106	-0.0003632831098993607	0.0000475014679930769	0.004048644308080029	-0.0028136518742718527	0.0027380560826835054	0.002340641167400553	-0.00025456213024939293	0.0019143517638320225	0.0013761253004951834	0.0017284865540685632	0.00033096565023707573	-0.00034151199444590433	-0.0006569179201630773	0.0028295876581436404	-0.001193505569555458	0.001816181904404028	0.0014277366850128886	0.0007734888175052317	0.000458842058662427	-0.0008719172683491577	-0.00002405315093167178	0.0007211014432587448	-0.00030903544440710957	-0.00010544787699512539	0.0013126014172634658	-0.0008443037830837231	0.0005170114184870706	-0.0003808402535489872	0.00024592368990416694	0.0009988234085421387	-0.000018403169776276167	0.0001047336116555591	0.10362647872602553	0.011091481596974137	0.04225808223099584	0.0005472740336658861
Specimen M11417	1	-0.027585291307690222	0.040753904963574186	-0.005088800779306761	-0.014488636785107827	0.0014684673321097785	-0.020038588808542306	-0.002348738782103264	-0.009785637767689358	0.006638040063401768	-0.01245505935246162	0.002964076353812339	-0.001231936771973926	0.003318609403626078	-0.0003406915055730073	0.0010606329493209265	0.002826679693814495	-0.0011004995412382764	0.003223645311870534	0.0002070683138635605	-0.0017183316631208473	0.00029938379313561287	0.0006947536861916432	0.0013789980228380823	0.00038628151951226766	-0.0003214478941386121	-0.0017756810079001474	-0.002377904353991191	-0.0017520533058794849	0.001722372321257996	-0.0019383997048145938	0.0016575557845730968	-0.0010385481593507351	0.0010604335605280406	-0.00019310126944277646	0.001325214188460516	0.000311238279658295	-0.000389295850348457	0.0005017732305582068	0.0007304014706939632	-0.00028869000786116065	0.0007588207706952412	-0.00027369583104608163	-0.00014812212537005422	0.0007942991434800219	0.11957214033307174	0.012694287446499268	0.03607003752169318	-0.0053852573215471345
Specimen M11470	1	-0.036985066560885224	0.039149606500436904	-0.005620355393545352	-0.011542058746962078	-0.003016334484143109	-0.016633655071006198	-0.0024562488480165336	-0.011434400848114184	0.006464430815928036	-0.01411989357748231	0.0025994081644770068	-0.0007405837399542211	0.0031523275652733614	0.0005253991365963852	0.0010605081514870602	0.003818788639083724	-0.0004668176416742424	0.0014866966294632125	0.0009270325622177121	-0.002113582157547362	0.00006608611324735334	0.0008250570511458321	0.0017348631790696741	0.0003894189374526756	-0.000626256057510638	-0.0000850268193758877	-0.0015370500878631138	-0.0010276123480033325	0.0015540738052802652	-0.0004778141381437869	0.0015620103321326117	-0.0004361093210001363	0.0007158989301691148	0.0011515497825999956	0.00018848157719923006	0.0010454123152200602	-0.00004277558095360376	-0.0002431393986136596	0.0005711318362210397	-0.00029974669960765527	0.00010154518862005555	0.0003088746780057959	-0.0010627167361286407	0.0011266636332923547	0.11542268206822358	0.013103609717747957	0.03737854535141251	-0.007400848060467741
Specimen M11479	1	-0.03327618001634576	0.04370759996128998	-0.006514623046836646	-0.005864925152981858	0.00229351792933748	-0.011805674448407116	0.0013392808372335741	-0.014988297998803597	0.010006426026948996	-0.009436693309823939	-0.0002965234034334052	-0.0034493329330177146	0.0005834921628283406	0.0011449990558832718	0.0005642228815110848	0.0018623131831788462	0.003031136975687562	-0.001322610189951719	0.001682665002014633	0.0009276707718050151	0.0003788891825932398	0.0010193689601604903	0.0008719536187871328	0.0013156902102325605	0.00023214131467901822	-0.0008234683003747091	0.00032704461491277664	-0.0007997957533309551	-0.0011561283238960504	0.001139915697733053	0.00003880087747292307	0.0007838614158820247	-0.0005469281726486504	-0.00024445454401953755	0.00005483891044851379	-0.0009697128598304416	0.0005444133532261264	0.0004066399454491079	0.0006814398427812496	0.0003810738114856596	0.0005583745938433171	-0.0003908938342657232	0.0006807107250485805	-0.0009321478268259231	0.10104805318164667	0.009498955136662334	0.041535022883924015	-0.008897744926063354
Specimen M11684	1	-0.023374591677405965	0.035357116595546044	0.0023350310280221553	-0.01223389657913619	0.00944395214889285	-0.016136026093946643	0.0075773970367289945	-0.020970597450078097	0.005895558898553572	-0.009747474717083945	-0.0022674822341567035	-0.004832970409957265	-0.0006468289452467762	0.0011520512039999884	-0.0007190765937722995	-0.0006180083140899957	0.004805369073801111	0.0011532477609360566	-0.00027747727725220566	0.0013900833437332763	0.001657822783974513	0.0010667208181252507	-0.0004959247038498555	-0.0006389886133909673	0.0008027210306587352	0.0015784809247186404	0.0005689276320806728	0.0021881578274738534	-0.0006201971931786357	0.00009125079161863387	-0.0019323168737653352	-0.0001772107705155548	-0.000610001232314068	-0.0009192145705896354	0.00024881342183885016	0.0010498423527094181	0.00022433116905695624	-0.00027630219500486693	0.00025749793270849576	-0.000737350622026159	0.0011357945553244638	-0.0003052804155421438	0.0007424237909940705	0.00009438296121057425	0.10403861490994269	0.009359830420645468	0.041003720629742696	-0.0016678171525026364
Specimen M11803	1	-0.008074643185922322	0.027916380335169844	0.013008120078793825	-0.019289166242252003	0.00854115914323066	-0.025400393435809267	0.0032728847222522717	-0.02121428782459423	0.009374591533983144	-0.007937667391548402	-0.0029038356439892586	-0.0005544300234157802	-0.0023727595334710884	0.006228278209075088	-0.0031438953660451125	0.0033851753708889583	0.0011998525016959272	-0.0005501154861515315	-0.0007037889876065563	0.0023923616382292776	-0.0014973694705396874	-0.0004933829034600996	-0.0019677432657142506	-0.0014577341530420005	0.0003457164649103247	-0.0010545804079570755	0.0010345532469966897	-0.0003190649925140105	-0.0015549959039095418	-0.0009370629396723257	-0.0005588240647019162	0.001277464979706302	0.0004425603788716698	0.0005824175288339496	0.0006796074448053967	0.00002662652303473495	-0.0008208272388910421	0.0015687108744426182	0.0005042553436151214	0.0012829233887956572	0.0009178717672817614	0.0004855102255574101	0.0007799669004364397	-0.000034579620916383687	0.11015025246023376	0.008452348512213808	0.037570011331106046	-0.00973084047100709
Specimen M12130	1	-0.04480447584133252	0.0332426693907662	-0.008842198926010205	-0.0161251939347638	0.004702929351533376	-0.015996213552379585	0.005535404538860852	-0.021247440412423525	0.013024077406078652	-0.00784515703237743	0.0032824503616217596	-0.0028725530446261005	0.004450922800014282	0.0016470706056962586	0.001227886207214334	0.0010322811807497707	0.003331979575133109	0.0003037311864951021	-0.0009923873928941568	0.003301457358942629	-0.00009116844767458812	0.001190322140237702	-0.0006173993043952982	0.0013606577215303747	0.0012095154401974492	0.0006964665859449131	0.0009248634772227407	0.0018488075520795523	-0.000652456332540945	-0.0006488092358158897	-0.0011053188510409789	0.00041595674676876416	-0.0001958328566479782	0.00048116132370597616	0.0002549815578239217	0.0005222878331906579	-0.00082758280568557	0.00016065509134330597	-0.0005281715742845784	-0.00006242029263858345	0.0001775479054473734	-0.0008279385591194752	0.00009570140487419103	-0.0009180440817952389	0.11295972738219584	0.014987199148719172	0.03750589782681342	-0.003843619089028379
Specimen M12211	1	-0.0226526384729564	0.03634362364503758	-0.0015592010171168829	-0.017815470893912257	0.000546185308085973	-0.019082910460107853	0.0032365018051097555	-0.01961913225887423	0.010383834689308022	-0.008182656807791913	0.000037520044242409466	-0.002587514519279346	0.00021595779137690202	0.001951282576573963	0.00027391107189449616	-0.0002574313625440911	0.002381016580328347	-0.00043949053143645643	-0.0009361349697273562	0.001713288249827638	-0.0009824564273279344	-0.0002537465938376687	-0.0012972338216849723	-0.0002420977614910229	0.0003596460585460333	-0.0007528377322324843	-0.001193043431573324	0.0009978240154882296	-0.0020574927111363618	0.0005254876278552679	-0.0002535025521162634	0.0015959842335533353	0.0007535834366341893	0.0005348685977217443	0.00016399567025952066	0.0006094682643943811	-0.00016835468030427595	0.00021555653437466222	0.0012466868193213956	0.0002186873678118718	0.0013208266628178507	-0.00010296315745262865	0.0008130520198815391	0.000589547066288859	0.09170212333089367	0.006826937073110193	0.032975607979817544	-0.006519136269038326
Specimen M12248	1	-0.018932171780188037	0.04172620946031539	0.007350183608166685	-0.009421022647578721	0.011123940208720947	-0.01354538301035662	0.009344645097763024	-0.020610155496626457	0.009146003312699833	-0.006926145218290864	-0.0011456147644190674	-0.005961776159132707	-0.001494861266189682	0.0018157194543393345	0.0011932721535237035	-0.000625712741284194	0.004824525381990081	0.0022477200390507495	0.0006359690786720114	0.0030432977155765155	0.0009354172861464745	0.0009253823986065841	-0.00043008242449848295	-0.001249663682320669	0.0008125815898998132	0.0013458858484789106	-0.0005403459398503956	0.0018863321110347865	0.0004139436876527546	0.0003441477132729953	-0.0009800485107138142	-0.0004345360414402515	-0.00012309046395869141	0.0004555145800732906	-0.00038661470702497835	0.0010516772753397365	-0.0001135794718346367	-0.00002789621600694797	-0.00004112187301360564	-0.0002636686085095292	0.0008064556637835585	-0.0001809171014996855	-0.00007287648423878915	-0.00038450689362424134	0.100709605820792	0.011757590435764294	0.03869953698815092	-0.005086195359339421
Specimen M12418	1	-0.013452568585434182	0.04241364924065256	0.00429694475932402	-0.013178603553251464	0.00761333109018142	-0.01352308709708236	0.006626349089444511	-0.01879884646415626	0.009429882406186543	-0.0060478542314498325	-0.001954900032360699	-0.0049456757950177965	-0.002045113507423936	-0.0020036702508296274	-0.0008734743737173243	-0.0005121488064203442	0.004196610476432141	-0.0010185222363852482	0.000150659174465509	0.0013063808616942342	0.0014851276461095074	-0.0015405925633153023	0.000743376382442351	-0.0004221071647316568	0.001094143074422365	-0.0013569757486530075	-0.0004082684252743734	0.000933873494445024	-0.0009966221887673223	-0.0005267488245120881	-0.0015000669351896499	0.0002201560043197086	-0.001700755268428859	-0.00023364570111535795	-0.000989039705853238	0.0010433112634995717	-0.0013386733353959906	0.0003711619339549349	0.00039014875218944484	-0.0007571017538191808	-0.00004351033853908133	-0.0002146264679597336	0.0007941152527601919	-0.00044891804541792205	0.10477890285248061	0.008900693392775808	0.0289285655051966	0.002176023900079862
Specimen M12476	1	-0.034636318762015415	0.03357992285615246	-0.0033912547700218256	-0.014002090188742891	0.00874027995500813	-0.012851161670164176	0.006008748702839697	-0.02071715378715762	0.010965480064585177	-0.005224812641335353	0.0007537307082296878	0.000051171064711052924	0.00352143359289856	0.0025335580078974618	0.0019461040709542227	0.0008875869588912836	0.004446108694281746	-0.00008984299271604261	0.0008271921427855078	0.002621015893964883	0.001211347990039447	-0.000696691586345198	0.0005223945098356123	0.0006961258076302205	0.0015281243136531309	0.0008038385574334843	0.0011399530717459173	0.002951673697205073	-0.0005737482201368804	0.0005296747756707462	-0.0009164793654553475	0.0008125677001295816	-0.0008059103210729371	0.000285828565026014	-0.0005345550369182824	0.00047705310617122883	-0.001355694113356087	0.00008466325774462236	-0.00004692282232053089	-0.0003241827807916606	0.0006432049026684736	-0.0003138786442081942	0.00003318702931505191	-0.0007960714073164739	0.1123306094363197	0.009129180626161684	0.03789709860924188	-0.0026958108316259065
Specimen M12477	1	0.00013323847067933157	0.042002054225054916	-0.00004903525671890358	-0.014849720596372415	0.00851479423048259	-0.0035320328957854316	-0.003595775772948722	-0.008982995968360436	-0.003924004296868396	-0.00036705721737902267	-0.00008418331828774337	-0.0024998301202938775	-0.004861307176928615	0.008368351152570853	-0.005466118497326601	0.001906078054599636	0.00172045712927188	0.004421469124982988	-0.0017464074688162724	-0.00247496335593494	0.0030155245566412738	-0.0013134672569044398	0.00017888091749146228	0.000596288526214281	0.002463810015952327	0.00026306480265748526	0.0012415835454587655	-0.0012973126290956813	-6.234787615664978e-6	-0.0011891538439297398	-0.00033153386189602293	-0.001155511071430922	-0.00006352920547901224	0.001079653677609497	-0.0026122142796291318	0.00022791186058481846	-0.0005592759044413537	-0.0009302775118794922	-0.00020593969620586762	0.00016343387521978306	-0.000047524764685199216	-0.00038988912506885716	-0.00006826285612236495	-0.0004583408253684975	0.14797213149716934	0.013348505960100107	0.05044501963698114	0.024496674384474292
Specimen M12575	1	-0.02619880375657672	0.041595853019547366	-0.002279591563012945	-0.011259719953578365	0.005079685259856026	-0.011844139832179223	0.0004257132097391832	-0.021795081225505296	0.010727625735810237	-0.009088288022107283	0.003134681878390225	-0.0024382767697573686	0.0035401699544800568	0.004629768766533041	0.001627333612422902	0.0027028020262007037	0.004718715879001007	-0.00023529429261893666	0.0017960024583657582	0.0034558772131555835	0.0013077876735939303	0.00047819914113039823	-0.001058705086543732	0.00034320834314878376	-0.0006298341242381035	-0.0008674606037346094	0.0011676920405180769	0.001224211669396848	-0.0006646611554442128	-0.00014111479338450525	-0.0010113002591417505	0.00017898582900272348	-0.0016441868202152483	0.0001834525870154679	-0.00015036275335548704	0.0003859771713423054	-0.0006229379512033568	0.0007591442840774235	-0.000029757460495421512	0.0010728760662294123	0.00006639816446876148	0.001025846836603318	0.0007278649540490682	0.00011085721462110985	0.11229077153326422	0.012995099901760582	0.03797427810450473	-0.002921827634621427
Specimen M12671	1	-0.0030686650681631734	0.05845389374976377	0.009650160598166481	-0.00621349073058284	0.008333130618332126	-0.014052628648322641	0.003236741758869734	-0.01910246032183504	0.003947831612320605	-0.007233869736647262	-0.004005794703835504	-0.0050684509505854415	-0.002915342447170724	-0.0013526952300438966	-0.002612511973928306	-0.0023679340920107613	0.00033407933177974407	0.0008082166131507232	-0.002412687812689773	0.0016572989360802745	-0.00019998669028682377	-0.00029742403461084367	-0.0021144559135051885	-0.00014606533907038512	-0.0019803337010102008	0.0002750103916712939	-0.002177789208553257	0.0009988592578820369	-0.0005368386180527584	-0.0005488523634034292	-0.0008053972470288923	-0.0006031975116824686	-0.00003490040628984536	-0.0009256899870607175	0.00014585293838417196	-0.0004822965556902052	0.0007831599217894694	-0.0010127197785438885	0.0003161143756646991	-0.00009545859038579871	-0.00011525629335180756	0.0001017679767552992	-0.0002942916678050372	0.00011848255288597846	0.08844778371570283	0.008013448589887024	0.03167376830727417	0.002034050522493697
[truncated: 129 more columns]
