# Supplementary material for: Machine-learning strategies for testing patterns of morphological variation in small samples: sexual dimorphism in gray wolf (Canis lupus) crania
Source: BMC Biol. 2020 Sep 3;18:113. doi: 10.1186/s12915-020-00832-1 (PMC7470621; doi:10.1186/s12915-020-00832-1)
Supplement: Supplementary file 4 — Additional file 4. An archive catalogue of all original datafiles and results output for the EFA, Naïve Bayes and embedded LeNet-5 CNN analyses for both dorso-ventral and lateral views. [file 12915_2020_832_MOESM4_ESM.zip › SI FIle 4/Lateral Analyses/EFourier Data & Results/Lateral Outline (Mean Shape).csv]

0.0788214526350811
-0.021539588108436317
0.0786896910409216
-0.019980760644907593
0.07816087396893395
-0.01833741402909027
0.07719464133690286
-0.016810283435909453
0.07594905073048427
-0.015592440142592957
0.07477534725470536
-0.014333142118594887
0.07377675920987102
-0.012834466931049981
0.0729180630589618
-0.011193714019865665
0.07205906815317974
-0.00953120027614818
0.07123742480273064
-0.00786146730006368
0.0704599612487957
-0.006247235661630238
0.06974475071025575
-0.00467126171741452
0.06903692322133999
-0.0032263499209606128
0.06801814772466695
-0.0020103599863153508
0.06689286259351958
-0.0010048221118630085
0.06556269399479266
-0.000081591390208625
0.06420341236127396
0.0007855183465053446
0.06285244618290392
0.0016371907690512727
0.06149674562853013
0.0024755939185923934
0.06018364113889776
0.0032961384425212485
0.058798771232931174
0.004066638466102218
0.05740119926397394
0.004752852105994423
0.056006252275413185
0.0053977750985589185
0.0545968651175782
0.006009594393612744
0.053178393538670744
0.006553005373559014
0.0517490817409364
0.007085344398750679
0.05031601692380992
0.007604435247923847
0.04888621237701881
0.008106438036558975
0.0474474116217695
0.008585519959180509
0.04599904498654159
0.009040566066638576
0.04455896277098073
0.009465119666370916
0.04312159416289069
0.0098850910425113
0.04166636712420978
0.010320654808979547
0.04022267526684985
0.010724358711469734
0.03877912873695606
0.01115752891974263
0.03733154616595893
0.011600778096615406
0.035903241379875044
0.012089947290807793
0.034475193589775674
0.012631016502033169
0.033069749785967294
0.013221914582439463
0.03166975102454162
0.013842487040793905
0.030283364233821605
0.014543927233527893
0.028903407854501264
0.015282939555117196
0.02753044589113396
0.01606826878273804
0.026170819209745413
0.01690104605476627
0.02481265483539737
0.017767889966948756
0.02346020345872391
0.018640395228820113
0.022109817237992407
0.019537144466593968
0.020764251646445082
0.020450245596453604
0.01943033676781574
0.021394226406775574
0.01809567114951038
0.022352009444143593
0.01677333811654587
0.023353070461277672
0.015453738508242824
0.024389761161447487
0.014136573815227033
0.02543723723782488
0.012815185212622308
0.02648176832491719
0.011504597938022
0.02751922670767739
0.01017934669301496
0.028571810656997595
0.008866661998696523
0.029642153345582213
0.007552552650376396
0.030700570743952608
0.006243409668474918
0.03174596270800219
0.0049209579729867226
0.032822799079663394
0.0036017754678578547
0.033883726690165955
0.002276543710973846
0.034900146031873754
0.0009367487923765465
0.03583975402082472
-0.00042916133565505584
0.03672777725361029
-0.0018004263445205047
0.03754228570025814
-0.003192074393580843
0.03829198532648325
-0.004588241113314545
0.038984705357529424
-0.006002024070901769
0.03960027438316728
-0.007433456625269542
0.04015551312524095
-0.008878487178542208
0.040661317060962036
-0.010322447527173487
0.04107312786320455
-0.011802514021029293
0.041407703443904244
-0.013279853339783106
0.04169107505863694
-0.014775421546579577
0.0418977803265
-0.016283446940362142
0.04206804516824024
-0.017800244052873313
0.042202611015581835
-0.019321294079788703
0.04229359312599868
-0.020841740365896
0.042353887360058365
-0.02237771331835186
0.042371492381779285
-0.02389571769852155
0.04242739772514521
-0.025424486721902426
0.04248981861467691
-0.0269425121408622
0.04257362373303893
-0.02846364941625137
0.042643144456528996
-0.029984501270261157
0.04273807199815553
-0.03148406159735721
0.04284147035414907
-0.03299320554448605
0.04295768970734618
-0.034504052126694086
0.043090637718796926
-0.036003404632241415
0.04326433513955536
-0.03750997954539948
0.04339097865679758
-0.039019891700353644
0.0434900556038865
-0.04053175350558898
0.04359637406450734
-0.04204807405474788
0.04368658006046443
-0.043553194954784026
0.04381578303266837
-0.04505524270608438
0.04394660981026035
-0.04656146313859504
0.04408406201090531
-0.04808531672315032
0.044190478615419054
-0.049586089036768165
0.04432289032774017
-0.05108078763385456
0.04448999040985755
-0.05257436104273866
0.04467023840144013
-0.054048118860313916
0.04486762310256797
-0.055536867430587424
0.04511800218522439
-0.05702376540013192
0.045347268647223916
-0.058519632766804615
0.04554654191057541
-0.060021376370449124
0.045674449717697796
-0.061554804928249995
0.04571577811533844
-0.06309519655459857
0.04569737410097759
-0.0646296721743216
0.045574221356620245
-0.06622154295219639
0.04528799162676048
-0.06779382088606113
0.04485135839076394
-0.06934677111965429
0.04427326537340591
-0.07082850760115478
0.04356744969979997
-0.07223847816067913
0.042712776440750215
-0.07349060353327957
0.04171646157944686
-0.0745837685234517
0.040599414826838695
-0.07551548004271667
0.039371303366160536
-0.07621809113624206
0.03805158105931457
-0.07670298985030029
0.036691703751325334
-0.076943991986213
0.035299175223975056
-0.07701525629993806
0.03385668600887187
-0.07684063462226351
0.032387876271146816
-0.0765053489339095
0.030911573200204226
-0.07611824983391924
0.029432447965079475
-0.07566550730408132
0.027914656607496154
-0.07530318318527641
0.02638993064814606
-0.07492376633744939
0.02480924444411738
-0.07450251423304156
0.02326465032690655
-0.07418805655448939
0.02173473931974199
-0.07387617373026342
0.020168687868170332
-0.07362046419275661
0.018605166829795863
-0.07349441687329475
0.01708793884705675
-0.07345603825506386
0.015622443696946205
-0.07344260612098599
0.014172814319231428
-0.07358335377395016
0.01274273435599772
-0.07379706346257771
0.011307442107226631
-0.07400555534411599
0.009885073021744753
-0.07422053639235737
0.008419506314234639
-0.07453803736789781
0.007012639055012902
-0.07491745002412352
0.005658549183596
-0.07529831866919097
0.004314569959905374
-0.07566390200562567
0.002978383511464614
-0.0759495862321765
0.0016515123012369095
-0.07594765641431987
0.0003153794035816621
-0.0757256137972304
-0.0009929630425006036
-0.07522335059209935
-0.0021998907441912047
-0.07480653713877343
-0.0032937515727802518
-0.07438629289629661
-0.004379532139399471
-0.07395357840179898
-0.005385759206823577
-0.07342005483217924
-0.006293864251959175
-0.07265045061821154
-0.007186045648531387
-0.07175862388296628
-0.008001590232718285
-0.0707421863425378
-0.008629720954075593
-0.06956381674742296
-0.009115727167299026
-0.06837075573424525
-0.009517850064656221
-0.06712489324205118
-0.009970442765968018
-0.06583137643448286
-0.010420471634424054
-0.06455386054410174
-0.010887486773387692
-0.06323911234667065
-0.011299818579016007
-0.06184102931857687
-0.011563648549900973
-0.060493017506641225
-0.011800758286456693
-0.0591715970909972
-0.011924372014594826
-0.05784999197882861
-0.012049611043237263
-0.056547589327092175
-0.01210333634066415
-0.055288377076322996
-0.011984334560622456
-0.054093184197089944
-0.011684580912590128
-0.05299734215483999
-0.01135447145636584
-0.05187892884778958
-0.010930169753989876
-0.050751627763770096
-0.01048594483647822
-0.04970845290981713
-0.0099798541572613
-0.04859774831508066
-0.009368276077217798
-0.04743628945157
-0.00877138504027776
-0.04636176513654605
-0.008267524576180038
-0.04524281648408036
-0.007961488889233958
-0.0440980213235851
-0.0076520075882906555
-0.04290893156939099
-0.007392288506234652
-0.041670360174172784
-0.007167048967523906
-0.04038335517167245
-0.0070778301750347005
-0.039118214939525095
-0.007156466398538752
-0.03778341328681711
-0.00729727101853182
-0.03645173223034468
-0.007585943829500738
-0.03513509658724913
-0.007941719520793956
-0.033843795950514594
-0.008268628768940458
-0.03250489019698184
-0.008665621287364816
-0.03114764438639704
-0.00912756246451899
-0.029896787145118776
-0.009616967822308592
-0.02861191984073012
-0.010038482630630884
-0.027305233218128232
-0.01030358849624647
-0.026036024430832604
-0.010566819105673919
-0.024820429391769646
-0.010898767955196701
-0.02361697039444785
-0.0111530535256982
-0.022388406337049974
-0.011398211180677692
-0.021168058768176002
-0.011572941287611499
-0.019948451941637545
-0.011758859161804719
-0.01876965604027291
-0.011923269149810515
-0.017584109134377527
-0.01215899435848853
-0.016468642804988422
-0.012429362977143798
-0.015339575872462973
-0.012908689137367204
-0.014230492006069191
-0.01348477664630255
-0.013186156087857477
-0.01417363462743386
-0.012206644462197012
-0.014935628096882548
-0.011417780697345524
-0.015718626867158816
-0.010631449889355165
-0.01663769407134808
-0.009938758649435029
-0.017598470443323903
-0.009280957455807258
-0.018655741795302966
-0.008477944637789933
-0.019717554312118798
-0.007619697594071368
-0.020726630984987324
-0.006891315048113857
-0.021749947123319506
-0.006156402880496646
-0.022809870533823867
-0.005277822764667151
-0.02389573151512658
-0.004403806402749829
-0.024762882356588717
-0.003406591613909019
-0.025691522632944334
-0.0023881140610201535
-0.02646923251578799
-0.001388569363100698
-0.02735850361325358
-0.00031911355037377254
-0.028125059582310107
0.0009074707973246917
-0.028684990153031244
0.002226173763392444
-0.029023903393667737
0.003550812814269837
-0.02940061421583585
0.0048122310021644224
-0.02991071209894568
0.006183220623305161
-0.03021870800548049
0.00748091470258551
-0.030623552549363237
0.008730586840151034
-0.030993672659071773
0.010014041184559641
-0.03124328483973511
0.011388655350244059
-0.031243488373139443
0.012738472712289317
-0.03129699240415005
0.01402502013079817
-0.031345169827781905
0.015290018299040852
-0.031275997555995895
0.016659932786551132
-0.030864808898997658
0.01794508398265693
-0.03039871718827569
0.019180083645421488
-0.029988656362632114
0.02036805044402113
-0.029582107992746198
0.02151302528016185
-0.029158983935735846
0.022628113501401405
-0.028990177502736584
0.02384314358873514
-0.02870526172857486
0.024847914801769722
-0.02822211217416268
0.02588271810211677
-0.027809256522706792
0.02703943576194645
-0.027556666738829786
0.0280858943879622
-0.027170993216554567
0.02915082039180744
-0.02675368066238145
0.030296049303290953
-0.02649977565937393
0.03147139830309098
-0.026203921221177564
0.03258158465805743
-0.02589211444448145
0.03360667962121484
-0.02571410412246864
0.034589563276296274
-0.02556295460006638
0.03565897391904703
-0.025338850993171142
0.03667890359235588
-0.025120037284211732
0.03778476586037448
-0.025008792126689636
0.03900668056817622
-0.024943755205871478
0.04008759715642022
-0.024966475724971845
0.04122792758111964
-0.025019314614144198
0.042343719154036175
-0.02514968915246802
0.043443062805630255
-0.025223991963950265
0.04455983293632205
-0.025149298392116017
0.0456282400521919
-0.025141917570736916
0.046605060161582015
-0.025114930750785837
0.04744173317029736
-0.02503462407536922
0.048378251968287246
-0.024954131567071457
0.04940934162945296
-0.02487366075050134
0.05038556782955202
-0.02489506048120586
0.05137408149811345
-0.024875314031124866
0.05234233199994328
-0.024953159541010263
0.05351225385505133
-0.025019244135903236
0.05462152319724724
-0.02520195453979327
0.05554733948150526
-0.02569696799767918
0.05634488390029148
-0.02635821214148641
0.0570932353596845
-0.027161064125200078
0.05777038955560746
-0.028085486229708127
0.05839260260954776
-0.029016732397396758
0.05890350231495035
-0.030081200129476723
0.05921477628618776
-0.03133079750225494
0.05957051696056688
-0.032646160721477295
0.05999846814477311
-0.033826498900061855
0.06042768468391191
-0.03486874339070227
0.06099989373934143
-0.03565387747709412
0.06175262575955806
-0.03607635433081939
0.06261435919564477
-0.03604423804905508
0.06344371782913678
-0.03570408616489189
0.0643222466357291
-0.03512559469863647
0.06512570682523278
-0.03426743612831731
0.06589318360469641
-0.03322306626446843
0.06658131250447723
-0.0321343388009945
0.06718636673290378
-0.0309973197729749
0.06774163056331352
-0.029785308655098573
0.06825129794223707
-0.028577938756769814
0.06872279192951547
-0.02744232750921586
0.06916202729986017
-0.026513803436970993
0.06977985806540646
-0.02592597028654999
0.07048362712911008
-0.025976779607320012
0.0713163014215203
-0.02638033525215329
0.0720252765692201
-0.027307113156827236
0.07242411621818295
-0.028436118484230277
0.07286020086249621
-0.02956780119599075
0.07340944336086766
-0.030675814126389114
0.07443131145788198
-0.031245459811696127
0.07569875568150523
-0.030907903674944504
0.07692151588898595
-0.02995028787942342
0.0779152113165188
-0.02882040451558425
0.0786806803667721
-0.027573590661225153
0.07922520640304746
-0.026199134769055044
0.0795137284800857
-0.024790286041711206
0.07930898074212135
-0.023233760230539392
0.07883349556772663
-0.021642810302194164
