# Supplementary material for: Machine-learning strategies for testing patterns of morphological variation in small samples: sexual dimorphism in gray wolf (Canis lupus) crania
Source: BMC Biol. 2020 Sep 3;18:113. doi: 10.1186/s12915-020-00832-1 (PMC7470621; doi:10.1186/s12915-020-00832-1)
Supplement: Supplementary file 4 — Additional file 4. An archive catalogue of all original datafiles and results output for the EFA, Naïve Bayes and embedded LeNet-5 CNN analyses for both dorso-ventral and lateral views. [file 12915_2020_832_MOESM4_ESM.zip › SI FIle 4/Lateral Analyses/EFourier Data & Results/Lateral Outline (Procrustes Aligned).csv]

Object	Group	x1	y1	x2	y2	x3	y3	x4	y4	x5	y5	x6	y6	x7	y7	x8	y8	x9	y9	x10	y10	x11	y11	x12	y12	x13	y13	x14	y14	x15	y15	x16	y16	x17	y17	x18	y18	x19	y19	x20	y20	x21	y21	x22	y22	x23	y23	x24	y24
Specimen M7791	Female	0.09034920300672909	-0.014889532797554395	0.09013995280917919	-0.013424707138815103	0.08940755037843418	-0.012064508064368552	0.08857051839236081	-0.010599677949075851	0.08721033268757448	-0.009448735014250392	0.0859547772808754	-0.008297792822183833	0.08448995979248401	-0.007356109740773974	0.08344366721023613	-0.00589127813996347	0.0822927435871421	-0.004531076094481316	0.08114182070680699	-0.003066243750911911	0.07999089782647187	-0.0016014114073425066	0.07883997420337782	-0.0002412093618603516	0.07800294221730446	0.0012236207534323488	0.07716591023123107	0.0026884508687250496	0.07810758514229302	0.003002335078156686	0.07706129107452732	0.00425790608279269	0.07559647432889485	0.0053042194622898	0.07413165609774457	0.006141272245612413	0.07277146816468154	0.0069783242861761255	0.07130664844801346	0.007606116473324238	0.06984182947410428	0.008338538958559601	0.06848164005552344	0.008966330402948811	0.06701682108161426	0.009698752888184175	0.06555200136494618	0.01032654507533229
Specimen M7924	Male	0.07724162521980033	-0.02446625114620966	0.07675179668443607	-0.02280510028340241	0.0762619681490718	-0.021143949420595165	0.07577213961370757	-0.01948279855778792	0.07478035097295799	-0.01790001041085367	0.07347802123890569	-0.01682670303940991	0.07259928889436575	-0.015173072846707844	0.07183361284603534	-0.013448600608237951	0.07088403845572755	-0.011681914119326293	0.06984251489443104	-0.009894120505193758	0.06916878801708937	-0.008190755391944747	0.06856590318551549	-0.00660044657490532	0.06750327249899811	-0.00490460213176149	0.0662431570153876	-0.003647396418340316	0.06491972015611445	-0.0026660382178852653	0.06355406904639956	-0.0018685783594076285	0.06227284643756815	-0.0007033218169751614	0.06092830245307413	0.00018608721249118346	0.05960486559380098	0.0011674454129462345	0.05835227078029565	0.002035747317191699	0.056986619670580746	0.0028332071756693358	0.055599861435644944	0.0035387178631582647	0.054213103200709156	0.004244228550647195	0.05280523784055249	0.004857790067147419
Specimen M7940	Female	0.07993638956843499	-0.02244045574458272	0.07991294573767856	-0.020844089720400773	0.0796795457841342	-0.019311060278552006	0.07888290382872327	-0.01758144152137555	0.07759972326123923	-0.016365094991192715	0.07628322951050653	-0.015342047992173504	0.0754865875550956	-0.013612429234997043	0.07525318760155124	-0.012079399793148284	0.07445654564614032	-0.010349781035971822	0.0739331963958505	-0.008766781819250119	0.07361980326834865	-0.007120446020195231	0.07277319153806479	-0.0056807765597642074	0.07165328710265982	-0.004094487558878435	0.07038676312680005	-0.0027814912631137865	0.06915026255002488	-0.0018717506213007003	0.06765383607558881	-0.0013152958585662415	0.06625405936673456	-0.0007754976874560957	0.06479094607554711	-0.00002574339355800956	0.06334448937598398	0.0008206606659218885	0.06320444940385736	0.0017404783310311467	0.06175799270429425	0.0025868823905110445	0.060424842361937244	0.0035132796239484418	0.05896172907074981	0.004263033917846528	0.057561952361895555	0.0048028320889566736
Specimen M7941	Male	0.07411514696567358	-0.02460448209548071	0.07388890938257432	-0.02285656085669227	0.07334376407472472	-0.02112078211258086	0.07228593790833925	-0.01934064981500264	0.07119986371788187	-0.017657404084317218	0.07046094527624669	-0.01586512929206196	0.06994404799246902	-0.014032463981057746	0.06942715070869136	-0.012199798670053528	0.06917266510152018	-0.010548763998157901	0.06884954095152808	-0.008772594735297531	0.0679572398948563	-0.00714584505275597	0.06710532935693357	-0.005741116528071946	0.06578112847922389	-0.004514055607778657	0.06449731812026327	-0.003509015845342907	0.0631166211944098	-0.0024757280588352326	0.061707676244484456	-0.001539326839220367	0.060423865885523814	-0.0005342870767846238	0.05907141698374228	0.0005958872766158638	0.057662472033816935	0.0015322884962307222	0.05632216562671249	0.0023435551248808554	0.05488497265271526	0.003183069777602907	0.05344777967871803	0.004022584430324958	0.05205097722346978	0.00464007792518947	0.05058553622540066	0.00538270601101871
Specimen M7952	Male	0.07743069165559638	-0.022918645850079036	0.07702054721133894	-0.021230888289675953	0.076214589355869	-0.019441402095094828	0.07510899616061475	-0.017996864994637225	0.07390167433118244	-0.01694814130539215	0.07289503448873134	-0.015529036363479054	0.07208907663326142	-0.013739550168897934	0.07128311877779146	-0.011950063974316815	0.07045172876377702	-0.010259531132538826	0.06994263096671649	-0.00854634141359124	0.06898685544135441	-0.0069293297660718775	0.06872375338561425	-0.005490343228364086	0.06754186371472645	-0.004342666186315877	0.06618472421540202	-0.0034664170441325633	0.06482758471607758	-0.00259016790194924	0.06349587737529763	-0.0016149654069627884	0.062138737875973175	-0.0007387162647794654	0.06075616621810423	0.00003857952460071555	0.05934816240169077	0.0007169219611777671	0.05801367977953592	0.0012708788864071784	0.05660567596312245	0.0019492213229842317	0.05517223998816447	0.0025286104067581538	0.0537388040132065	0.003107999490532072	0.052279935879704004	0.003588435221502861
Specimen M7953	Male	0.07828240095641456	-0.02184473442734345	0.07783022125981016	-0.020178537398032388	0.07727904366350856	-0.018489686801989758	0.07604326440209726	-0.017060906404346675	0.07483013870741753	-0.015533128107006357	0.07366232014620093	-0.013807354010271562	0.07251715515171589	-0.011982582013839536	0.07147098805692809	-0.010180463584139078	0.07050116529510596	-0.008499996620867417	0.0698509897991071	-0.006788492458093225	0.06929981220280548	-0.005099641862050596	0.06874863460650386	-0.0034107912660079715	0.06783250261091583	-0.0019509736688623493	0.06641549481565201	-0.0013141764687971443	0.06499848702038817	-0.0006773792687319399	0.06362678635858748	0.00015741373072773485	0.062232432130055214	0.0008932088304901737	0.06081542433479139	0.001530006030555375	0.05942107010625913	0.0022658011303178156	0.05798140874426374	0.002803600430685786	0.056541747382268345	0.0033413997310537515	0.055079432453541376	0.0037802011317244846	0.05361711752481442	0.00421900253239522	0.052177456162819026	0.004756801832763188
Specimen M7957	Female	0.09452670475013261	-0.012088136698797602	0.0944486023670017	-0.010602442231227962	0.09373243238664718	-0.009165188733080304	0.09260653363790444	-0.007585596486945325	0.09132890636331788	-0.0065205126457597296	0.08990894034074395	-0.005865157572962337	0.08856558462116167	-0.005533531187705026	0.08718317771001388	-0.004459057568662896	0.08592432999114036	-0.003184414454354933	0.08469365160583646	-0.0015954324303634206	0.08334880380611483	-0.00010184026507655691	0.08221351527951555	0.0013729723444972392	0.08119239616733401	0.0029431748127756842	0.08026666691385712	0.004399207866636411	0.07944571729694137	0.005845851142640604	0.07851059826560797	0.007197104559940149	0.07710941179874711	0.008062018905859914	0.07576605607916481	0.008393645291117224	0.07432731050087782	0.00883944109079225	0.07291673425616046	0.009599575800150832	0.07160154787014773	0.010245541095091692	0.0701628022918608	0.010691336894766717	0.06884761590584806	0.01133730218970758	0.0674088703275611	0.01178309798938261
Specimen M7987	Male	0.07838625135055687	-0.020590398667497244	0.07801486690472909	-0.018921595397744767	0.07744968920898497	-0.017198953654147288	0.07623851296691503	-0.015923095475686273	0.07528574877133826	-0.014092776784398782	0.07459675521371349	-0.012440112428836964	0.07381086503113055	-0.01076052883635264	0.07305189408547011	-0.008984048618910154	0.07229292313980967	-0.007207568401467668	0.07134015894423291	-0.005377249710180176	0.07010206346524045	-0.0041982881566773305	0.06875629103855803	-0.0034069131030071364	0.0674105186118756	-0.0026155380493369453	0.06603782694827062	-0.0019210596206249166	0.06466513528466566	-0.0012265811919128884	0.06329244362106072	-0.0005321027632008616	0.06191975195745579	0.0001623756655111652	0.06052014105692833	0.0007599574692650323	0.05919050754443654	0.0012337234111382317	0.05784473511775409	0.0020250984648084213	0.056445124217226646	0.002622680268562285	0.0550724325536217	0.0033171586972743153	0.05367282165309425	0.003914740501028179	0.052246291515644305	0.00441542567982388
Specimen M8026	Female	0.07608739909404465	-0.023825670324093776	0.07595919898319882	-0.022172376148932634	0.07524469747480723	-0.02045062487720661	0.07437069167991608	-0.018581753625951405	0.07322939306047833	-0.016938665237189676	0.07230149299656369	-0.0152562454069458	0.07130731435665513	-0.0134536527316845	0.07024685714075264	-0.011530887211405778	0.0693728513458615	-0.00966201596015058	0.06887174839299302	-0.007900933246942406	0.06834369830561277	-0.006233076244239898	0.06717545255166328	-0.00468321356598383	0.06607348537370768	-0.003253523732745179	0.06471660967817586	-0.00235624102802875	0.06337211828961442	-0.0017655825893410607	0.06198829545957087	-0.0009615255951302904	0.060658366898550815	0.000028982820091801825	0.05934082264450115	0.0007128669692851516	0.05793005267994584	0.0014236982529902602	0.056546229849902256	0.0022277552472010306	0.05508156561632341	0.0027521351098948165	0.05371012709325023	0.003249567838076838	0.052272409994183144	0.0038671734112762876	0.050834692895116065	0.004484778984475731
Specimen M8039	Male	0.07694503216812802	-0.025168393496097036	0.07696647282975538	-0.02363695329181574	0.07628188229016435	-0.02183411177043961	0.07536487140117945	-0.020087791522838114	0.07401566552681262	-0.018791206566692243	0.07274685648658934	-0.017622769565427746	0.07157354968784173	-0.01603724298611337	0.07068041435922574	-0.014186650343999418	0.06986767586475331	-0.01246420565676684	0.06907881293064981	-0.01063748857502179	0.06837034683068988	-0.008938919448158125	0.0680789703087798	-0.0073358525627700965	0.06724235625393847	-0.00571768027004999	0.06630146980458468	-0.004075632416960968	0.06512816300583706	-0.002490105837646599	0.06385935396561376	-0.001321668836382102	0.06256666936502157	-0.00025750422963007215	0.06121746349065475	0.0010390807265158002	0.05987702776932473	0.0018947005442428915	0.05843231965348226	0.0027741959223388938	0.057068008371783344	0.003525543345553516	0.05570369709008441	0.004276890768768136	0.054235113413873014	0.005052113752351669	0.05282305101143628	0.0055949163865413485
Specimen M8041	Female	0.07618457894579259	-0.02235803352642457	0.0759445957039519	-0.020638149687352222	0.07507210049160132	-0.01883374581471635	0.07390663230371922	-0.017268595753559022	0.07271824582129474	-0.016135387295911807	0.0714911758943915	-0.014770807601754254	0.07071896586554079	-0.012997204598628952	0.06985435322815836	-0.011524457146003322	0.06888157283230786	-0.00968925240385688	0.06791667501142556	-0.008185704081720686	0.06724475016607474	-0.00644290194810595	0.06730562247473375	-0.004815420717565319	0.06627912291483029	-0.0035124427624288954	0.06495965037939534	-0.0024487186187710126	0.06364806041892858	-0.0017166508951233664	0.062390189622514795	-0.0004523563844657017	0.06100911534805871	0.00041079739219239707	0.05975912712661308	0.0013434354828398244	0.058378052852157004	0.0022065892594979263	0.05703566202217967	0.0028383717996456805	0.055592986008702445	0.0035009552093040013	0.05415030999522523	0.00416353861896232	0.052807919165247894	0.0047953211591100706	0.05136524315177067	0.005457904568768394
Specimen M8058	Male	0.07876526405364817	-0.023441936482218956	0.07906644748208681	-0.02199352000885397	0.07830014251977911	-0.0202286899345747	0.07720578757588326	-0.018678966056219132	0.07629248469115801	-0.017166890106418385	0.07570723178802097	-0.015439707960693948	0.07481275286757315	-0.01383710598130789	0.07429920202974398	-0.012219273829446178	0.07327654915115601	-0.010778899944953329	0.07301575243780538	-0.00930806571550917	0.0719930995592174	-0.007867691831016321	0.07082704255001365	-0.00620861795879802	0.06949516365411491	-0.0048928242406435524	0.06817851493069182	-0.003957958605107743	0.06689951413582358	-0.0028420409104013117	0.0654735154185378	-0.001978877340173404	0.06411921876655988	-0.0012250637638082183	0.06280257004313679	-0.00029019812827240895	0.06137657132585098	0.0005729654419555025	0.06004109863815048	0.0014173050479059988	0.05864915405761774	0.0019900665651005605	0.05716668344749968	0.002581652046572539	0.05579356283124436	0.003244939593352412	0.05440161825071161	0.0038177011105469737
Specimen M8068	Female	0.07850282425423324	-0.02031077888726497	0.07861412248504591	-0.018807223119165266	0.07772985745997608	-0.017196963814279428	0.07652803352612862	-0.0161309458646881	0.07518785190644427	-0.015239534444010975	0.07430358688137446	-0.013629275139125131	0.0735372577735896	-0.011941923454058156	0.07275050689725286	-0.010352085917724237	0.07178914949200188	-0.008623890695553424	0.07073027793801788	-0.00687527370483069	0.06996394883023302	-0.005187922019763712	0.06905926203661128	-0.003675176863610932	0.06932474502778624	-0.0024074929300811746	0.06796414163954995	-0.0016135956581371069	0.06658311648276176	-0.0009172125349260916	0.06534044901181045	-0.0000462228828008829	0.0640002673921261	0.0008451885378762453	0.06263966400388982	0.0016390858098203143	0.061238217078549706	0.002237954784298268	0.060210999673616435	0.0031656150480526965	0.05885039628538016	0.003959512319996769	0.057469371128591976	0.004655895443207779	0.05606792420325186	0.005254764417685731	0.05474356965809287	0.00573569747487871
Specimen M8193	Female	0.0765671923389407	-0.02406638764883659	0.07664206536815422	-0.022499421617113807	0.07596684519223794	-0.020754376594822436	0.07547914831760413	-0.019053851320173208	0.07426834026701852	-0.017478791880700135	0.07294623284732756	-0.01637254069443318	0.0716018655538155	-0.015360051158807444	0.07041331737705095	-0.013691230068693147	0.06922476920028643	-0.012022408978578855	0.0682682640724465	-0.010210584334824257	0.06728949907078549	-0.008492521341710886	0.06670804054551041	-0.00676973619324059	0.06650162862280028	-0.005135990540054583	0.06589791022370416	-0.0035069670422255075	0.06506214877568342	-0.002020947098036729	0.06376230122981354	-0.0008209342611285505	0.06239567406248041	0.00009779362385596376	0.06102904689514728	0.001016521508840478	0.05968467960163523	0.0020290110444662114	0.05834031230812319	0.00304150058009195	0.05692916539314792	0.0037727051637940156	0.05551801847817265	0.004503909747496083	0.05410687156319738	0.005235114331198151	0.052717984522043196	0.006060080565541442
Specimen M8194	Female	0.09114542913242084	-0.010825644063103034	0.09113951901605069	-0.009403985732113528	0.09062587378146998	-0.007984438156970508	0.08940266583490242	-0.0068724867109388925	0.08797720814338923	-0.005964473614530085	0.08695624994176729	-0.00464858381887566	0.08623951065990236	-0.0032298805460712343	0.08542122435439535	-0.001811599424436107	0.08440026615277342	-0.0004957096287816818	0.08348043282362429	0.0009221493416841487	0.08235792759836022	0.0022376169861692764	0.08133654724556899	0.0036550538054658105	0.08011249499666281	0.004970099298781642	0.07990433513534706	0.0061878192801483375	0.07858084661864527	0.0069947075040843335	0.0771558110783014	0.007801173576851032	0.07583190041043031	0.008709608824429137	0.07440728702125572	0.009414527873553727	0.07308464280689253	0.010018322050205508	0.07166002941771796	0.010723241099330098	0.07023668248205124	0.011123519077528364	0.06881291339521527	0.011625344079368738	0.06738998861071785	0.0119240750339249	0.06606818869869327	0.012324775163292466
Specimen M8200	Male	0.0811478254672265	-0.022617218130092688	0.08116761402189984	-0.0211572413549714	0.08060174172599395	-0.019328367085233163	0.07977117826212543	-0.017659977656803223	0.07835912929900447	-0.016525145915625376	0.07694916801154694	-0.01584154176538204	0.07551106746676244	-0.014813004026521914	0.07433557041427712	-0.013172753855418972	0.07321217652511897	-0.011319915679680562	0.0719564370519795	-0.009547319924596306	0.07093933716513907	-0.007720533330521473	0.0704797588715509	-0.005917710642446814	0.06975548941000015	-0.004275372795680463	0.06937615353706612	-0.002604895691587117	0.06799015615560877	-0.0013637699480915253	0.06660624644981482	-0.0005738717955304593	0.06516814590503028	0.0004546659433296623	0.06391449410755423	0.0017760341074794005	0.062450341981106126	0.002698277844021785	0.06104038069364859	0.003381881994265125	0.05965647098785462	0.004171780146826196	0.0582183704430701	0.005200317885686318	0.056782357573949	0.005777628033611914	0.05526610228417373	0.006487283765518836
Specimen M8207	Female	0.07569809035748809	-0.020953588087823063	0.07594740769780474	-0.019471606026441768	0.07608851882551528	-0.018066665510127016	0.07568946901397758	-0.016475607112357193	0.07459530504927622	-0.015053344014707825	0.07397984281252631	-0.013616368707071082	0.07348816912215231	-0.012009727975531468	0.0729964954317783	-0.010403087243991853	0.07258186328647083	-0.00890465272505836	0.07264593286911482	-0.007391505996137488	0.07223130072380735	-0.0058930714772039905	0.07118388376041536	-0.004192936743045635	0.06987330737050175	-0.0029247567355293533	0.06859302552434532	-0.002042654577128187	0.06720453746558279	-0.0012375939637935605	0.06583163174059004	-0.0003399094716226012	0.0645357675606638	0.0004495688079422361	0.06313169716813144	0.0011620055424405357	0.06172762677559911	0.0018744422769388332	0.060431762595672886	0.002663920556503671	0.059043274536910335	0.0034689811698382996	0.057623621810608205	0.004088794025500266	0.0562965929631424	0.004693024547392443	0.05490810490437985	0.005498085160727069
Specimen M8228	Female	0.07723628707404441	-0.021296107433459808	0.07715808702947058	-0.019814944100295048	0.07653868429447955	-0.018121995845304256	0.07544675349300169	-0.01681761456219158	0.07420218697298471	-0.01577397642373969	0.07312997257260251	-0.01437610862537487	0.07207747457331591	-0.012884754311757913	0.07117761229256846	-0.011132656853480166	0.07044500664122964	-0.009513478712645865	0.06969268458879514	-0.007987787087063708	0.06896007893745632	-0.006368608946229405	0.06867518946128252	-0.004941499326125493	0.06756354225870903	-0.0037306045582649635	0.0661860564212486	-0.0028542230492217126	0.06486262429684905	-0.002184530971778401	0.06348513845938865	-0.00130814946273515	0.062201139137180374	-0.00045148435478754883	0.06089742341387646	0.00031169423790790936	0.05948050477422475	0.0010011027164468695	0.05815707264982519	0.001670794793890185	0.056833640525425624	0.002340486871333498	0.05539700548467826	0.002936408834620317	0.05405385695918304	0.003512614396811485	0.05263693831953133	0.004202022875350448
Specimen M8237	Indeterminate	0.08237600149037072	-0.021967052156708362	0.08187428885990011	-0.020302408153636778	0.08095641522866158	-0.01876319230818285	0.0798800525026989	-0.01699936549379171	0.07854601787069247	-0.015585577805955438	0.07783622473983791	-0.01398364788169268	0.07714296207753658	-0.012285942941514574	0.0766247189785127	-0.010717073954358334	0.07583568130029604	-0.009002838545626972	0.07542974368574076	-0.007354725011108646	0.07491150058671689	-0.005785856023952405	0.07373936284483884	-0.004005498741008011	0.07240532821283242	-0.0025917110531717366	0.07105135531686854	-0.0018648789452961343	0.06958507693643605	-0.001217291384782621	0.06813532902455682	-0.000473928808353765	0.0667978865971462	0.0003486783154371839	0.06538119962237349	0.0012835909236967294	0.06393145171049426	0.0020269535001255887	0.06254441787742387	0.0025622355761704984	0.06114426137120441	0.003592923200345394	0.05979028847524054	0.004319755308220993	0.05832401009480805	0.004967342868734508	0.05685773171437557	0.005614930429248022
Specimen M8238	Indeterminate	0.07988376287314745	-0.02082256382345328	0.08001647958165241	-0.019312382059909556	0.07932197600862967	-0.01762414461264084	0.07860768847074859	-0.016027820529986306	0.0773546982503632	-0.014700230081496879	0.0759830042408278	-0.0139241198206926	0.07474979798530076	-0.01250461600758898	0.07375977035357709	-0.010848940030359452	0.0726580453923809	-0.009265393452885781	0.07144462310171218	-0.00775397627516797	0.07021141684618512	-0.00633447246206435	0.06910969188498893	-0.004750925884590682	0.06883518720532047	-0.0033454349908420087	0.06828494243180942	-0.0018805922025183373	0.06697260031684904	-0.0008287418478714812	0.06562069027217199	0.000039281777546991296	0.06436069359210912	0.0008875214381071281	0.06300878354743207	0.001755545063525604	0.061676657467613326	0.0027154820535582693	0.06036431535265296	0.003767332408205127	0.05897283737825922	0.004451529304395215	0.05769305673333802	0.005207855600341163	0.05634114668866098	0.006075879225759632	0.0549298847494089	0.006668162757335533
Specimen M8269	Male	0.07982892651211014	-0.022903750994717913	0.07983524761474542	-0.021339812594908632	0.07952059876094199	-0.01981467854327185	0.07860492137664545	-0.018166810344482323	0.07722508419756526	-0.01725894644610729	0.07608860827857887	-0.015670338286682364	0.07547344515952888	-0.014083837161469206	0.07477856630992213	-0.012376708923315058	0.07408368746031542	-0.010669580685160916	0.07306783865427	-0.009001256795179257	0.07191090704409145	-0.0075128200575031905	0.07059243693858763	-0.006304441893881583	0.0692125997595075	-0.005396577995506552	0.06791247831098411	-0.004609341210072511	0.0664917297495197	-0.0039018201551951973	0.06519160830099627	-0.003114583369761153	0.06385268250430037	-0.0020063766278884047	0.06253210536458484	-0.00131931126420322	0.06107044542073618	-0.0008121330528236321	0.05967015255046391	-4.4405761974612385e-6	0.05834957541074838	0.000682624787487724	0.05699019392286033	0.0016906601076116137	0.05554898967020382	0.0022980097407400628	0.05408732972635517	0.0028051879521196516
Specimen M8285	Female	0.07763685491289103	-0.020909703451433437	0.077205044026292	-0.019291321863410635	0.07677323313969299	-0.01767294027538783	0.07560259476310247	-0.0161857054240537	0.07427524626251064	-0.015370136580996195	0.0733188996202851	-0.013831723763908642	0.07269518415989273	-0.012168567854742605	0.07178361183881041	-0.010438250463861726	0.07144775323910803	-0.00884225603641053	0.07032829282827098	-0.007569312919441343	0.0693719461860454	-0.006030900102353787	0.06865227843875639	-0.004345357032616138	0.06841237212595071	-0.0027717497657365592	0.06701786214364402	-0.0022440377833690336	0.06566812648248058	-0.0015244212272081908	0.06429600366074552	-0.0009007569579440013	0.06285031571268539	-0.00015875324121154645	0.06147819289095035	0.00046491102805263957	0.060150844390358525	0.0012804798711101453	0.058823495889766694	0.002096048714167651	0.05742258226284983	0.0030299570046934295	0.056050459441114774	0.003653621273957612	0.05465594945880808	0.00418133325632514	0.053261439476501395	0.004709045238692663
Specimen M8286	Female	0.07638960199064851	-0.021486026561564897	0.07618972577866631	-0.01991364270790736	0.07525481523460806	-0.018049020177566107	0.07405232563050294	-0.01682447023571176	0.07277585717648734	-0.01588480552462472	0.07142908659551944	-0.014825519453311757	0.07022659699141431	-0.013600969511457405	0.06917206508713017	-0.01180664910806843	0.0681878353097983	-0.010131950064905387	0.06713330340551411	-0.008337629661516407	0.06638831634863408	-0.00652232636444881	0.06561866967511724	-0.0048019848109703105	0.06567901907726553	-0.0033985415508123672	0.06450118908979723	-0.002079029865368913	0.06320006101914478	-0.001234326897870985	0.06189893294849235	-0.0003896239303730506	0.060527502750887634	0.0005747003973508071	0.05925103429687203	0.0015143651084378407	0.05794990622621959	0.0023590680759357683	0.056578476028614884	0.0033233924036596297	0.05527734795796244	0.00416809537115756	0.05380727929381043	0.004752572724525004	0.05245683198988432	0.005407352204844725	0.05108172506932141	0.005967169941575337
Specimen M8288	Male	0.07870849048928061	-0.020232353826164933	0.07814214296973422	-0.018801894412693303	0.0778835976786671	-0.0172435963328453	0.07695445507660055	-0.015741725086195396	0.07577250310009571	-0.014566943005476504	0.07442844051978251	-0.013737103048983195	0.07353500383430511	-0.012053834261073215	0.07273226591945774	-0.010388418431457802	0.0719295280046104	-0.008723002601842392	0.07103609131913301	-0.0070397338139324105	0.07023335340428566	-0.005374317984317	0.06959416007240381	-0.0038353068419207646	0.06866501747033729	-0.0023334355952708565	0.06755447732701068	-0.0007958584320318161	0.06702383572405342	0.0008159985226998884	0.06573333201862396	0.0019179347910833085	0.06438926943831075	0.0027477747475766214	0.06313590562862761	0.00355976174577536	0.061791843048314414	0.00438960170226867	0.06042992750970666	0.0051287428881319425	0.059050159012804325	0.00577718530336518	0.057652537557607436	0.006334928947968374	0.05625491610241055	0.006892672592571577	0.054839441688919084	0.007359717466544734
Specimen M8291	Male	0.08471492802183382	-0.01781334268456395	0.08464884370650508	-0.01630598020335164	0.08420795623757384	-0.014640788743425682	0.08288166158783362	-0.013537196640079007	0.08152518896618136	-0.012628550606511567	0.08019195519728757	-0.01092503130787117	0.07924861356795224	-0.0092818679530548	0.07840274497350654	-0.0076537935841944306	0.07766943839990646	-0.0059433351664004526	0.07711598891012962	-0.0043605277554081105	0.07636759335057355	-0.00274754237250375	0.0763838930841784	-0.0013527419121370649	0.07732965620881144	-0.0004012504159993095	0.07621339661480644	0.0007696367503249739	0.07482674602124219	0.001483336714113174	0.07335771137874433	0.002309598698747001	0.07200123875709208	0.003218244732314436	0.07059949917757181	0.003834471661213015	0.06911537554911795	0.004563260610957219	0.06771363596959769	0.0051794875398558015	0.06628171841816542	0.00560076839897514	0.0647221498599315	0.005842192174271251	0.06333549926636724	0.006555892138059451	0.061918670700890986	0.007074646032068409
Specimen M8306	Male	0.07666723056104761	-0.023213669292914244	0.07678357664384132	-0.021711861505939303	0.07711537100652117	-0.020154172448190025	0.07664758369265887	-0.018527941775210145	0.07598508524657793	-0.01686023680689528	0.07483580896995035	-0.015088846100242964	0.07352063551198285	-0.014096299922465286	0.07216398775868033	-0.013298464876906274	0.07104985560515963	-0.011839878016249437	0.06992131647619951	-0.009971131743487788	0.06886939576568125	-0.008220478184502963	0.06810954175349099	-0.00653203606852061	0.0676624915872962	-0.004808449829431398	0.06699999314121524	-0.0031407448611165344	0.06646999438435051	-0.001806580886464643	0.06557131051071592	-0.00029211275503346313	0.06421466275741342	0.000505722290525555	0.06285801500411092	0.0013035573360845698	0.061501367250808424	0.002101392381643586	0.0600266267837291	0.00282260900876076	0.0586907161780941	0.003717799620429109	0.05735480557245908	0.004612990232097451	0.055880065105379774	0.005334206859214627	0.05448194305674228	0.005937330772554982
Specimen M8307	Male	0.07746002546181052	-0.0211885252461188	0.07728516442476638	-0.019632842891337036	0.07668850851800346	-0.01787640138731317	0.0756245857507097	-0.01647460080572058	0.07435990383417378	-0.015494595093846755	0.07296161671568331	-0.014669876540402941	0.07185292465019784	-0.013445747766336192	0.07090092512838321	-0.01159976766592898	0.0700153768612357	-0.009865008118380538	0.06910744394499235	-0.008219084474595012	0.06851078803822942	-0.006462642970571146	0.06851359880871115	-0.004951729913981058	0.06807223006037823	-0.003328893611911788	0.0667634815382711	-0.0021488314434162893	0.06552118427083103	-0.0010799898277795415	0.0641005125032447	-0.0003441071780986515	0.06276867663942129	0.00036939082248640335	0.061570445977552485	0.0012381759815014717	0.060149774209966145	0.0019740586311823636	0.05881793834614274	0.0026875566317674233	0.05748610248231934	0.0034010546323524787	0.05604304606563719	0.004048101378270451	0.0546664409036221	0.004583927571329664	0.05326745109251118	0.005030917860625958
Specimen M9181	Female	0.0771207711617128	-0.022856308917583168	0.0773695057381888	-0.021360824595051585	0.0771274542469326	-0.01974970967584583	0.0761751761415164	-0.0180748691348427	0.07491095301233315	-0.016844562422902158	0.07355422540581055	-0.016006884565147407	0.07224375003795765	-0.014972892280299764	0.071193314718995	-0.0132749256199618	0.07004472218648591	-0.011553832840289003	0.06879797244043034	-0.00980961394128137	0.06777066324080251	-0.008013490067396958	0.06703782568181407	-0.006286744551517045	0.0674134963273785	-0.005131984108294474	0.067050161503241	-0.003595900283300342	0.06564152892184164	-0.002538781879117861	0.0643310535539887	-0.0015047895942702134	0.06297432594746612	-0.0006671117365154688	0.06164072446027837	0.0002687233347857307	0.06028399685375578	0.0011064011925404752	0.058904143127898365	0.0018459218367487702	0.05740300606915966	0.002510411386745452	0.05600002622396741	0.0031517748174072968	0.054573920259440335	0.003694981034522694	0.05314781429491325	0.00423818725163809
Specimen M10334	Female	0.07894064363339645	-0.02266035095578675	0.07887044435704539	-0.021129859148652418	0.07840421132110346	-0.019538880396626844	0.07754194452557062	-0.017887414699710034	0.07633728720167615	-0.016487609113817983	0.07503362143788393	-0.015072681791703112	0.07417135464235107	-0.0134212160947863	0.07340809628671596	-0.011784872134092302	0.07254582949118311	-0.01013340643717549	0.07148554581585478	-0.00845169726781306	0.07070716572399686	-0.006914361747016785	0.07004291580825946	-0.005293139522545598	0.06895238866048554	-0.0038094472329786187	0.06758823595180212	-0.002790553670454661	0.06619383977067306	-0.0019696769877261557	0.0647843218533212	-0.0012478087448953739	0.06337480393596935	-0.000525940502064597	0.06207941619473803	0.0002798144444411	0.06065477654116336	0.0009026742473741527	0.06037143864879406	0.002364401087056378	0.05899216420388781	0.0032842862096826115	0.05774214167132493	0.004387066475881487	0.05669013601855749	0.0054596032696347455	0.05528061810120563	0.006181471512465526
Specimen M10393	Male	0.07766898408522199	-0.022526819006995002	0.07761000745749058	-0.021026092722036645	0.07687233523530193	-0.019417149744461504	0.0762316195266072	-0.017823666294403056	0.07493186709936571	-0.016622208246713944	0.07361665514460755	-0.015517706712518719	0.07258811338193723	-0.013862385152393535	0.0719473976732425	-0.012268901702335081	0.07130668196454773	-0.010675418252276627	0.0707629227693469	-0.009097394329734854	0.07021916357414604	-0.007519370407193083	0.0695784478654513	-0.00592588695713463	0.06842203053425375	-0.004449018896480542	0.0670913590519789	-0.0034414738757792005	0.06576068756970405	-0.0024339288550778667	0.06444547561494589	-0.0013294273208826392	0.06309934460515434	-0.0004188388136751884	0.061753213595362816	0.000491749693532261	0.060453461168121336	0.0016932077412213711	0.059122789685846486	0.00270075276192271	0.05777665867605495	0.0036113412691301592	0.056430527666263414	0.004521929776337611	0.05511531571150524	0.005626431310532832	0.05370734659164699	0.006149193763764735
Specimen M11044	Female	0.07719793164087647	-0.022865036035864154	0.07739336948463241	-0.021392814721227064	0.07683350084150588	-0.019667858036485526	0.07561459482165944	-0.018213382739696842	0.07431774563418511	-0.01714630358230286	0.07284610424423421	-0.016447134772396607	0.0717435330511434	-0.01491529623266622	0.07087363151156392	-0.013228731207052436	0.07012006479874006	-0.011464802938496945	0.06934701229400923	-0.009797723704790134	0.06876765785897575	-0.008169616054897265	0.0684014872855466	-0.006483630953969664	0.0690811703035459	-0.005108838598867438	0.06780380690797853	-0.003944910406624784	0.06637113710184156	-0.0030520435270211753	0.06507428791436723	-0.0019849643696271944	0.06375795293498593	-0.0010147342470818862	0.06234476892075593	-0.000025018332629605253	0.060989462357560684	0.000751513720218355	0.05963415579436543	0.0015280457730663137	0.05824045757204243	0.002614610722367268	0.05688515100884716	0.0033911427752152264	0.055510358653744936	0.004070825793214508	0.05403871726379404	0.004769994603120765
Specimen M11108	Male	0.07652465564703068	-0.02343077990716909	0.07644134926381389	-0.02186103963696082	0.07587204505622078	-0.020293941922301738	0.07513379937523415	-0.018596913370308367	0.07385500374910614	-0.017183215644336957	0.0725216560022131	-0.016050206188838338	0.07135460717316436	-0.014561129746297686	0.07052279873535346	-0.01284591715404929	0.06969099029754254	-0.011130704561800894	0.06885918185973167	-0.009415491969552502	0.06810275213849004	-0.007812026174383391	0.06727094370067914	-0.006096813582134997	0.06599214807455114	-0.0046831158561635895	0.06462243224714806	-0.003737231914313494	0.0633099110960592	-0.00299665752636694	0.06194019526865611	-0.0020507735845168434	0.06053411136074298	-0.0012920151563152753	0.059164395533339895	-0.0003461312144651806	0.05799998925984036	0.0006569474036991459	0.05664845747269228	0.0016963941023735037	0.055278741645289196	0.002642278044223599	0.05387265773737607	0.003401036472425168	0.052541952546032195	0.004048048103547462	0.05154384519037697	0.00540719370875382
Specimen M11118	Male	0.07790237170294732	-0.020765742544754516	0.07782456120944009	-0.019219741414470484	0.07716165713265592	-0.017548839526048833	0.07594872469073886	-0.01606640046415096	0.07463170828370713	-0.015071539388317179	0.07329387508365245	-0.014174193909696216	0.07203930905568953	-0.012886786042223977	0.07098634259005411	-0.011132616981710582	0.06993337612441866	-0.009378447921197183	0.06890122645180617	-0.007526763263470966	0.06843335356944764	-0.0058974949610951875	0.06786796508987633	-0.004247409865696473	0.06798518579079471	-0.0027430423214583133	0.06670980296980883	-0.001553150051198896	0.06530951939068538	-0.0009483513642163936	0.06395086939760779	-0.00014852148280825058	0.06263385299057604	0.000846339593025533	0.0613168365835443	0.0018412006688593148	0.05995818659046669	0.002641030550267456	0.05855790301134322	0.0032458292372499606	0.05722006981128855	0.004143174715870923	0.05581978623216506	0.004747973402853426	0.054398685860018656	0.00525525649262311	0.052998402280895175	0.0058600551796056145
Specimen M11250	Male	0.07761668967141314	-0.021191498698637894	0.07713759991258212	-0.01956300543223045	0.07616958079273446	-0.017833446426224496	0.075002710061085	-0.01657260363331544	0.0736572008655534	-0.015682691181299974	0.07229147852210209	-0.014890564601487825	0.07108746136200841	-0.013316151044049106	0.07031501398656743	-0.011627018333882556	0.06954256661112644	-0.009937885623716008	0.06874990608776574	-0.008346538785752776	0.06778188696791812	-0.006616979779746822	0.06720501133688377	-0.004968273365419676	0.06653034983364609	-0.0032993538031728287	0.06566011658600178	-0.001590007945086578	0.0644528195585129	-0.0005247368965841663	0.0630870972150616	0.0002673896832279809	0.06170116172369059	0.0009617303908368112	0.060335439380239296	0.0017538569706489566	0.05934392724507675	0.002876487595515285	0.058116417069668184	0.003843972771814374	0.05671026843037748	0.004440527607219879	0.055344546086926176	0.005232654187032027	0.05397882374347487	0.006024780766844178	0.05257267510418417	0.006621335602249685
Specimen M11275	Male	0.07677742635562215	-0.02408208091782384	0.0769308666166987	-0.02260941509396973	0.07691741693287213	-0.02101509700193373	0.07614470995968031	-0.019480688426755887	0.07473378688714995	-0.018401100931410966	0.07368782061916525	-0.016820843601356713	0.07285459305096006	-0.01508897924469149	0.07218825542765803	-0.013478767156208158	0.07161300423595357	-0.011883837986016964	0.07105303596254127	-0.010197822384228145	0.07093321692882495	-0.00867930780549763	0.07008470644232764	-0.007038529880430028	0.06940308590073344	-0.005519404223544319	0.06799216282820306	-0.004439816728199399	0.06665704326897819	-0.00346659858274424	0.06529135787316905	-0.002675553300484328	0.06388043480063864	-0.001595965805139407	0.06253003232312163	-0.0007138340912818731	0.06108854341400697	0.00018358054086780126	0.05970757509990569	0.00088353939153009	0.058250803272498895	0.0016898675920821377	0.0568698349583976	0.0023898264427444304	0.05545830080771203	0.002907612430211469	0.05397096314372098	0.0035317677675682736
Specimen M11417	Male	0.07772174544612913	-0.022667391638499203	0.07747074632048027	-0.02105932939442598	0.07713099933974484	-0.019434709032419187	0.07617001737340334	-0.01769418184487744	0.0748103268983336	-0.016613963144227625	0.07346719454119743	-0.015444996588491225	0.07220685277372907	-0.01383229075732194	0.07124587080738759	-0.012091763569780194	0.07037363669613265	-0.010367794500172011	0.06934046499263817	-0.00852196133961012	0.06825761893534298	-0.006942371744307962	0.06729663696900147	-0.0052018445567662145	0.06676283616015934	-0.0036328558139788717	0.06606809775907757	-0.0019420029802378208	0.06649396523825421	-0.0006439013898062744	0.06507864314396501	0.0006303711389502663	0.06366927831509457	0.0014443462743403454	0.06225991348622413	0.0022583214097304277	0.06090022301115438	0.0033385401103802437	0.05952397441815108	0.004330010955943481	0.05809805147134707	0.005055238236246983	0.05656682255152293	0.005708275779397475	0.05510778336885179	0.0062560073495278165	0.05363218606824709	0.006714991064571588
Specimen M11470	Female	0.0747847988465119	-0.023912263814512228	0.07375755890591358	-0.02220299356262142	0.0728253793286092	-0.020513963653765052	0.0715068169462509	-0.01923951453227495	0.07016801422085817	-0.018060125774078763	0.06912053393722545	-0.016445915885481877	0.0682085947029555	-0.014661825613331588	0.06746653585223893	-0.013013276390544084	0.06674471734455681	-0.011269666804462663	0.06602289883687469	-0.009526057218381246	0.06528083998615813	-0.007877507995593738	0.06425360004555983	-0.006168237743702934	0.06349130085180886	-0.004614748884209346	0.062383099539072805	-0.0032857200854941987	0.06100381612761121	-0.002296452053885847	0.05969935273640906	-0.0014224847286058405	0.05829982898191304	-0.0005282770602914031	0.05694078591348586	0.0005560513346108651	0.05565656286531819	0.0015250790231847822	0.054216558424753265	0.0022291659649113925	0.05287775569936054	0.0034085547231075754	0.05153281162208954	0.00409240132179975	0.05007256683849021	0.00470142790023244	0.048707382418184765	0.005290214135630698
Specimen M11479	Male	0.07655196471193647	-0.021505907531528357	0.07617938409088308	-0.019904683633548827	0.07543660482438647	-0.018234642983451226	0.07427201434835809	-0.016773434565317977	0.07298046583490987	-0.015480121281876829	0.07170612150949114	-0.01409425833707487	0.07096334224299453	-0.012424217686977268	0.07031311263785875	-0.010771381224909189	0.06957033337136215	-0.009101340574811587	0.0689028995781968	-0.007541053774104312	0.06825266997306101	-0.005888217312036229	0.06769499002928601	-0.004252585037997661	0.06695221076278941	-0.002582544387900062	0.06667217980309685	-0.0009985246779500472	0.0653806312896486	0.00029478860549110206	0.06406120312135456	0.0009230500713770867	0.06263202110367022	0.0014759660639317772	0.06123724746204488	0.002213981379208088	0.05984247382041955	0.002951996694484395	0.05848210855485327	0.0038751113324823182	0.05719708876261827	0.004688472121089916	0.05578511093296343	0.005333937775005417	0.054355928915279066	0.005886853767560112	0.05292674689759471	0.006439769760114807
Specimen M11684	Female	0.07882270414156617	-0.02153250157163621	0.07835172449174722	-0.019903918814514712	0.07797831085769084	-0.01829597262247864	0.07699886456397374	-0.016661773055692563	0.07567983028313365	-0.015669262469073405	0.07432513968178725	-0.014363417270081209	0.07346389596891814	-0.012652288252618016	0.07270021827181158	-0.010961795800240245	0.07183897455894249	-0.00925066678277705	0.07107529686183593	-0.007560174330399283	0.07031161916472937	-0.00586968187802151	0.06974307349914788	-0.004220462555814591	0.06907696181780387	-0.0025506066685222484	0.06967920834137288	-0.0011490261273404284	0.06854028633663699	0.0002131119572434564	0.0671030494749489	0.0011286930931854967	0.06576337862902336	0.002023637664042112	0.06444434434818325	0.0030161482506612684	0.06314594663242855	0.00410622485304296	0.06176500265633216	0.004806037392374493	0.060404695245321195	0.005603415947468573	0.059003114704139374	0.006205662471037565	0.057601534162957574	0.006807908994606561	0.056199953621775746	0.007410155518175557
Specimen M11803	Male	0.07794091056151584	-0.021947745905305745	0.07765247295866484	-0.020286295420353498	0.07680690800986395	-0.018594973446013525	0.07578226778612727	-0.01686384842938836	0.07441934011831405	-0.01580922147022107	0.0730166094082156	-0.014933669785989541	0.07178302242015544	-0.01371986907302908	0.07075838219641879	-0.011988744056403908	0.06975364349382471	-0.010168081402310852	0.06865936715376278	-0.008327517227075197	0.06799287747989764	-0.006675998295020429	0.06770443987704669	-0.005014547810068181	0.06759507754913147	-0.003392900367401131	0.06712756467134472	-0.00169164684016368	0.0663516358388691	-0.00010976402443419812	0.06498870817105586	0.0009448629347330969	0.06354617441867222	0.001641339344028847	0.06214344370857377	0.002516891028260369	0.06085015215708582	0.003462078828817174	0.059487224489272586	0.0045167057879844695	0.05810439530031675	0.005481795109683876	0.0566618615479331	0.006178271518979629	0.05528896391187474	0.006765308769664894	0.0538265286383485	0.007372247541492762
Specimen M12130	Male	0.07421443078446979	-0.023338909450931804	0.07465552610311725	-0.021864398125125157	0.07453553325371284	-0.020259544065328962	0.07353046057423418	-0.018646205293899053	0.07222973956041358	-0.017456992417849163	0.07093563808527528	-0.01666356210949875	0.06970670797713174	-0.015589587717122419	0.06893211226500019	-0.013832667134338415	0.06825103124754396	-0.012097470340552665	0.06766346492476305	-0.01038399733576518	0.06726292799133268	-0.00871397190897421	0.06695590575257768	-0.007065670271181495	0.06636833942979675	-0.0053521972663940045	0.06511106599397268	-0.003975955000993498	0.06388213588582914	-0.002901980608617172	0.0625162435050138	-0.0019933118165931987	0.061085179757203664	-0.001365187108595144	0.059719287376388305	-0.0004565183165711708	0.058309947417576426	0.0002651210861021877	0.056944055036761074	0.0011737898781261596	0.05553471507794921	0.0018954292807995198	0.054125375119137335	0.0026170686834728787	0.05280954985500077	0.00331698429714798	0.051421933685187146	0.004132138394496647
Specimen M12211	Male	0.07751678034406195	-0.02004435170781092	0.07773218463897436	-0.018611566649583303	0.07740336601358097	-0.016960819341488496	0.07656255819855778	-0.015395175996877933	0.0753155016595214	-0.014332482568308389	0.0740271721162203	-0.013458075613884879	0.07280979135290505	-0.011809886260744874	0.07178069706373587	-0.01020296991186959	0.07075160277456664	-0.008596053562994298	0.06976378148966215	-0.006800850739972977	0.0687553237026253	-0.005099791154024673	0.06784100915266146	-0.0034193680702087285	0.0673032675509897	-0.0018214909949222236	0.06603557450982094	-0.0008529408034256996	0.06474724496651986	0.000021466150997807378	0.06341764241895403	0.0007075866312752825	0.06203516963857992	0.001602630087831149	0.0607055670910141	0.002288750568108624	0.059417237547713	0.0031631575225321315	0.05799349176307416	0.003869914504941966	0.056725798721905425	0.004838464696438495	0.05541683267647196	0.005618728413788986	0.05397245038970076	0.006231342159125805	0.0526222113400026	0.006823319402330257
Specimen M12248	Male	0.07780363285674116	-0.020247177455557583	0.0776925404258205	-0.01870010071298563	0.07711825686245802	-0.017071942571965926	0.07614098783376305	-0.01556419576516475	0.07484871211457493	-0.014765122210891357	0.07356109584703577	-0.013394003017998254	0.07270889760420825	-0.011717196037909909	0.07204197581435745	-0.010072821617200661	0.0713750540245066	-0.008428447196491414	0.07070813223465579	-0.0067840727757821654	0.07050440157724676	-0.005220779753520662	0.07009917818717147	-0.0037176923983684223	0.06913812543816605	-0.002117307365078886	0.06927251512733139	-0.0008041559145523005	0.06863336644521072	0.00045344932051395877	0.06723223621984471	0.0011761009279885406	0.0658311059944787	0.0018987525354631277	0.06446240832849179	0.00280668059591443	0.06318634888899323	0.0036983923766761824	0.06180143494331676	0.004513682210639128	0.060384088438261194	0.005143695591625351	0.05895052565351609	0.0056810707461232195	0.057549395428150074	0.006403722353597803	0.05613204892309452	0.007033735734584026
Specimen M12418	Female	0.07737056164682315	-0.021038983591947853	0.07764021470887351	-0.019616616346782394	0.0776433711926941	-0.01804549400619584	0.07685197807081975	-0.016520205665204516	0.07566331014609792	-0.015017834324010795	0.07481304628281926	-0.013284920146194049	0.07413445451475928	-0.01168278419299504	0.07355068722971037	-0.010098625110599396	0.07289007233245375	-0.008401664674389358	0.07249595401342686	-0.006853459333600416	0.07219666017741104	-0.0053232308636148315	0.07172569424617647	-0.0036622241690115005	0.07050107257984793	-0.0023495017938398454	0.06956092436255247	-0.0010907100310782538	0.0689951339483069	0.0005882735343284289	0.0677165816695683	0.0016165224604669925	0.06640207564922296	0.0024551224205834965	0.06501072201666996	0.0034065237345143854	0.06378610035034141	0.004719246109686038	0.06252552494240617	0.005842319518835636	0.06117012505145988	0.006983369798788588	0.0598376421603112	0.007727145275894062	0.0584692055275558	0.008281271786977473	0.057023921282592725	0.008948199651875268
Specimen M12476	Female	0.07560197565468774	-0.02345520795135616	0.07527543398134355	-0.021815171875073574	0.074703070089296	-0.0200109489984237	0.07350716274133076	-0.018714514450108705	0.07209772095651854	-0.017844232811792544	0.07082779215383374	-0.016818294300420755	0.06977992771530765	-0.014980867678219356	0.06891239396807702	-0.013192788692497653	0.0680695340390863	-0.011314544361128224	0.06747249632879888	-0.009600486830126083	0.06705578930980696	-0.007935776935603649	0.06643407778127969	-0.00631188475024924	0.0668288588731174	-0.004869239219885474	0.06556745999774427	-0.003457965507682896	0.06432220501329936	-0.002341861650663377	0.06301145850144653	-0.0011109186297562643	0.06179087733524147	0.00009535057291098822	0.0605048046416285	0.0014164589394658317	0.05923487583894371	0.0024423974508376205	0.057825434054131486	0.0033126790891537835	0.05648148379672712	0.004068121563582361	0.05511285972108291	0.004733398692363211	0.05367874411803083	0.0055135149850316385	0.05231012004238661	0.006178792113812481
Specimen M12477	Female	0.08412423008914913	-0.02455509584197756	0.08395459571944305	-0.02293199265138084	0.08359408716540905	-0.021270445574394885	0.08287105218591367	-0.01943657363246649	0.0815747220296254	-0.017983777435384936	0.0802591699301425	-0.016626418330467352	0.07903972754663267	-0.014791873764729875	0.07801115934745079	-0.012995773085381622	0.07707802824043292	-0.011218894349227992	0.07606868198444562	-0.009327356577715763	0.07504011378526375	-0.007531255898367514	0.07439329395473779	-0.00581204299179772	0.07346016284771989	-0.004035164255644086	0.07216383269143159	-0.0025823680585625236	0.07079061476236487	-0.0015113202301368744	0.0692642939115503	-0.0007073617350085439	0.0678334101528997	0.00007737481692517042	0.06638330445105452	0.0007666742766949027	0.06499086457879316	0.0017422850129565765	0.06354075887694796	0.0024315844727263104	0.06207143123190814	0.003025446840332067	0.06050666649470435	0.0036385311511324386	0.05903733884966453	0.004232393518738195	0.05756801120462472	0.004826255886343953
Specimen M12575	Male	0.07798405240152458	-0.021599848267393366	0.07810290832731313	-0.0200448052296253	0.07803667654874755	-0.018440201256567267	0.07750772550929663	-0.0167116949452843	0.07644171380602537	-0.015136917852307613	0.07518403637999711	-0.013907535700394217	0.0738520175510339	-0.01295578510501203	0.0725943401250057	-0.011726402953098633	0.07141100410191238	-0.010219389244654035	0.07034499239864116	-0.00864461215167735	0.06918643684319285	-0.0070450545910556725	0.06809564467227663	-0.0055628213502560584	0.06714695728882746	-0.003920280872747288	0.0664329185450224	-0.0021422136261743524	0.06636668676645681	-0.0005376096531163173	0.06536843844771767	0.0009198431200383168	0.0641355414893344	0.0022417691241287813	0.06289606651254825	0.0031687392518659845	0.06156404768358506	0.004120489847248171	0.060207248386976886	0.004979696590453287	0.058850449090368705	0.005838903333658406	0.057468869326115536	0.006605566224686453	0.056062509094217394	0.007279685263537432	0.05463136839467425	0.00786126045021134
Specimen M12671	Female	0.08102830642811013	-0.018432843947272858	0.08046828867149972	-0.01690035697880342	0.0796097865926112	-0.015422847721005701	0.07831769176661507	-0.014272090258105224	0.07714735024642212	-0.01294460177872983	0.07630220328655989	-0.011372049453181507	0.07572883041092318	-0.009934605552462675	0.07488368345106096	-0.008362053226914351	0.07402518137217244	-0.006884543969116635	0.07308499134455959	-0.005298636524542015	0.07232153233342167	-0.003834482385770592	0.07115119081322874	-0.0025069939063952	0.06995413905498322	-0.0013695915625210181	0.06870366682063252	-0.000612361489649255	0.06733144128047862	-0.00003186243325240738	0.06594586062129842	0.0004535935553938341	0.06458699020017082	0.001129135679541288	0.06330980772776752	0.0016962796169118404	0.06195093730663993	0.002371821741059292	0.060632132242591216	0.0033324930684585597	0.059286616940489915	0.004103078260356616	0.05800943446808662	0.004670222197727168	0.05663720892793273	0.005250721254124014	0.05527833850680512	0.005926263378271467
[truncated: 552 more columns]
