# Supplementary material for: Machine-learning strategies for testing patterns of morphological variation in small samples: sexual dimorphism in gray wolf (Canis lupus) crania
Source: BMC Biol. 2020 Sep 3;18:113. doi: 10.1186/s12915-020-00832-1 (PMC7470621; doi:10.1186/s12915-020-00832-1)
Supplement: Supplementary file 4 — Additional file 4. An archive catalogue of all original datafiles and results output for the EFA, Naïve Bayes and embedded LeNet-5 CNN analyses for both dorso-ventral and lateral views. [file 12915_2020_832_MOESM4_ESM.zip › SI FIle 4/Lateral Analyses/EFourier Data & Results/Lateral Outlines (Aligned).dat]

Specimen M7791
0.09034920300672909	-0.014889532797554395
0.09013995280917919	-0.013424707138815103
0.08940755037843418	-0.012064508064368552
0.08857051839236081	-0.010599677949075851
0.08721033268757448	-0.009448735014250392
0.0859547772808754	-0.008297792822183833
0.08448995979248401	-0.007356109740773974
0.08344366721023613	-0.00589127813996347
0.0822927435871421	-0.004531076094481316
0.08114182070680699	-0.003066243750911911
0.07999089782647187	-0.0016014114073425066
0.07883997420337782	-0.0002412093618603516
0.07800294221730446	0.0012236207534323488
0.07716591023123107	0.0026884508687250496
0.07810758514229302	0.003002335078156686
0.07706129107452732	0.00425790608279269
0.07559647432889485	0.0053042194622898
0.07413165609774457	0.006141272245612413
0.07277146816468154	0.0069783242861761255
0.07130664844801346	0.007606116473324238
0.06984182947410428	0.008338538958559601
0.06848164005552344	0.008966330402948811
0.06701682108161426	0.009698752888184175
0.06555200136494618	0.01032654507533229
0.06419180971808863	0.010640445625459752
0.06272698851590275	0.011058977216433365
0.061262167313716864	0.011477508807406982
0.05990197566685933	0.011791409357534446
0.058437154464673444	0.012209940948508061
0.05697233326248756	0.012628472539481675
0.05561214161563002	0.012942373089609138
0.05414731967068522	0.013256274382495504
0.05268249698298153	0.013465545377294623
0.05132230459336509	0.013674815629334838
0.0498574826484203	0.013988716922221204
0.04839265996071662	0.014197987917020318
0.047032467571100176	0.014407258169060532
0.0455676448833965	0.01461652916385965
0.044102822938451705	0.014930430456746014
0.04274263054883527	0.01513970070878623
0.04127780860389048	0.015453602001672595
0.03981298740170459	0.01587213359264621
0.038348166942277606	0.016395295481707074
0.03698797678093786	0.016918456628009032
0.03552315706426979	0.017546248815157147
0.034058336604842795	0.01806941070421801
0.03269814718626197	0.018697202148607223
0.03123332821235278	0.01942962463384259
0.029768509238443597	0.02016204711907795
0.028408319819862766	0.020789838563467163
0.026943499360435774	0.021313000452528028
0.025478679643767693	0.02194079263967614
0.024118490225186855	0.02256858408406535
0.022653670508518776	0.023196376271213463
0.021188851534609587	0.02392879875644883
0.019828662116028756	0.02455659020083804
0.018363842399360668	0.025184382387986155
0.016899022682692586	0.025812174575134267
0.01553883326411175	0.026439966019523486
0.014074015032961469	0.027277018802846092
0.012609196801811185	0.028114071586168705
0.011249008125989253	0.028846493328645167
0.009784190637597872	0.02978817641005503
0.008319373891965395	0.030834489789552142
0.006959186701661263	0.0317761721282031
0.005494368470510981	0.032613224911525705
0.004029548011083996	0.03313638680058657
0.0026693578497442596	0.03365954794688853
0.0012045366475583728	0.03407807953786215
-0.0002602852973864152	0.034391980830748514
-0.0017251072423312035	0.03470588212363489
-0.003085299631947643	0.03491515237567509
-0.0045501223196513325	0.03512442337047421
-0.006014945007355021	0.03533369436527333
-0.007375137396971462	0.03554296461731354
-0.008839960827434051	0.03564760531402541
-0.010304784257896642	0.035752246010737274
-0.011664978133030883	0.03575225566660299
-0.013129801563493474	0.03585689636331485
-0.014594625736714965	0.03585690676193947
-0.01595481961184921	0.03585691641780518
-0.0174196437850707	0.0358569268164298
-0.018884467958292187	0.03585693721505442
-0.02024466257618534	0.03575231657283289
-0.021709488234924634	0.03554306637528301
-0.023174313893663926	0.03533381617773313
-0.02453450925431597	0.03512456523742435
-0.02599933342753746	0.03512457563604896
-0.027464157600758956	0.03512458603467358
-0.028824351475893194	0.035124595690539294
-0.030289174906355784	0.035229236387251166
-0.03175399833681837	0.03533387708396304
-0.033114192211952616	0.035333886739828756
-0.03457901638517411	0.03533389713845337
-0.036043839815636705	0.035438537835165235
-0.03740403294801204	0.0355431777891182
-0.03886885637847463	0.03564781848583007
-0.040333681294455026	0.03554319858636743
-0.04179850546767652	0.03554320898499205
-0.04315869934281076	0.03554321864085777
-0.04462352574430896	0.03522933814522064
-0.04608834694649484	0.03564786973619425
-0.04744854007887018	0.03575250969014722
-0.04891336350933277	0.035857150386859084
-0.05037818471151866	0.03627568197783271
-0.0517383793294118	0.03617106133561117
-0.0532032042453922	0.03606644143614854
-0.05466802693309589	0.03627571243094766
-0.056028217837194534	0.03669424327916236
-0.05749304052489821	0.036903514273961484
-0.0589578632126019	0.03711278526876059
-0.06031805634497724	0.03721742522271356
-0.06178287903268093	0.03742669621751267
-0.06324770172038463	0.03763596721231179
-0.06460789633827776	0.03753134657009027
-0.06607272125425816	0.03742672667062762
-0.06753754617023855	0.037322106771164994
-0.0688977415308906	0.03711285583085621
-0.07036256867514769	0.036694345037131836
-0.0718273980476815	0.03596194334914571
-0.07308296756679969	0.035124909877554525
-0.07454779693933349	0.0343925081895684
-0.0760126292829029	0.033241585309233275
-0.0770589419196411	0.03188139886168804
-0.07810525455637932	0.03052121241414282
-0.07894230733970195	0.02905639418299254
-0.0796747298249373	0.02759157520908336
-0.080093260673152	0.02623138430498472
-0.08019790136986388	0.024766560874522132
-0.08030254206657576	0.023301737444059546
-0.08019792142435421	0.0219415428261664
-0.07904699780126019	0.020581340780684246
-0.07873311730562307	0.01911651437918605
-0.07852386636531428	0.017756319018534007
-0.07779146467732814	0.016291489646000204
-0.07695443269125475	0.014826659530707508
-0.07664055145285872	0.013466463427296564
-0.07580351946678535	0.012001633312003861
-0.07454796628836297	0.010536800225675557
-0.07350167296335619	0.009176598922952302
-0.07266464097728281	0.007711768807659601
-0.07172297869312219	0.006246937949608
-0.07119983685855165	0.004886740360679252
-0.07088595636291453	0.003421913959181058
-0.07046744556919014	0.0019570868149239628
-0.06983967343653237	0.0005968884832363141
-0.06942116264280798	-0.0008679386610207815
-0.06910728214717085	-0.0023327650625189753
-0.06900266150494934	-0.0036929596804121186
-0.06910730220166118	-0.005157783110874708
-0.06952583230711701	-0.006413343716886094
-0.07088603509535805	-0.007668897638067371
-0.07193234773209627	-0.0090290840856126
-0.07256013991924438	-0.01049390380228068
-0.07266478061595624	-0.01195872723274327
-0.07224626907947296	-0.013318924078913115
-0.07099071515829168	-0.014679126867154176
-0.06963052796798756	-0.015620809205805134
-0.06983979822002777	-0.01698100159542157
-0.07025832981100139	-0.018445822797607456
-0.0704676008058005	-0.019910645485311147
-0.07067687105784072	-0.021270837874927583
-0.06963057476179835	-0.022212517985301838
-0.06816575058857684	-0.022212528383926455
-0.06691018106945865	-0.02137549491233528
-0.06544535541071936	-0.021166244714785398
-0.06398053495129236	-0.021689406603846263
-0.06262034850374715	-0.02273571924058447
-0.06115553101535576	-0.023677402321994334
-0.059690712041446575	-0.024409824807229693
-0.05833052188010684	-0.024932985953531654
-0.05686569993516205	-0.025246887246418024
-0.05540087650469946	-0.02535152794312989
-0.05404068262956521	-0.025351537598995607
-0.05257585771358482	-0.025246917699532977
-0.05111103279760443	-0.02514229780007034
-0.04975083743695238	-0.024933046859761557
-0.04828601177821309	-0.024723796662211677
-0.0468211853767149	-0.02440991616657455
-0.045356362689011206	-0.02461918716137367
-0.04399616955663587	-0.02472382711532663
-0.04253134464065547	-0.024619207215864
-0.04106651452536277	-0.02378217522979062
-0.040020202631383464	-0.022526619080332645
-0.039706301338497105	-0.021061797135387854
-0.03939240004561074	-0.01959697519044307
-0.03855534800504701	-0.018236787257380038
-0.038032186115986154	-0.016771966797953054
-0.037509025712443085	-0.015516406934700567
-0.03614882886627325	-0.015097895398217286
-0.03468399875098054	-0.01426086341214391
-0.03332379596273949	-0.013005309490962635
-0.03248674392217577	-0.011645121557899601
-0.031126546333247025	-0.011121979723329069
-0.029661719931748834	-0.01080809922769194
-0.028301527542132394	-0.011017369479732156
-0.026836709310982112	-0.011854422263054769
-0.025371890337072923	-0.01258684474829013
-0.0240117038895277	-0.013633157385028337
-0.022651519670259173	-0.014993360916028299
-0.02223300887653479	-0.016458188060285393
-0.021605233772841407	-0.017399865199624043
-0.020140411085137717	-0.017609136194423156
-0.01867558616915732	-0.017504516294960522
-0.017210761995935825	-0.01750452669358514
-0.015850567378042687	-0.017399906051363614
-0.014385742462062296	-0.01729528615190098
-0.012920916803323	-0.0170860359543511
-0.011560721442670957	-0.016876785014042314
-0.010095895041172762	-0.016562904518405187
-0.008631067154156761	-0.016039763426593558
-0.007480127190366908	-0.015098098914156227
-0.006015298560592008	-0.01447032752425735
-0.0045504721590938135	-0.01415644702862022
-0.0031902767984417694	-0.013947196088311435
-0.0017254518824613763	-0.013842576188848805
-0.000260632908552193	-0.014574998674084166
0.0009949224981468862	-0.015725940866150725
0.001936584782307514	-0.017190771724202324
0.0013087940806772026	-0.018446330844695907
0.0023550881484428817	-0.019701901849331915
0.0037152738532292106	-0.020852844784157377
0.0037152634546045935	-0.022317668957378863
0.003401362904477128	-0.023677860604236402
0.002982832056262415	-0.025038051508335036
0.004029126124028094	-0.02629362251297104
0.005389316285367831	-0.026816783659273008
0.006854133773759211	-0.027758466740682868
0.008318955718704002	-0.02807236803356923
0.008423576360925533	-0.029432562651462373
0.00957449998401956	-0.030792764696944527
0.011039320443446543	-0.03131592658600539
0.012504144616668036	-0.03131593698463001
0.013864338491802278	-0.03131594664049572
0.015119893898501357	-0.03246688883256228
0.016270816778836485	-0.03393172117613168
0.017526376642088975	-0.034454881579674745
0.018991200072551558	-0.03455952227638662
0.02035139543320361	-0.034350271336077834
0.021711586337302247	-0.03476880218429255
0.02317641273880044	-0.03445492168865542
0.024641245082369843	-0.03330399880832029
0.0260014441568164	-0.032571596377575264
0.027047743423894384	-0.03309475529560051
0.02788477540996776	-0.03455958541089322
0.02903570126133849	-0.035605896562113624
0.030500530633872296	-0.0348734948741275
0.0319653644629595	-0.03351331139761788
0.033325565765682755	-0.032467018072611105
0.034790398109252156	-0.03131609519227598
0.036255230452821564	-0.03016517231194085
0.03761543027002701	-0.029328139583108575
0.038871003502939726	-0.027967954621081145
0.038452492709215344	-0.02650312747682405
0.03813861147081931	-0.025142931373413106
0.03845251127818787	-0.023887370024642814
0.039603435644040806	-0.025142941772037724
0.040440474314944304	-0.025666099204545177
0.04159139793803832	-0.027026301250027335
0.043056227310572126	-0.026293899562041204
0.044416431584330986	-0.024829085044685433
0.04577663511533094	-0.023468900825416906
0.0467183181967408	-0.022004083337025523
0.04650906799919092	-0.02053925767828623
0.04682296854931839	-0.019179066031428695
0.047869281928815496	-0.01771424928579622
0.049334109815831494	-0.017191108193984592
0.049438730458053026	-0.018551302811877734
0.050380392742213655	-0.020016133669929336
0.05174058216079448	-0.020643925114318548
0.052159093697277774	-0.02200412196048839
0.053310018063130696	-0.0232596937078833
0.054774845207387804	-0.022841182914158917
0.056030415469264905	-0.02189951914448049
0.05749524781283431	-0.020748596264145366
0.05854156044957252	-0.019388409816600134
0.05833230950926373	-0.018028214455948093
0.05958787680010523	-0.017505071878618658
0.06105269948780892	-0.017714342873417777
0.06241289410570206	-0.01760972223119624
0.06387771827892356	-0.017609732629820858
0.06534254096662724	-0.017819003624619974
0.0667027348417615	-0.017819013280485692
0.06816755752946517	-0.018028284275284807
0.06963237798889216	-0.01855144616434567
0.0709925688929908	-0.01896997701256039
0.07245739380897119	-0.018865357113097756
0.07392221872495157	-0.01876073721363512
0.07538704364093197	-0.018656117314172486
0.07674723751606621	-0.018656126970038205
0.07821206243204662	-0.01855150707057558
0.07967688883354482	-0.018237626574938447
0.08103708493695576	-0.017923745336542413
0.08250191059569506	-0.017714495138992533
0.08396673328339874	-0.01792376613379165
0.08532692418749739	-0.018342296982006363
0.08679175430279008	-0.01750526499593298
0.08825658144704718	-0.017086754202208607
0.08961678052149373	-0.016354351771463573
0.0903492022639702	-0.014994163095641645
Specimen M7924
0.07724162521980033	-0.02446625114620966
0.07675179668443607	-0.02280510028340241
0.0762619681490718	-0.021143949420595165
0.07577213961370757	-0.01948279855778792
0.07478035097295799	-0.01790001041085367
0.07347802123890569	-0.01682670303940991
0.07259928889436575	-0.015173072846707844
0.07183361284603534	-0.013448600608237951
0.07088403845572755	-0.011681914119326293
0.06984251489443104	-0.009894120505193758
0.06916878801708937	-0.008190755391944747
0.06856590318551549	-0.00660044657490532
0.06750327249899811	-0.00490460213176149
0.0662431570153876	-0.003647396418340316
0.06491972015611445	-0.0026660382178852653
0.06355406904639956	-0.0018685783594076285
0.06227284643756815	-0.0007033218169751614
0.06092830245307413	0.00018608721249118346
0.05960486559380098	0.0011674454129462345
0.05835227078029565	0.002035747317191699
0.056986619670580746	0.0028332071756693358
0.055599861435644944	0.0035387178631582647
0.054213103200709156	0.004244228550647195
0.05280523784055249	0.004857790067147419
0.05139737248039581	0.005471351583647636
0.04998950712023913	0.006084913100147862
0.04865248380585029	0.006585418320438495
0.04722351132047272	0.0071070306659500124
0.04581564596031605	0.00772059218245023
0.04440778060015939	0.008334153698950455
0.042999915240002705	0.008947715215450675
0.041570942754625154	0.009469327560962191
0.04016307739446848	0.010082889077462414
0.038868268330521386	0.010767292639730464
0.037460402970364716	0.011380854156230687
0.03607364473542893	0.012086364843719615
0.03470799362571401	0.012883824702197252
0.033321235390778206	0.01358933538968618
0.03195558428106331	0.01438679524816382
0.03061104029656927	0.015276204277630165
0.029266496312075244	0.01616561330709651
0.028013901498569915	0.017033915211341972
0.02664825038885501	0.017831375069819612
0.02530370640436098	0.01872078409928595
0.023959162419866946	0.019610193128752295
0.022593511310152036	0.02040765298722993
0.021270074450878886	0.02138901118768499
0.019904423341163976	0.02218647104616262
0.01865182852765866	0.02305477295040809
0.017349498793606387	0.02412808032185185
0.016047169059554126	0.02520138769329561
0.014723732200280972	0.026182745893750657
0.013400295341007822	0.027164104094205707
0.012076858481734672	0.028145462294660764
0.010753421622461522	0.029126820495115814
0.0095008268089562	0.029995122399361272
0.008198497074903935	0.031068429770805032
0.006896167340851667	0.0321417371422488
0.0055727304815785155	0.03312309534270385
0.004228186497084488	0.034012504372170196
0.002904749637811337	0.03499386257262524
0.0015602056533173063	0.035883271602091586
0.00028650371459110327	0.03665962433534834
-0.0011213616455655723	0.037273185851848564
-0.0025081198805013637	0.037978696539337505
-0.003915985240658039	0.03859225805583773
-0.005323850600814712	0.039205819572337944
-0.0067317159609713885	0.03981938108883816
-0.008160688446348945	0.04034099343434967
-0.00961076805694738	0.04077065660887249
-0.010990005621777998	0.041087263487185714
-0.01248229948281819	0.0413330283197311
-0.013974593343858392	0.04157879315227649
-0.015466887204898593	0.04182455798482189
-0.016959181065938796	0.04207032281736728
-0.018514796302641637	0.04204024013694654
-0.020070411539344486	0.042010157456525817
-0.02153407760505862	0.041958967650884214
-0.023089692841761465	0.04192888497046347
-0.02464530807846431	0.041898802290042746
-0.02620092331516715	0.04186871960962202
-0.027735431426649113	0.04193058610018999
-0.029269939538131083	0.041992452590757984
-0.030762233399171286	0.042238217423303366
-0.032162578089222786	0.042462875130627874
-0.03367597907548386	0.04261669079218457
-0.03518938006174495	0.042770506453741246
-0.03670278104800601	0.042924322115297925
-0.03819507490904622	0.04317008694784333
-0.03966626164486554	0.04350780095137742
-0.04117966263112662	0.04366161661293411
-0.0426930636173877	0.04381543227449079
-0.044114515432660074	0.0439481408108266
-0.045627916418921145	0.04410195647238328
-0.047162424530403126	0.044163822962951266
-0.04863361126622245	0.044501536966485365
-0.0501681193777044	0.04456340345705334
-0.05170262748918637	0.04462526994762132
-0.05319492135022656	0.044871034780166706
-0.05459526604027805	0.04509569248749122
-0.056129774151760015	0.0451575589780592
-0.05760096088757934	0.045495272981593296
-0.05900882624773602	0.046108834498093526
-0.060480012983555334	0.046446548501627626
-0.06199341396981641	0.046600364163184305
-0.06352792208129837	0.04666223065375228
-0.06497048102179163	0.046702990019099375
-0.06652609625849447	0.046672907338678654
-0.0681028186204182	0.046550875487269223
-0.06972175523278368	0.046244945293882365
-0.07136179897037005	0.0458470659295068
-0.07304405695839816	0.045265288223153836
-0.07471879427632114	0.04429460670762513
-0.07606794916073104	0.04305559834923552
-0.07693625106497648	0.041803003535730195
-0.07754981258147671	0.04039513817557352
-0.07816337409797693	0.038987272815416855
-0.07896083395645456	0.037621621705701935
-0.07939049713097739	0.036171542095103495
-0.0797282111345115	0.03470035535928419
-0.08052567099298913	0.03333470424956927
-0.08001473533240397	0.03176550255775073
-0.0788601554748979	0.03004855098938601
-0.07837032693953361	0.02838740012657876
-0.07797244757515806	0.026747356388992397
-0.0774826190397938	0.02508620552618514
-0.07699279050442952	0.023425054663377895
-0.07611405815988956	0.021771424470675826
-0.07519311156490781	0.02030169261995117
-0.07451938468756615	0.01859832750670216
-0.07393760698121317	0.016916069518674037
-0.07335582927486019	0.0152338115306459
-0.07268210239751853	0.013530446417396891
-0.07210032469116556	0.011848188429368762
-0.07188634366876741	0.010250358942224152
-0.07155930635015967	0.008723371500847371
-0.07171312201171635	0.007209970514586292
-0.07223473435722788	0.005780998029208735
-0.07352056786597512	0.00481783718378523
-0.07496167192137372	0.0035999359506164903
-0.07585108095084009	0.0022553919661224588
-0.07618879495437417	0.0007842052303031382
-0.07588286476098732	-0.0008347313820623462
-0.07484886186979599	-0.0022336211870191743
-0.07477656493893349	-0.003605338081744604
-0.07493038060049019	-0.005118739068005686
-0.07508419626204688	-0.0066321400542667655
-0.07505411358162614	-0.008187755290969613
-0.0747481833882393	-0.009806691903335094
-0.07349558857473398	-0.010674993807580555
-0.07216002014543982	-0.009916838429355352
-0.07059833912372643	-0.00901699895959449
-0.0691271523879071	-0.009354712963128594
-0.06788814402951748	-0.01070386784753848
-0.06667024279634873	-0.012144971902937065
-0.06530459168663383	-0.012942431761414701
-0.06389672632647718	-0.013555993277914926
-0.06253859588686743	-0.013964549327216849
-0.06106740915104811	-0.014302263330750948
-0.05955400816478703	-0.014456078992307633
-0.05799839292808419	-0.014425996311886905
-0.05644277769138134	-0.014395913631466176
-0.054866055329457604	-0.01427388178005674
-0.05328933296753389	-0.014151849928647304
-0.05212868732501728	-0.014999044707671884
-0.05081277113584931	-0.015591499098951227
-0.04936269152525087	-0.01602116227347403
-0.047849290538989786	-0.016174977935030716
-0.046145925425740766	-0.015501251057689038
-0.04490982683754048	-0.01433308474506724
-0.04475601117598379	-0.012819683758806159
-0.04496999219838194	-0.011221854271661552
-0.04456143614908001	-0.009863723832051821
-0.04367202711961366	-0.008519179847557791
-0.04305846560311343	-0.007111314487401113
-0.04155258528695754	-0.00687622633978209
-0.03984922017370852	-0.006202499462440409
-0.038308646277216044	-0.005394609163668258
-0.03668970966485056	-0.005088678970281406
-0.035183829348694656	-0.004853590822662379
-0.033585999861550045	-0.0046396098002642345
-0.031988170374405434	-0.00442562877786609
-0.030685840640353165	-0.005498936149309851
-0.02940461803152178	-0.006664192691742317
-0.028165609673132152	-0.008013347576152198
-0.027060764736173006	-0.009525293677318615
-0.026641778246576563	-0.011073388243916273
-0.025954464914119187	-0.012295900377000868
-0.024356635426974575	-0.012081919354602727
-0.022716591689388207	-0.011684039990227164
-0.021139869327464485	-0.011562008138817729
-0.019520932715098995	-0.011256077945430877
-0.017901996102733502	-0.010950147752044025
-0.016261952365147134	-0.010552268387668467
-0.014734964923770352	-0.010225231069060734
-0.013158242561846629	-0.010103199217651295
-0.011623734450364666	-0.010165065708219276
-0.010110333464103583	-0.01031888136977596
-0.008681360978726026	-0.010840493715287476
-0.00737903124467376	-0.011913801086731233
-0.006140022886284136	-0.013262955971141115
-0.005148234245534572	-0.014845744118075356
-0.00480008980170596	-0.01628078238846343
-0.004091669344027699	-0.01741134535055932
-0.0030998807032781356	-0.01899413349749356
-0.003621493048789652	-0.02042310598287111
-0.0043270037362785835	-0.021809864217806906
-0.003406057141296846	-0.02327959606853156
-0.0021112480773497603	-0.023963999630799607
-0.0008933468441810188	-0.025405103686198197
0.0005778398916383013	-0.0257428176897323
0.0012229389736539168	-0.027149228164794308
0.002483054457264422	-0.02840643387821548
0.003954241193083742	-0.028744147881749577
0.005404320803682177	-0.029173811056272383
0.006685543412513564	-0.030339067598704854
0.00785370972513536	-0.03157516618690515
0.009282682210512918	-0.03209677853241666
0.010732761821111355	-0.032526441706939475
0.012309484183035081	-0.03240440985553004
0.013801778044075279	-0.03265017468807543
0.015505143157324293	-0.03197644781073374
0.017187401145352423	-0.031394670104380774
0.018087240615113284	-0.03295635112609412
0.019452891724828197	-0.033753810984571773
0.02100850696153104	-0.033723728304151046
0.02261240223368616	-0.032639990492412764
0.024421302973039585	-0.03150651776012754
0.026046305370415596	-0.030330830777400564
0.027742149813559422	-0.02926820009088317
0.02888629923077101	-0.02807892665304049
0.028488419866395453	-0.026438882915454123
0.028366388014986022	-0.024862160553530403
0.028888000360497535	-0.02343318806815284
0.029665807978848956	-0.023418146727942478
0.029603941488280973	-0.02495265483942444
0.031011806848437656	-0.02556621635592466
0.03160717100990633	-0.02676762136378838
0.03265476035621336	-0.02768565818858078
0.03431591121902061	-0.02719582965321652
0.03606149058271138	-0.02633820443389742
0.03713479795415514	-0.025035874699845154
0.03765641029966666	-0.0236069022144676
0.03799412430320077	-0.022135715478648274
0.039322172062389776	-0.02098865629124736
0.04073610320755695	-0.02073246101840745
0.04067423671698898	-0.02226696912988941
0.041495713470876834	-0.02332669004621747
0.04232471089486985	-0.02477531477172125
0.04269396246391935	-0.026118403871120615
0.044270684825843086	-0.025996372019711174
0.04586851431298767	-0.02578239099731303
0.0473668739590384	-0.02515839904051829
0.04834823215949345	-0.023834962181245145
0.04954963716735717	-0.02323959801977647
0.050363593251139836	-0.02391041512692882
0.05087452891172498	-0.025479616818747365
0.051561842244182365	-0.02670212895183196
0.05318077885654785	-0.026396198758445105
0.05426160689809679	-0.02548277283356855
0.054599320901630895	-0.024011586097749223
0.05596351712625114	-0.023550385357711028
0.05745581098729135	-0.023796150190256417
0.05890589059788978	-0.024225813364779226
0.059642938850894105	-0.02565333096506212
0.06022471655724707	-0.02733558895309025
0.06071454509261134	-0.028996739815897496
0.06104158241121907	-0.030523727257274275
0.0610716650916398	-0.03207934249397713
0.06100979860107182	-0.033613850605459086
0.060855982939515135	-0.03512725159172017
0.06051826893598103	-0.036598438327539486
0.06018055493244692	-0.0380696250633588
0.06048648512583379	-0.039688561675724286
0.06190793694110617	-0.03982127021206009
0.06338518946193597	-0.03928922742625406
0.06455044600436846	-0.038008004817422676
0.06553180420482352	-0.03668456795814953
0.06632926406330117	-0.03531891684843461
0.06703477475079009	-0.03393215861349882
0.06755638709630159	-0.03250318612812126
0.06805689231659226	-0.03116616281373242
0.06848655549111504	-0.02971608320313398
0.06882426949464915	-0.02824489646731466
0.06916198349818324	-0.02677370973149534
0.06903995164677382	-0.025196987369571624
0.06926606423919297	-0.025055303278035963
0.06981921415021991	-0.026440606627877093
0.07005430229783893	-0.027946486944032994
0.07139132561222777	-0.02844699216432363
0.07132945912165979	-0.029981500275805588
0.07135954180208051	-0.03153711551250843
0.07187047746266567	-0.03310631720432696
0.07346830694981027	-0.03289233618192883
0.07472551266323145	-0.03163222069831833
0.07561492169269782	-0.030287676713824294
0.0767590711099094	-0.029098403275981614
0.07755653096838702	-0.0277327521662667
0.0773425499459889	-0.026134922679122097
0.07731246726556817	-0.024579307442419252
Specimen M7940
0.07993638956843499	-0.02244045574458272
0.07991294573767856	-0.020844089720400773
0.0796795457841342	-0.019311060278552006
0.07888290382872327	-0.01758144152137555
0.07759972326123923	-0.016365094991192715
0.07628322951050653	-0.015342047992173504
0.0754865875550956	-0.013612429234997043
0.07525318760155124	-0.012079399793148284
0.07445654564614032	-0.010349781035971822
0.0739331963958505	-0.008766781819250119
0.07361980326834865	-0.007120446020195231
0.07277319153806479	-0.0056807765597642074
0.07165328710265982	-0.004094487558878435
0.07038676312680005	-0.0027814912631137865
0.06915026255002488	-0.0018717506213007003
0.06765383607558881	-0.0013152958585662415
0.06625405936673456	-0.0007754976874560957
0.06479094607554711	-0.00002574339355800956
0.06334448937598398	0.0008206606659218885
0.06320444940385736	0.0017404783310311467
0.06175799270429425	0.0025868823905110445
0.060424842361937244	0.0035132796239484418
0.05896172907074981	0.004263033917846528
0.057561952361895555	0.0048028320889566736
0.0560655258874595	0.00535928685169113
0.05456909941302343	0.005915741614425593
0.05315266611254486	0.006358890019953925
0.051656239638108795	0.006915344782688386
0.05023980633763022	0.007358493188216719
0.04872672327156985	0.007818298185369364
0.04721364020550947	0.008278103182522012
0.045797206905030904	0.008721251588050344
0.04428412383897052	0.009181056585202992
0.042851033946867643	0.00952755522514951
0.04135460747243158	0.010084009987883967
0.03993817417195302	0.010527158393412306
0.038425091105892636	0.010986963390564953
0.036945321223080876	0.011640067918881222
0.03554554451422663	0.012179866089991366
0.03404911803979056	0.012736320852725828
0.03264934133093631	0.013276119023835974
0.031186228039748874	0.014025873317734057
0.02973977134018575	0.01487227737721396
0.028389964406204435	0.015702024845069537
0.026960164298265626	0.016645078670131253
0.025610357364284318	0.017474826137986833
0.024197213847969818	0.018514529728630363
0.022767413740031005	0.019457583553692072
0.021417606806049694	0.020287331021547658
0.019987806698110882	0.021230384846609374
0.018671312947378196	0.022253431845628578
0.017258169431063702	0.023293135436272105
0.01595833227195533	0.02441283220087313
0.014561845347265142	0.02554918555709847
0.01316535842257496	0.0266855389133238
0.011832208080217963	0.0276119361467612
0.010402407972279147	0.028554989971822913
0.009069257629922152	0.029481387205260307
0.007639457521983339	0.030424441030322023
0.006226314005668841	0.031464144620965556
0.004909820254936156	0.03248719161998476
0.003496676738621657	0.03352689521062827
0.0021801829878889726	0.03454994220964749
0.0007503828799501613	0.0354929960347092
-0.0005994240540311502	0.03632274350256477
-0.0020458807535942754	0.03716914756204468
-0.0034923374531574012	0.03801555162152458
-0.004875457570387339	0.038651999558216535
-0.00635522745319909	0.03930510408653281
-0.007771660753677658	0.03974825249206114
-0.00930140041136235	0.040111407723631975
-0.010847796660671356	0.040377913189620994
-0.012297543144398546	0.0406277620639857
-0.013843939393707554	0.04089426752997473
-0.015310342469059062	0.041047466638757614
-0.016873395309992382	0.04121732233916483
-0.01837311156859251	0.0411772219167841
-0.01996947759277446	0.04115377808602768
-0.021565843616956414	0.04113033425527127
-0.023048903283932238	0.04118688359847235
-0.024645269308114177	0.04116343976771592
-0.026144985566714313	0.041123339345335186
-0.02772469499927195	0.04119654528016058
-0.029287747840205266	0.04136640098056779
-0.030754150915556777	0.04151960008935069
-0.03235051693973872	0.04149615625859428
-0.033833576606714544	0.04155270560179535
-0.03539662944764786	0.04172256130220257
-0.03694302569695687	0.04198906676819159
-0.03844274195555699	0.04194896634581085
-0.04002245138811463	0.04202217228063625
-0.04150551105509045	0.04207872162383733
-0.04306856389602377	0.042248577324244536
-0.0445516235629996	0.04230512666744562
-0.046131332995557224	0.042378332602271016
-0.047727699019739174	0.04235488877151459
-0.049244071869963615	0.042218138583552035
-0.05085709448576988	0.04209804498721383
-0.05234015415274569	0.04215459433041491
-0.05391986358530334	0.04222780026524029
-0.05548291642623665	0.0423976559656475
-0.05691600631833953	0.04274415460559402
-0.05842908938439992	0.043203959602746665
-0.05986217927650278	0.043550458242693185
-0.061408575525811804	0.04381696370868222
-0.06287497860116331	0.0439701628174651
-0.06445468803372094	0.04404336875229049
-0.06601774087465424	0.04421322445269771
-0.0675174571332544	0.04417312403031698
-0.06913047974906066	0.04405303043397874
-0.07071347896578235	0.04352968118368895
-0.07244309772295882	0.04273303922827804
-0.07418937307175956	0.041839747507285294
-0.07511577030519698	0.0405065971649283
-0.07654207295816774	0.03916008001511106
-0.07774176289672625	0.037973549213208814
-0.07849151719062433	0.03651043592202137
-0.07903131536173448	0.03511065921316712
-0.0792978208277235	0.033564262963858116
-0.07908107746580345	0.03193458375642755
-0.07875102774667729	0.03038489772295446
-0.07801772237359955	0.028865235088565942
-0.07749437312330974	0.027282235871844238
-0.07708433023022605	0.025619243481165035
-0.07648098780597876	0.023922937907237204
-0.07586098879010716	0.022323282098891183
-0.07535429613144166	0.020643633116587668
-0.07473429711557004	0.019043977308241644
-0.07442090398806818	0.017397641509186764
-0.07401086109498452	0.015734649118507558
-0.07368081137585834	0.01418496308503448
-0.07317411871719284	0.012505314102730963
-0.07265076946690306	0.010922314886009261
-0.07253067587056483	0.009309292270202996
-0.0725872252137659	0.007826232603227179
-0.07246713161742764	0.006213209987420913
-0.0729269366145803	0.004700126921360533
-0.07422327631872064	0.003530252711082607
-0.07582622191123073	0.0023136985100958045
-0.07655931961350448	0.0009472349844901823
-0.07701912461065713	-0.0005658480815701988
-0.07680238124873709	-0.002195527289000773
-0.0757624699872896	-0.00366850993268042
-0.07446263282818123	-0.004788206697281443
-0.07509908076487315	-0.006171326814511384
-0.07604213458993486	-0.007601126922450193
-0.07677523229220864	-0.008967590448055817
-0.07655848893028858	-0.010597269655486392
-0.07512868882234978	-0.011540323480548105
-0.07354568960562809	-0.01101697423025831
-0.07188269721494889	-0.010606931337174642
-0.07042966094705762	-0.010260225026424156
-0.06896654765587017	-0.011009979320322242
-0.06743680799818548	-0.011373134551893076
-0.06607034447257985	-0.012106232254166845
-0.06459057458976812	-0.012759336782483114
-0.06315748469766524	-0.01310583542242964
-0.06162774503998054	-0.013468990654000475
-0.06014468537300472	-0.01352553999720155
-0.05854831934882278	-0.013502096166445134
-0.05693529673301652	-0.013382002570106903
-0.05541892388279207	-0.013245252382144362
-0.05401914717393782	-0.013785050553254508
-0.05258605728183493	-0.014131549193201023
-0.05098969125765299	-0.014108105362444607
-0.04972666473676129	-0.013131530683330304
-0.04918686656565115	-0.011731753974476048
-0.04950025969315301	-0.010085418175421162
-0.048960461522042864	-0.008685641466566913
-0.04801740769698115	-0.007255841358628099
-0.04728430999470738	-0.005889377833022474
-0.04592463370823387	-0.004929459745532487
-0.04445165106455424	-0.003889548484084998
-0.04296530161341434	-0.0033495426421708886
-0.04135227899760808	-0.0032294490458326564
-0.039852562739007946	-0.0031893486234519245
-0.038256196714825996	-0.003165904792695508
-0.03667648728226836	-0.0032391107275209032
-0.035326680348287065	-0.004068858195376487
-0.03394685001522118	-0.005301861317183636
-0.03263035626448849	-0.006324908316202847
-0.03125052593142263	-0.007557911438009995
-0.030017315138811507	-0.00906420726493827
-0.0301705142475944	-0.010530610340289778
-0.02914396979360715	-0.01150368756443605
-0.02767756671825564	-0.01165688667321894
-0.027284388087600253	-0.010530402669485813
-0.02631460064761806	-0.010100413400613762
-0.02490824437043567	-0.009447101201493524
-0.024035106696035282	-0.009000455340997162
-0.02290862269230216	-0.00939363397165255
-0.021378883034617466	-0.009756789203223383
-0.019959159949974832	-0.009603382423636524
-0.021025597155538842	-0.010016715100884262
-0.022525313414138968	-0.010056815523264996
-0.022835209086672793	-0.010700050699089058
-0.02118887328761791	-0.010386657571587202
-0.019739126803890717	-0.01063650644595191
-0.018142760779708767	-0.010613062615195491
-0.01657641815461138	-0.010186363130487507
-0.014913425763932175	-0.009776320237403838
-0.013350372922998859	-0.009946175937811046
-0.01188396984764735	-0.01009937504659394
-0.010320917006714033	-0.01026923074700115
-0.00893779688948409	-0.010905678683693104
-0.007441370415048026	-0.011462133446427566
-0.006548078694055289	-0.01320840879522834
-0.006861264150753177	-0.014448199156167596
-0.006337914900463378	-0.016031198372889296
-0.0061045149469190155	-0.017564227814738063
-0.006161064290120094	-0.019047287481713884
-0.006700862461230235	-0.02044706419056813
-0.0064508059160615595	-0.021883443866835085
-0.004971036033249808	-0.022536548395151356
-0.003654542282517122	-0.023559595394170567
-0.002258055357826938	-0.024695948750395907
-0.0014114436275430725	-0.026135618210826928
-0.00012826306005901485	-0.02735196474100976
0.0013515068227527387	-0.02800506926932603
0.002684657165109737	-0.028931466502763428
0.004097800681424235	-0.029971170093406958
0.005464264207029862	-0.030704267795680723
0.0069606906814659265	-0.03126072255841519
0.008573713297272186	-0.031140628962076953
0.010056772964248006	-0.031197178305278038
0.011719765354927206	-0.030787135412194362
0.013186168430278714	-0.030940334520977258
0.014699251496339095	-0.0314001395181299
0.015852469114992714	-0.03279312898785205
0.017415521955926036	-0.03296298468825927
0.019031834355896362	-0.03224633590680584
0.020698116530739625	-0.031239737828606978
0.022414368480455832	-0.02994319045366268
0.023984000889717288	-0.028919935783839505
0.025616969881311933	-0.028106637236804267
0.026560023706373642	-0.026676837128865462
0.026823239388198587	-0.025726996064671645
0.02820635950542853	-0.0263634440013636
0.02931289713337327	-0.027449827582716
0.030646047475730274	-0.028376224816153397
0.03224570328407629	-0.027756225800281784
0.033848648876586375	-0.026539671599294993
0.035468251060720775	-0.025226467632726374
0.03620134876299453	-0.023860004107120747
0.036371204463401745	-0.02229695126618743
0.037567604617796194	-0.021706975649400377
0.03894743495086206	-0.022939978771207528
0.0404105482420495	-0.023689733065105613
0.04124050338070905	-0.025226052291118448
0.042313727825405184	-0.02650573540363446
0.043846757267253934	-0.02627233545009011
0.04557637602443038	-0.025475693494679184
0.04722600160764935	-0.02456574518206214
0.04816905543271104	-0.023135945074123337
0.04890215313498481	-0.021769481548517707
0.05041852598520926	-0.021632731360555157
0.051998235417766894	-0.02170593729538055
0.05302806965591821	-0.02208245933441163
0.0527615641899292	-0.02362885558372064
0.05380147545137669	-0.02510183822740029
0.055174518545310455	-0.02464182555944368
0.05640752166711759	-0.02326199522637781
0.057267292534057726	-0.02231544394634806
0.058813688783366735	-0.02258194941233708
0.060360085032675745	-0.0228484548783261
0.061146649964790495	-0.02348161303085399
0.062249897808571174	-0.02516455179732158
0.06306319635560642	-0.026797520788916222
0.06366653877985369	-0.028493826362844057
0.06399658849897988	-0.03004351239631713
0.06411668209531812	-0.03165653501212339
0.06404347616049273	-0.033236244444681026
0.06379362728612802	-0.034685990928408225
0.06362377158572083	-0.03624904376934155
0.06356722224251975	-0.03773210343631736
0.06491702917650105	-0.03856185090417295
0.06630672886205914	-0.03800518847063452
0.06732977586107834	-0.03668869471990185
0.06827282968614004	-0.03525889461196303
0.06900592738841381	-0.03389243108635741
0.06956238215114828	-0.03239600461192133
0.07010218032225841	-0.030996227903067088
0.07056198531941105	-0.029483144837006706
0.07102179031656371	-0.027970061770946332
0.07117498942534657	-0.026503658695594824
0.07124819536017199	-0.02492394926303719
0.07155809103270577	-0.024280714087213127
0.07295457795739596	-0.025417067443438465
0.07368788333047371	-0.026936730077826983
0.07458446483563053	-0.028086450241512566
0.0743179593696415	-0.02963284649082157
0.07435805979202224	-0.0311325627494217
0.07559456036879741	-0.03204230339123479
0.07719421617714345	-0.03142230437536318
0.07813727000220515	-0.029992504267424367
0.07898367406168502	-0.02854604756786125
0.079620121998377	-0.027162927450631306
0.08017657676111144	-0.025666500976195238
0.0801364763387307	-0.02416678471759511
0.08001638274239248	-0.022553762101788846
Specimen M7941
0.07411514696567358	-0.02460448209548071
0.07388890938257432	-0.02285656085669227
0.07334376407472472	-0.02112078211258086
0.07228593790833925	-0.01934064981500264
0.07119986371788187	-0.017657404084317218
0.07046094527624669	-0.01586512929206196
0.06994404799246902	-0.014032463981057746
0.06942715070869136	-0.012199798670053528
0.06917266510152018	-0.010548763998157901
0.06884954095152808	-0.008772594735297531
0.0679572398948563	-0.00714584505275597
0.06710532935693357	-0.005741116528071946
0.06578112847922389	-0.004514055607778657
0.06449731812026327	-0.003509015845342907
0.0631166211944098	-0.0024757280588352326
0.061707676244484456	-0.001539326839220367
0.060423865885523814	-0.0005342870767846238
0.05907141698374228	0.0005958872766158638
0.057662472033816935	0.0015322884962307222
0.05632216562671249	0.0023435551248808554
0.05488497265271526	0.003183069777602907
0.05344777967871803	0.004022584430324958
0.05205097722346978	0.00464007792518947
0.05058553622540066	0.00538270601101871
0.04918873377015243	0.0060001995058832185
0.047695044748011416	0.006645941024819654
0.04614485967772659	0.0070979094099704685
0.04471980919840646	0.007618516337942169
0.04322612017626543	0.008264257856878602
0.04167593510598061	0.008716226242029418
0.04025088462666049	0.00923683317000111
0.038757195604519463	0.00988257468893755
0.03726350658237844	0.010528316207873981
0.03592320017527399	0.011339582836524113
0.03448600720127676	0.012179097489246159
0.033048814227279524	0.013018612141968214
0.03170850782017509	0.013829878770618344
0.03029956287024975	0.014766279990233208
0.028862369896252512	0.01560579464295526
0.027550311513219967	0.016513947838498196
0.02616961458736653	0.017547235625005875
0.024857556204333987	0.018455388820548806
0.02347685927848054	0.01948867660705648
0.02212441037669899	0.020618850960456965
0.020897096065882137	0.021817663856678333
0.019572895188172484	0.023044724776971625
0.018248694310462832	0.02427178569726492
0.01699313197557408	0.025373712026593474
0.015668931097864422	0.026600772946886772
0.01434473022015477	0.027827833867180064
0.013173911957481712	0.029220419897187048
0.012019199224203433	0.0310288002188372
0.01080799044278136	0.032643407406701734
0.009608924156036402	0.03393910686981592
0.008312971302398645	0.03526305435700203
0.0069605224006170936	0.0363932287104025
0.005704960065728345	0.03749515503973106
0.004324263139874898	0.03852844282623873
0.0030122047568423597	0.03943659602178167
0.0016315078309889135	0.04046988380828934
0.0001660668329197817	0.04121251189411859
-0.0012024875982565525	0.0419268919558759
-0.0026961766203975773	0.04257263347481234
-0.004246361690682398	0.04302460185996315
-0.00575615624221821	0.04325454908725642
-0.0073628373606468185	0.043512744338621616
-0.008997766503147328	0.043674053023093996
-0.010535809078755036	0.04380711368349446
-0.012198986245327436	0.04387153580107403
-0.013833915387827944	0.044032844485546424
-0.015400205987507546	0.04406901857905407
-0.017035135130008056	0.04423032726352645
-0.018516681657471966	0.044557161057712534
-0.020038618703684896	0.04510601600975615
-0.02158880377396971	0.045557984394906964
-0.023042102277361726	0.04598170475598586
-0.024648783395790342	0.04623990000735105
-0.02619896846607517	0.046691868392501855
-0.027708763017610976	0.046921815619795124
-0.029287196111967683	0.047276897438053134
-0.030865629206324408	0.047631979256311144
-0.032460167830075895	0.047571266782925975
-0.034123344996648305	0.047635688900505554
-0.03567353006693312	0.04808765728565637
-0.03721157264254083	0.04822071794605682
-0.03876175771282565	0.04867268633120763
-0.04034019080718236	0.04902776814946564
-0.04184998535871818	0.049257715376758916
-0.043513162525290576	0.04932213749433848
-0.04505120510089828	0.04945519815473894
-0.0466013901711831	0.04990716653988976
-0.04820807128961172	0.05016536179125495
-0.049661369793003736	0.05058908215233384
-0.05129629893550424	0.050750390836806214
-0.05284648400578907	0.05120235922195703
-0.05435627855732487	0.05143230644925031
-0.05590646362760969	0.05188427483440113
-0.05748489672196641	0.05223935665265913
-0.059079435345717905	0.052178644179273974
-0.06071436448821841	0.05233995286374634
-0.06237754165479082	0.05240437498132592
-0.06397208027854231	0.05234366250794077
-0.06572000151733041	0.052117424924841914
-0.06737103618922569	0.05186293931767113
-0.06926019754837327	0.05115226890010823
-0.07104032984595093	0.05009444273372303
-0.07262668900974296	0.048980120519193995
-0.07385374993003571	0.04765591964148444
-0.07469326458275724	0.0462187266674872
-0.07531075807762129	0.0448219242122389
-0.07566583989587883	0.04324349111788201
-0.07602092171413634	0.04166505802352513
-0.075863322673858	0.04004227137570143
-0.0753585678847574	0.03852851378944756
-0.07478517455283594	0.036889621612228966
-0.07479310062227128	0.03542021757944192
-0.07485752273985039	0.033757040412869255
-0.07393697365910673	0.0322271772972205
-0.07358560148504276	0.030547894601252946
-0.07335936390194348	0.02879997336246451
-0.07288285713691481	0.027189329209317836
-0.07226907328624431	0.025328415874241693
-0.07243038197071625	0.02369348673174096
-0.07246655606422348	0.02212719613206111
-0.07243409161490981	0.02043577094141652
-0.07169517317327463	0.018643496149161255
-0.07153757413299626	0.01702070950133756
-0.071795769384361	0.015414028382908748
-0.07253839747018974	0.013948587384839568
-0.07305900439816096	0.01252353690551934
-0.07452022897098831	0.01147785323381119
-0.07636899981138685	0.010545161658390739
-0.07756781270760771	0.009317847347574
-0.07811666765965085	0.00779591030136097
-0.07795906861937248	0.00617312365353726
-0.0771232636108445	0.004352600837210081
-0.07577081470906293	0.0032224264838095927
-0.07560925263406691	0.002334341852379412
-0.07664254042057403	0.0009536449265260098
-0.0773851685064028	-0.0005117960715431673
-0.07780888886748122	-0.0019650945749353187
-0.07758265128438194	-0.0037130158137237577
-0.07611721028631281	-0.004455643899553004
-0.07446221257969986	-0.0034664562759886973
-0.07283942593187646	-0.003308857235710731
-0.07143048098195111	-0.004245258455325596
-0.07020316667113427	-0.005444071351546961
-0.06879422172120891	-0.006380472571161823
-0.067272284674996	-0.006929327523205447
-0.06587548221974777	-0.007546821018069951
-0.06432529714946295	-0.007998789403220768
-0.06287199864607093	-0.008422509764299653
-0.06126531752764232	-0.008680705015664848
-0.059602140361069915	-0.008745127133244428
-0.05817708988174979	-0.009265734061216127
-0.05682464097996824	-0.010395908414616609
-0.055217959861539635	-0.010654103665981799
-0.05351042914150056	-0.010205844925025402
-0.051746402373317686	-0.009563813050283382
-0.050422454886132145	-0.008267860196645757
-0.049901847958160904	-0.006842809717325533
-0.04915921987233217	-0.005377368719256354
-0.048222818652717825	-0.003968423769331022
-0.04741155202406819	-0.002628117362226579
-0.04651950435792053	-0.0017318532708372253
-0.04496931928763571	-0.0021838216559880393
-0.04391174651177434	-0.0014409401796353484
-0.042135577248914355	-0.001117816029643683
-0.04031505443258769	-0.0002820110211160457
-0.03882136541044666	-0.000927752540052477
-0.037186436267946155	-0.001089061224524861
-0.03587437788491361	-0.0019972144200677997
-0.03457842503127586	-0.003321161907253903
-0.03353274135956749	-0.004782386480081773
-0.03248705768785913	-0.006243611052909643
-0.031760281740901064	-0.007716978120414548
-0.031836846353157304	-0.009061247562236854
-0.030242307729405806	-0.009000535088851696
-0.02891018078226082	-0.008758191976357944
-0.027275251639760304	-0.008919500660830328
-0.02570896104008071	-0.008955674754337978
-0.024130527945723988	-0.009310756572595983
-0.02264898141826008	-0.00963759036678206
-0.02090106017947199	-0.009411352783683205
-0.019096642892540105	-0.008991342066798729
-0.017417360196572917	-0.00863996989273514
-0.015725935005928622	-0.008607505443421905
-0.014119253887500008	-0.008865700694787098
-0.012581211311892306	-0.008998761355187557
-0.011002778217535593	-0.00935384317344556
-0.009480841171322666	-0.009902698125489186
-0.00849165354775809	-0.011557695832102678
-0.008943621932908425	-0.01310788090238763
-0.009880023152522762	-0.014516825852312962
-0.010400630080494	-0.015941876331633187
-0.011337031300108337	-0.017350821281558515
-0.012273432519722674	-0.01875976623148384
-0.011296387390835216	-0.02009585621334698
-0.010278951743198747	-0.02165396735306766
-0.008995141384238103	-0.022659007115503407
-0.00904345797242245	-0.023906389990432902
-0.008470064640500975	-0.0255452821676515
-0.007577763583829205	-0.027172031850193068
-0.0061123225857600706	-0.027914659936022313
-0.004420897395115773	-0.027882195486709074
-0.003944390630087102	-0.029492839639855748
-0.0032337202125238187	-0.03138200099900382
-0.0018247752625984767	-0.032318402218618675
-0.00031498071106266586	-0.032548349445911944
0.0012352043592221544	-0.03300031783106276
0.0029266295498664523	-0.03296785338174953
0.004464672125474157	-0.03310091404214998
0.006353833484621726	-0.03239024362458709
0.00797662013244512	-0.03223264458430911
0.0096841508524842	-0.03178438584335271
0.010297934703154678	-0.03364529917842885
0.01093996657789706	-0.035409325946612176
0.012518399672253778	-0.03576440776487019
0.014367170512652332	-0.03483171618944973
0.01605041624333719	-0.033745641998992625
0.017761909998093933	-0.0325626812416427
0.01937651718595788	-0.03135147246022087
0.020962876349749925	-0.030237150245691822
0.022674370104506673	-0.029054189488341896
0.022835678788978606	-0.02741926034584116
0.022678079748700227	-0.025796473698017453
0.02326732521949237	-0.024496557809661975
0.02413137825209225	-0.026220194059096348
0.025431294140447678	-0.026809439529888925
0.02606514655523061	-0.02751985655692838
0.02698569563597428	-0.029049719672577138
0.028479384658115302	-0.02969546119151357
0.029040382104835553	-0.028492431870050895
0.030432968134842003	-0.027321613607378007
0.031950688755813146	-0.026082156801884228
0.032790203408534675	-0.024644963827886977
0.03302015063582752	-0.023135169276350977
0.03337523245408505	-0.021556736181994093
0.034836457026912404	-0.02051105251028594
0.03534121181601298	-0.022024810096539803
0.03581771858104164	-0.023635454249686473
0.037226663530966986	-0.024571855469301337
0.037634531753174744	-0.02605736503148327
0.03817967706102431	-0.027793143775594675
0.03966122358848824	-0.028119977569780755
0.04117894420945938	-0.026880520764286986
0.04259977826353772	-0.02561281593472128
0.04399236429354418	-0.024441997672048396
0.044638105812480115	-0.02294830864990729
0.046038871302446	-0.022831100128378277
0.04639024347650998	-0.02451038282434583
0.04603516165825246	-0.026088815918702712
0.04548630670620932	-0.027610752964915747
0.046394713292275874	-0.028821708355814147
0.047948861397278365	-0.02853897472457144
0.04957164804510175	-0.02838137568429347
0.05104501511260622	-0.027654599737335674
0.05227207603289896	-0.02633039885962612
0.053111590685620484	-0.024893205885628867
0.054734377333443884	-0.024735606845350897
0.05590519559611695	-0.02612819287535788
0.05625656777018092	-0.027807475571325437
0.056870351620851405	-0.02966838890640158
0.05719347577084348	-0.031444558169261935
0.05735107481112186	-0.033067344817085655
0.05699599299286433	-0.034645777911442535
0.056544024607714	-0.036195962981727496
0.056314077380421164	-0.03770575753326348
0.05595899556216363	-0.039284190627620376
0.055410140610120506	-0.04080612767383341
0.054986420249042066	-0.04225942617722555
0.05482511156457013	-0.0438943553197263
0.05614931244227977	-0.045121416240019585
0.057715603041959385	-0.04515759033352723
0.059427096796716136	-0.04397462957617732
0.06075104428390167	-0.04267867672253968
0.061756084046336916	-0.04139486636357909
0.06269248526595125	-0.039985921413653765
0.0635037518946009	-0.038645615006549325
0.06424637998042963	-0.03718017400848014
0.06498900806625837	-0.035714733010410955
0.0654127284273368	-0.03426143450701881
0.06596158337937993	-0.032739497460805775
0.06641355176453027	-0.031189312390520824
0.06726520891192893	-0.030071027141273916
0.06720078679434979	-0.031734204307846584
0.06866622779241895	-0.03247683239367583
0.0687834363139483	-0.03387759788364198
0.06842835449569076	-0.03545603097799886
0.06875147864568283	-0.03723220024085923
0.07006353702871539	-0.038140353436402166
0.07162164816843554	-0.03712291778876595
0.07282046106465638	-0.035895603477949206
0.07365997571737791	-0.034458410503951944
0.07430571723631385	-0.032964721481810844
0.07472943759739228	-0.0315114229784187
0.07508451941564982	-0.02993298988406181
0.07437384899808654	-0.02804382852491374
0.07402247682402258	-0.026364545828946182
0.07418378550849448	-0.024729616686445445
Specimen M7952
0.07743069165559638	-0.022918645850079036
0.07702054721133894	-0.021230888289675953
0.076214589355869	-0.019441402095094828
0.07510899616061475	-0.017996864994637225
0.07390167433118244	-0.01694814130539215
0.07289503448873134	-0.015529036363479054
0.07208907663326142	-0.013739550168897934
0.07128311877779146	-0.011950063974316815
0.07045172876377702	-0.010259531132538826
0.06994263096671649	-0.00854634141359124
0.06898685544135441	-0.0069293297660718775
0.06872375338561425	-0.005490343228364086
0.06754186371472645	-0.004342666186315877
0.06618472421540202	-0.0034664170441325633
0.06482758471607758	-0.00259016790194924
0.06349587737529763	-0.0016149654069627884
0.062138737875973175	-0.0007387162647794654
0.06075616621810423	0.00003857952460071555
0.05934816240169077	0.0007169219611777671
0.05801367977953592	0.0012708788864071784
0.05660567596312245	0.0019492213229842317
0.05517223998816447	0.0025286104067581538
0.0537388040132065	0.003107999490532072
0.052279935879704004	0.003588435221502861
0.05084649990474603	0.004167824305276776
0.04938763177124354	0.0046482600362475635
0.04805314914908871	0.005202216961476971
0.04659428101558621	0.00568265269244776
0.045135412882083725	0.006163088423418544
0.04365111259003673	0.006544570801586198
0.04216681229798972	0.006926053179753852
0.040682512005942736	0.007307535557921503
0.03919821171389573	0.007689017936089157
0.037838296933196375	0.008144021508515432
0.03640486095823839	0.008723410592289352
0.03499685714182493	0.009401753028866405
0.03363971764250048	0.010278002171049726
0.03225714598463152	0.01105529796042991
0.03090000648530708	0.011931547102613231
0.029542866985982644	0.01280779624479655
0.028185727486658197	0.013684045386979867
0.026952973498681393	0.014633815723421808
0.02562126615790146	0.015609018218408257
0.024314990975666032	0.016683174066197844
0.022983283634886102	0.017658376561184297
0.021702440611195188	0.018831485761777015
0.020396165428959764	0.019905641609566597
0.019115322405268854	0.021078750810159322
0.01790800057583656	0.0221274744994044
0.016601725393601136	0.02320163034719398
0.015270018052821204	0.024176832842180435
0.013938310712041269	0.02515203533716688
0.012657467688350353	0.026325144537759602
0.011376624664659442	0.02749825373835232
0.010095781640968528	0.028671362938945042
0.008913891970080747	0.02981903998099325
0.007658481104934348	0.031091102534389105
0.006377638081243432	0.032264211734981826
0.005071362899008012	0.033338367582771415
0.0037650877167725856	0.034412523430561
0.0024333803759926513	0.03538772592554744
0.0010762408766682066	0.03626397506773076
-0.0002073774283976171	0.03701583869856642
-0.0016153812448110845	0.03769418113514349
-0.0030233850612245493	0.03837252357172053
-0.004456821036182524	0.038951912655494456
-0.005941121328229527	0.03933339503366211
-0.007501718095910054	0.03941801735342036
-0.009062314863590588	0.03950263967317862
-0.01062291163127112	0.03958726199293688
-0.012059122887604008	0.039745405506953754
-0.013645151813829049	0.03973107447390888
-0.015231180740054086	0.03971674344086399
-0.01686807398336816	0.039504505702212846
-0.018454102909593196	0.03949017466916797
-0.02004013183581824	0.039475843636123074
-0.021626160762043274	0.039461512603078217
-0.02303693985983165	0.03971860946989822
-0.02454667231042316	0.04000113849526274
-0.026081836919559176	0.04018471416782413
-0.027591569370150698	0.04046724319318866
-0.029152166137831222	0.040551865512946914
-0.030712762905511757	0.040636487832705154
-0.03219706319755875	0.0410179702108728
-0.03358241013680262	0.041374020430495956
-0.035092142587394126	0.04165654945586047
-0.03660187503798565	0.04193907848122498
-0.03811160748857715	0.04222160750658951
-0.03962133993916866	0.042504136531954034
-0.04113107238976017	0.04278666555731854
-0.042666236998896184	0.042970241229879934
-0.044175969449487706	0.04325277025524446
-0.045612180705820585	0.04341091376926134
-0.0471473453149566	0.04359448944182272
-0.04865707776554811	0.04387701846718724
-0.05016681021613962	0.044159547492551764
-0.05167654266673112	0.04444207651791629
-0.05310997864168911	0.045021465601690194
-0.05456884677519161	0.04550190133266099
-0.055903329397346435	0.046055858257890395
-0.05736219753084892	0.04653629398886117
-0.05884649782289593	0.04691777636702883
-0.06038166243203194	0.04710135203959021
-0.06189139488262346	0.04738388106495474
-0.06340112733321496	0.047666410090319265
-0.0649617241008955	0.04775103241007752
-0.0664742318328619	0.04761231586568499
-0.06811112507617598	0.04740007812703384
-0.0698497469536681	0.046792026977170165
-0.07163923314824922	0.045986069121700224
-0.07328167695431309	0.044931340243535
-0.07455373950770895	0.04367592937838858
-0.07572684870830168	0.04239508635469768
-0.07680100455609128	0.041088811172462256
-0.07765182153973008	0.03983062502594094
-0.07842911732911029	0.038448053368071985
-0.07940431982409675	0.037116346027292045
-0.07956246333811363	0.03568013477095917
-0.07863211997129604	0.03396416977063666
-0.0772749804719716	0.033087920628453345
-0.07634186182377911	0.031793201197887894
-0.07530978982278348	0.030473049608777922
-0.07460278532011669	0.02870899557274132
-0.07409368752305615	0.026995805853793728
-0.07338668302038935	0.025231751817757112
-0.07307549192893506	0.02356942641589855
-0.07316011424869333	0.022008829648218025
-0.07294787651004218	0.02037193640490396
-0.0726112532600434	0.018808564355848528
-0.07190424875737658	0.01704451031981192
-0.0712961976075129	0.01530588844231982
-0.07078709981045238	0.013592698723372232
-0.07106962883581693	0.012082966272780724
-0.07214378468360651	0.010776691090545297
-0.0726242204145773	0.00931782295704281
-0.07231025404174811	0.008076743124941286
-0.0736558377894026	0.006945717771142525
-0.07537180278972512	0.0060153744043249385
-0.07654491199031783	0.004734531380634021
-0.0772232544268949	0.003326527564220553
-0.07740683009945629	0.0017913629550845385
-0.07679877894959262	0.000052741077592439745
-0.07581757126568602	-0.0014653172171237895
-0.07637152819091543	-0.002799799839278634
-0.0767530105690831	-0.004284100131325631
-0.07703553959444764	-0.005793832581917142
-0.07617871742188866	-0.007385412070891993
-0.0747961457640197	-0.008162707860272171
-0.07318468467925016	-0.008049423474424167
-0.07159865575302511	-0.008035092441379284
-0.07011158017960321	-0.00799532924978989
-0.06867814420464523	-0.008574718333563816
-0.06721927607114274	-0.009055154064534601
-0.06583670441327379	-0.009832449853914788
-0.0644032684383158	-0.010411838937688708
-0.06291896814626881	-0.010793321315856358
-0.061460100012766326	-0.011273757046827149
-0.06004932091497795	-0.011530853913647157
-0.058539588464386436	-0.011813382939011673
-0.057004423855250404	-0.011996958611573063
-0.055418394929025366	-0.011982627578528188
-0.053806933844255826	-0.011869343192680175
-0.05244979434493136	-0.012745592334863496
-0.05091462973579535	-0.012929168007424875
-0.049404897285203836	-0.013211697032789396
-0.047965910747496045	-0.012948594977049234
-0.047287568310918994	-0.011540591160635764
-0.0471294247969021	-0.010104379904302883
-0.047242709182750114	-0.008492918819533336
-0.0460978074220768	-0.0077322747184025925
-0.044486346337307255	-0.007618990332554579
-0.042798588776904165	-0.0072088458882971695
-0.041379483834991064	-0.006202206045846049
-0.04010742128159521	-0.004946795180699645
-0.039429078845018145	-0.0035387913642861775
-0.03865178305563795	-0.0021562197064172246
-0.03724377923922448	-0.0028345621429942762
-0.03593750405698906	-0.0039087179907838585
-0.03460579671620912	-0.004883920485770315
-0.03351453455399975	-0.004742428660002884
-0.03459469559070948	-0.003198938206742143
-0.033486327114080325	-0.004222229737442706
-0.03220548409038942	-0.005395338938035424
-0.0309246410666985	-0.006568448138628141
-0.029717319237266213	-0.007617171827873219
-0.02856363700629785	-0.009285047792481602
-0.027805768186542026	-0.010851195122911947
-0.02722037391384795	-0.012267524783450138
-0.025634344987622917	-0.012253193750405253
-0.024022883902853363	-0.012139909364557243
-0.022360558500994783	-0.011828718273102964
-0.02158881327436441	-0.011288637754748091
-0.020296869125173863	-0.01077676467631264
-0.019957470593800174	-0.011918891155611034
-0.018521259337467278	-0.012077034669627907
-0.016909798252697728	-0.011963750283779898
-0.015295561886553266	-0.011429220328174844
-0.013658668643239206	-0.011216982589523698
-0.012072639717014163	-0.01120265155647882
-0.010562907266422653	-0.011485180581843338
-0.009027742657286631	-0.011668756254404724
-0.007642395718042767	-0.01202480647402787
-0.006158095425995767	-0.012406288852195522
-0.004823612803840924	-0.01296024577742493
-0.00411383301979921	-0.014303054243704498
-0.00444445108087785	-0.015589447830145228
-0.00298558294737536	-0.01606988356111601
-0.002550006344573445	-0.01765868776871596
-0.0027081498585903286	-0.01909489902504884
-0.002990678883954857	-0.020604631475640352
-0.002131081430020987	-0.02177496539485816
-0.0007739419306965415	-0.02265121453704148
0.0005577654100833924	-0.023626417032027933
0.0018131762752297957	-0.024898479585423784
0.0028679051533950202	-0.026540923391487656
0.004049794824282801	-0.027688600433535868
0.005358845287893136	-0.02834151071156841
0.006665120470128558	-0.029415666559357997
0.00792053133527496	-0.030687729112753845
0.00912785316470725	-0.03173645280199892
0.010713882090932292	-0.03172212176895404
0.012350775334246352	-0.031509884030302894
0.013784211309204332	-0.032089273114076805
0.015096037054189573	-0.03232093782235232
0.016710273420334033	-0.03178640786674725
0.018143709395292015	-0.03236579695052118
0.019500848894616455	-0.033242046092704494
0.020883420552485415	-0.034019341882084685
0.02231685652744339	-0.0345987309658586
0.023786825786445524	-0.03339418441780121
0.025132409534099998	-0.032263159064002456
0.02640447208749586	-0.03100774819885605
0.027775487993694854	-0.029777769492254153
0.02904755054709071	-0.02852235862710775
0.03031961310048658	-0.02726694776196135
0.03119586224266991	-0.0259098082626369
0.03171883644660499	-0.025516770132799276
0.03247670526636082	-0.02708291746322962
0.03381118788851566	-0.027636874388459028
0.0353546783417764	-0.02655671335174928
0.03682464760077855	-0.0253521668036919
0.03799775680137126	-0.024071323780000986
0.03828028582673579	-0.02256159132940948
0.038265954793690916	-0.02097556240318444
0.039931055476924396	-0.020243125741973123
0.04144356320889082	-0.0201044091975806
0.04305502429366038	-0.019991124811732586
0.04446302811007385	-0.020669467248309637
0.04561948562241711	-0.021916097643160985
0.04725637886573116	-0.021703859904509834
0.048995000743223285	-0.02109580875464616
0.05042843671818125	-0.021675197838420073
0.050567153262573765	-0.02318770557038649
0.05100272986537569	-0.02477650977798644
0.05173516652658701	-0.026441610461219914
0.05197283642378266	-0.02797955035173084
0.0530331158646977	-0.02877950301828063
0.05434771689105785	-0.028589922156799084
0.05512501268043803	-0.027207350498930125
0.05597582966407686	-0.025949164352408818
0.05665417210065392	-0.024541160535995345
0.05733251453723098	-0.023133156719581882
0.05861613284229681	-0.02388502035041756
0.0598715437074432	-0.025157082903813407
0.06077645491571628	-0.02697200125693904
0.061732230441078374	-0.028589012904458404
0.06234028159094204	-0.0303276347819505
0.06267690484094082	-0.03189100683100594
0.06288914257959197	-0.033527900074319994
0.0628045202598337	-0.035088496842000515
0.06271989794007542	-0.036649093609681056
0.06253632226751403	-0.038184258218817074
0.06255065330055892	-0.039770287145042105
0.06355729314301005	-0.0411893920869552
0.06484091144807587	-0.04194125571779087
0.06598858849012408	-0.040759366046903084
0.06696379098511053	-0.03942765870612316
0.06774108677449071	-0.03804508704825421
0.06822152250546151	-0.036586218914751716
0.06880091158923544	-0.035152782939793736
0.06938030067300938	-0.03371934696483576
0.06963739753982941	-0.032308567867047396
0.06991992656519391	-0.03079883541645588
0.07030140894336155	-0.02931453512440888
0.07038603126311983	-0.02775393835672836
0.07047065358287809	-0.026193341589047826
0.07108148001411668	-0.027510717896782888
0.07114667536425058	-0.028898840117401656
0.07250381486357502	-0.02977508925958498
0.0738466233298546	-0.02906530947554325
0.07448010663826278	-0.030704978000232228
0.0748902510825202	-0.0323927355606353
0.07627282274038916	-0.033170031350015484
0.07742049978243735	-0.0319881416791277
0.07790093551340817	-0.03052927354562522
0.07848032459718207	-0.029095837570667242
0.07863846811119896	-0.027659626314334364
0.07892099713656348	-0.026149893863742845
0.07821399263389668	-0.024385839827706247
0.07740525949705186	-0.023017599202882166
Specimen M7953
0.07828240095641456	-0.02184473442734345
0.07783022125981016	-0.020178537398032388
0.07727904366350856	-0.018489686801989758
0.07604326440209726	-0.017060906404346675
0.07483013870741753	-0.015533128107006357
0.07366232014620093	-0.013807354010271562
0.07251715515171589	-0.011982582013839536
0.07147098805692809	-0.010180463584139078
0.07050116529510596	-0.008499996620867417
0.0698509897991071	-0.006788492458093225
0.06929981220280548	-0.005099641862050596
0.06874863460650386	-0.0034107912660079715
0.06783250261091583	-0.0019509736688623493
0.06641549481565201	-0.0013141764687971443
0.06499848702038817	-0.0006773792687319399
0.06362678635858748	0.00015741373072773485
0.062232432130055214	0.0008932088304901737
0.06081542433479139	0.001530006030555375
0.05942107010625913	0.0022658011303178156
0.05798140874426374	0.002803600430685786
0.056541747382268345	0.0033413997310537515
0.055079432453541376	0.0037802011317244846
0.05361711752481442	0.00421900253239522
0.052177456162819026	0.004756801832763188
0.050715141234092063	0.005195603233433921
0.04927547987209667	0.00573340253380189
0.04781316494336973	0.006172203934472625
0.04632819644791118	0.006512007435446125
0.04486588151918423	0.006950808836116857
0.04340356659045727	0.007389610236787594
0.04191859809499874	0.007729413737761093
0.040456283166271784	0.008168215138431825
0.03897131467081326	0.008508018639405325
0.03748634617535473	0.00884782214037882
0.03602403124662777	0.009286623541049555
0.03453906275116924	0.00962642704202305
0.033076747822442285	0.01006522844269379
0.03163708646044689	0.010603027743061754
0.030197425098451493	0.011140827043429722
0.028780417303187665	0.011777624243494926
0.02738606307465541	0.012513419343257363
0.02601436241285471	0.01334821234271704
0.02462000818432245	0.014084007442479477
0.023248307522521754	0.014918800441939155
0.02187660686072106	0.015753593441398827
0.02052755976565193	0.01668738434055574
0.019155859103851237	0.017522177340015415
0.017806812008782105	0.01845596823917232
0.016480418480444542	0.01948875703802647
0.015176678518838548	0.02062054373657785
0.01394928289019822	0.02163067896870043
0.01264554292859222	0.02276246566725181
0.01136445653371779	0.023993250265500417
0.010106023705574924	0.02532303276344627
0.008847590877432062	0.026652815261392123
0.007611811616020764	0.02808159565903521
0.006376032354609464	0.029510376056678292
0.005162906659929733	0.031038154354018615
0.003949780965250001	0.03256593265135893
0.00281299960353594	0.03397205948227046
0.001554566775393074	0.035301841980216304
0.0002734803805186432	0.03653262657846491
-0.0010755667145504843	0.037466417477621826
-0.002424613809619617	0.03840020837677874
-0.003796314471420308	0.039235001376238414
-0.005190668699952571	0.039970796476000846
-0.006585022928484831	0.04070659157576329
-0.008002030723748662	0.041343388775828493
-0.009464345652475618	0.04178219017649923
-0.010949314147934146	0.042121993677472734
-0.012434282643392672	0.04246179717844623
-0.013964558272314331	0.04260360488002524
-0.015494833901235988	0.042745412581604275
-0.017025109530157647	0.04288722028318331
-0.018578038725810875	0.04293003008506511
-0.020108314354732534	0.043071837786644133
-0.021638589983654193	0.043213645488223165
-0.023146212045844276	0.04345445108949943
-0.024653834108034376	0.043695256690775695
-0.02616145617022446	0.04393606229205195
-0.027623771098951422	0.04437486369272269
-0.02910873959440995	0.044714667193696184
-0.03059370808986848	0.04505447069466969
-0.032078676585327	0.04539427419564319
-0.033586298647517096	0.04563507979691944
-0.035093920709707196	0.045875885398195704
-0.03662419633862884	0.04601769309977472
-0.03815447196755051	0.04615950080135375
-0.03970740116320374	0.046202310603235555
-0.04121502322539382	0.0464431162045118
-0.04274529885431549	0.04658492390609084
-0.04425292091650558	0.04682572950736711
-0.04576054297869566	0.04706653510864337
-0.04731347217434889	0.04710934491052517
-0.04884374780327055	0.0472511526121042
-0.050328716298729065	0.04759095611307769
-0.051836338360919165	0.04783176171435396
-0.05332130685637769	0.04817156521532745
-0.05480627535183622	0.048511368716300955
-0.056336550980757884	0.04865317641787998
-0.05791213374314266	0.048596988320064524
-0.05948771650552747	0.04854080022224909
-0.06106329926791224	0.048484612124433654
-0.06263888203029705	0.04842842402661821
-0.0642371183594134	0.04827323802910553
-0.06583535468852977	0.048118052031592855
-0.06743359101764611	0.04796286603408017
-0.06905448091349403	0.04770868213687026
-0.07076598507626823	0.0470585066408714
-0.07256810350596866	0.046012339546083615
-0.07409588180330899	0.04479921385140388
-0.07512867060216312	0.04347282032306632
-0.07586446570192558	0.042078466094534056
-0.07650126290199076	0.04066145829927023
-0.076742068503267	0.039153836237080145
-0.07658688250575432	0.037555599907963776
-0.07742167550521399	0.03618389924616308
-0.07746448530709578	0.03463097005050986
-0.0773092993095831	0.033032733721393495
-0.07665912381358424	0.0313212295586193
-0.07581095251819091	0.029564418262381976
-0.07469682472320842	0.028059293531773218
-0.07382599986108353	0.026401480135233128
-0.07327482226478191	0.0247126295391905
-0.07282264256817751	0.02304643250987944
-0.07266745657066484	0.021448196180763077
-0.07251227057315217	0.019849959851646715
-0.07265407827473118	0.01831968422272506
-0.07269688807661298	0.016766755027071825
-0.07303669157758647	0.015281786531613299
-0.07367348877765167	0.01386477873634947
-0.07421128807801962	0.012425117374354078
-0.07554107057596546	0.011166684546211211
-0.0760788698763334	0.009727023184215818
-0.07691366287579308	0.00835532252241512
-0.07745146217616106	0.006915661160419727
-0.07749427197804283	0.005362731964766504
-0.07704209228143845	0.0036965349354554406
-0.07580631302002716	0.002267754537812356
-0.07514186759006769	0.001073893440255903
-0.0759766605895274	-0.00029780722154479117
-0.07661345778959257	-0.0017148150168086224
-0.07715125708996051	-0.0031544763788040188
-0.07697341752571629	-0.004653714808223139
-0.07566967756411029	-0.005785501506774524
-0.07417882276746213	-0.0051890167770097684
-0.07258897007111675	-0.0046151856139765865
-0.07110400157565822	-0.004954989114950087
-0.0696190330801997	-0.005294792615923584
-0.0681793717182043	-0.005832591916291549
-0.06688401538936929	-0.006545733449322421
-0.06544435402737388	-0.007083532749690392
-0.06400469266537849	-0.007621332050058359
-0.06251972416991995	-0.007961135551031858
-0.060989448540998296	-0.008102943252610888
-0.05971674577889484	-0.008915082685338995
-0.058458312950751976	-0.01024486518328485
-0.05708661228895128	-0.011079658182744524
-0.05562429736022433	-0.011518459583415252
-0.05402606103110796	-0.011363273585902577
-0.05238251756852848	-0.01101009178899543
-0.05080104850495406	-0.010017615460441737
-0.050164251304888864	-0.008600607665177907
-0.05012144150300707	-0.007047678469524677
-0.05077161699900593	-0.0053361743067504895
-0.05112479879591309	-0.003692630844170994
-0.05019100789675619	-0.0023435837491018606
-0.04885034443445802	-0.002858729482738262
-0.047320068805536374	-0.003000537184317291
-0.04569917890968844	-0.0027463532871073774
-0.043965021180182695	-0.0019971798914112907
-0.04245989644957393	-0.0008830520964287965
-0.04120984725420204	-0.0017941894288541385
-0.03979283945893821	-0.0024309866289193437
-0.03842113879713753	-0.0032657796283790184
-0.03726170386869189	-0.004572908559593302
-0.036124922506977825	-0.005979035390504823
-0.03501079471199533	-0.007484160121113577
-0.03389666691701284	-0.008989284851722332
-0.03314749352131674	-0.010723442581228093
-0.03386063505434762	-0.01201879891006312
-0.03337153185705106	-0.013068354974459203
-0.03175064196120313	-0.012814171077249288
-0.030129752065355214	-0.012559987180039379
-0.02855416930297042	-0.012503799082223937
-0.02697858654058563	-0.012447610984408487
-0.025380350211469272	-0.01229242498689581
-0.02380476744908448	-0.012236236889080366
-0.022229184686699693	-0.01218004879126493
-0.020585641224120203	-0.01182686699435778
-0.01896475132827228	-0.011572683097147866
-0.01738916856588749	-0.011516494999332426
-0.015836239370234262	-0.011559304801214218
-0.01428331017458104	-0.011602114603096009
-0.012730380978927813	-0.011644924404977804
-0.011245412483469289	-0.011984727905951304
-0.00978309755474233	-0.012423529306622034
-0.008343436192746936	-0.012961328606990001
-0.008029675228113289	-0.013866579638225717
-0.00856747452848125	-0.015306241000221113
-0.008115294831876863	-0.016972438029532178
-0.008950087831336532	-0.01834413869133287
-0.009487887131704495	-0.019783800053328263
-0.009035707435100107	-0.021449997082639324
-0.007808311806459779	-0.0224601323147619
-0.006549878978316915	-0.023789914812707758
-0.00530821341571599	-0.024282406979612592
-0.004955031618808839	-0.025925950442192085
-0.0039625552902551415	-0.027507419505766507
-0.0025455474949913136	-0.028144216705831712
-0.0012728447328878541	-0.028956356138559815
-0.0004246734374945266	-0.03071316743479715
0.0009923343577693015	-0.03134996463486235
0.002590570686885659	-0.031194778637349672
0.004120846315807317	-0.0313365863389287
0.005492546977608014	-0.03217137933838837
0.007158744006919068	-0.03171919964178399
0.008680636003069755	-0.03144236217784251
0.01014295093179672	-0.03188116357851324
0.01069412852809834	-0.03357001417455588
0.012043175623167469	-0.034503805073712784
0.013777333352673221	-0.0337546316780167
0.015457800315944875	-0.03278480891619456
0.01723726517891376	-0.03183763972110401
0.01903938360861421	-0.03079147262631621
0.02084150203831467	-0.029745305531528418
0.022270282435957744	-0.02850952627011712
0.0222140943381423	-0.026933943507732327
0.022652895738813024	-0.025471628579005368
0.023762028870632827	-0.02426688651709661
0.023917214868145513	-0.025865122846212965
0.025053996229859578	-0.02727124967712449
0.02573271159377963	-0.027947467709463197
0.026283889190081244	-0.029636318305505827
0.02781416481900291	-0.029778126007084852
0.029517285349006123	-0.02870930534556549
0.03102241007961487	-0.02759517755058299
0.03264918627665241	-0.026404705422634834
0.033582977175809325	-0.025055658327565705
0.03352678907799388	-0.02348007556518091
0.03455957787684801	-0.02215368203684335
0.03609573980695929	-0.02135920150768412
0.03695818103631322	-0.022598369738703702
0.03741036073291761	-0.02426456676801477
0.03882736852818142	-0.02490136396807997
0.03965877255803284	-0.02582088493327629
0.040232603721066025	-0.02741073762962168
0.04178553291671925	-0.027453547431503474
0.04346599987999089	-0.026483724669681342
0.045268118309691345	-0.02543755757489355
0.04657524724090563	-0.024278122646447922
0.04671705494248464	-0.022747847017526256
0.047865608906577956	-0.02228139738696128
0.04863743586900562	-0.0239165572167698
0.049842177930914375	-0.025025690348589615
0.05100161285936001	-0.026332819279803903
0.05088245872451256	-0.02776409700902833
0.052163545119386985	-0.02899488160727694
0.05357805558306945	-0.02827674541108339
0.054709842281620846	-0.026973005449477394
0.05564363318077775	-0.025623958354408265
0.0564784261802374	-0.024252257692607568
0.05721422127999984	-0.02285790346407531
0.0585011939760639	-0.023152399831585676
0.059963508904790845	-0.023591201232256404
0.060856987333647326	-0.025150016729099264
0.06130916703025171	-0.026816213758410323
0.06225633622534228	-0.028595678621379225
0.06270851592194666	-0.03026187565069028
0.06316069561855105	-0.03192807268000135
0.06331588161606373	-0.03352630900911771
0.06327307181418194	-0.03507923820477093
0.06323026201230016	-0.03663216740042415
0.06279146061162941	-0.03809448232915112
0.06215466341156423	-0.03951149012441494
0.06272849457459743	-0.04110134282076035
0.06407754166966653	-0.042035133719917246
0.06546939856661747	-0.04141599542342092
0.06670018316486606	-0.04013490902854651
0.06763397406402298	-0.03878586193347737
0.06846876706348262	-0.037414161271676676
0.06910556426354786	-0.035997153476412844
0.0696433635639158	-0.03455749211441744
0.07008216496458652	-0.03309517718569051
0.07042196846556004	-0.03161020869023196
0.07066277406683627	-0.030102586628041866
0.07090357966811253	-0.028594964565851772
0.07158818133322221	-0.028334894367452228
0.07295988199502292	-0.029169687366911907
0.07394397469080564	-0.030332511264965816
0.07390116488892383	-0.031885440460619044
0.07479464331778028	-0.03344425595746191
0.07637611238135472	-0.03245177962890822
0.07740890118020886	-0.03112538610057065
0.07824369417966853	-0.029753685438769956
0.07888049137973373	-0.028336677643506128
0.07931929278040445	-0.026874362714779172
0.07906510888319453	-0.025253472818931238
0.07831593548749846	-0.02351931508942548
0.07835874528938022	-0.02196638589377225
Specimen M7957
0.09452670475013261	-0.012088136698797602
0.0944486023670017	-0.010602442231227962
0.09373243238664718	-0.009165188733080304
0.09260653363790444	-0.007585596486945325
0.09132890636331788	-0.0065205126457597296
0.08990894034074395	-0.005865157572962337
0.08856558462116167	-0.005533531187705026
0.08718317771001388	-0.004459057568662896
0.08592432999114036	-0.003184414454354933
0.08469365160583646	-0.0015954324303634206
0.08334880380611483	-0.00010184026507655691
0.08221351527951555	0.0013729723444972392
0.08119239616733401	0.0029431748127756842
0.08026666691385712	0.004399207866636411
0.07944571729694137	0.005845851142640604
0.07851059826560797	0.007197104559940149
0.07710941179874711	0.008062018905859914
0.07576605607916481	0.008393645291117224
0.07432731050087782	0.00883944109079225
0.07291673425616046	0.009599575800150832
0.07160154787014773	0.010245541095091692
0.0701628022918608	0.010691336894766717
0.06884761590584806	0.01133730218970758
0.0674088703275611	0.01178309798938261
0.06606551460797878	0.012114724374639917
0.06461737925183528	0.01245574053775376
0.06315985411783524	0.012691977064306425
0.06180710862039639	0.012918823813002552
0.06034958348639635	0.013155060339555208
0.058996837988957496	0.013381907088251335
0.05754870263281399	0.013722923251365184
0.05619595713537514	0.013949770000061307
0.0547384320013751	0.014186006526613967
0.053385686503936255	0.014412853275310097
0.05191877159207968	0.014544310165301572
0.05044246690236658	0.014570987418731864
0.049070941849214664	0.014588274894305624
0.047604026937358095	0.014719731784297101
0.04623250188420617	0.014737019259870867
0.0447655869723496	0.014868476149862343
0.04341284147491074	0.015095322898558469
0.04194592656305418	0.015226779788549945
0.04056501173204572	0.01513928762756252
0.039098096820189165	0.015270744517554
0.03764996146404566	0.01561176068066784
0.0362972159666068	0.01583860742936397
0.03485847038831984	0.016284403229039
0.03352450444659405	0.01672080925085749
0.03209514864616361	0.017271384687093702
0.030761182704437826	0.017707790708912197
0.029341216681863937	0.01836314578170959
0.028016640517994677	0.018904331440089274
0.026587284717564243	0.019454906876325482
0.02515792891713381	0.020005482312561697
0.023842742531121095	0.02065144760750255
0.02242277650854719	0.021306802680299948
0.021107590122534475	0.02195276797524081
0.019687624099960572	0.0226081230480382
0.018381827491804385	0.023358867979540253
0.016961861469230486	0.024014223052337646
0.015551285224513116	0.024774357761696224
0.014236098838500398	0.025420323056637086
0.0128161328159265	0.026075678129434482
0.011510336207770313	0.026826423060936525
0.010099759963052948	0.027586557770295103
0.008793963354896761	0.028337302701797143
0.007402166665892463	0.02930699668427809
0.0061057598355928125	0.030162521252341323
0.004685793813018911	0.030817876325138712
0.00326582779044501	0.03147323139793612
0.0019412516265757582	0.03201441705631579
0.0005118958261453244	0.03256499249255201
-0.0008126803377239274	0.033106178150931684
-0.002242036138154363	0.03365675358716789
-0.003576002079880148	0.03409315960898639
-0.005014747658167115	0.034538955408661406
-0.006339323822036368	0.0350801410670411
-0.00778745917817987	0.03542115723015494
-0.00923559453432337	0.03576217339326878
-0.010588340031762223	0.0359890201419649
-0.01207403449933186	0.03591091775883402
-0.013445559552483779	0.035928205234407776
-0.014931254020053419	0.035850102851276884
-0.016302779073205338	0.03586739032685065
-0.017797863318631507	0.035684508307158566
-0.019188167927496492	0.03549223650960996
-0.0206926419507792	0.0352045748533567
-0.022197115974061904	0.034916913197103445
-0.023596810360783427	0.03461986176299366
-0.025101284384066128	0.0343322001067404
-0.026500978770787647	0.03403514867263062
-0.02800545279407035	0.03374748701637736
-0.02937697784722227	0.033764774491951116
-0.030862672314791912	0.033686672108820225
-0.032329587226648485	0.0338181289988117
-0.03371050205765693	0.03373063683782428
-0.035214976080939625	0.03344297518157103
-0.0365958909119481	0.033355483020583596
-0.038081585379517724	0.033277380637452704
-0.03946250021052618	0.03318988847646528
-0.04094819467809582	0.03311178609333438
-0.042319719731247735	0.03312907356890815
-0.04379602442096084	0.03315575082233845
-0.04528171888853048	0.03307764843920755
-0.046653243941682396	0.03309493591478132
-0.04813893840925203	0.03301683353165043
-0.049510463462403946	0.03303412100722418
-0.05098676815211706	0.03306079826065448
-0.05234890342741245	0.033182865372789416
-0.05381581833926901	0.0333143222627809
-0.05514978428099479	0.03375072828459939
-0.0565979196371383	0.034091744447713235
-0.05804605499328179	0.034432760610827076
-0.059417580046433716	0.03445004808640084
-0.060903274514003354	0.03437194570326995
-0.062284189345011814	0.03428445354228253
-0.0637604940347249	0.03431113079571282
-0.06514140886573336	0.0342236386347254
-0.06662710333330299	0.034145536251594506
-0.06802679772002453	0.033848484817484724
-0.06953127174330723	0.03356082316123146
-0.07109208443372915	0.0326444836856111
-0.07244333785102866	0.03170936465427768
-0.07403231987502018	0.030478686268973768
-0.07530696298932812	0.029219838550100255
-0.07606709769868669	0.027809262305382887
-0.07650350372050518	0.026475296363657103
-0.07673974024705785	0.025017771229657072
-0.07644268881294805	0.02361807684293555
-0.07678370497606188	0.022169941486792043
-0.07701994150261456	0.020712416352792005
-0.0770372289781883	0.019340891299640086
-0.07643522841225148	0.01780824794278778
-0.0760333973415805	0.01639916377820972
-0.07532661713908251	0.014857130643500879
-0.07429610824904444	0.013391707811783619
-0.07304665030802744	0.012012285060914469
-0.07191136178142819	0.010537472451340674
-0.07098563252795129	0.009081439397479948
-0.07027885232545328	0.007539406262771105
-0.06987702125478229	0.006130322098193047
-0.06937980032540667	0.004607068519197273
-0.06918752852785805	0.0032167639103322836
-0.06920481600343183	0.001845238857180363
-0.06922210347900558	0.0004737138040284436
-0.06903922145931349	-0.0010213704413977282
-0.06875155980306022	-0.002525844464680436
-0.06897840655175637	-0.003878589962119287
-0.06941481257357485	-0.0052125559038450715
-0.0699559982319545	-0.006537132067714321
-0.07050657366819071	-0.007966487868144755
-0.07115253896313158	-0.00928167425415747
-0.07076009767031712	-0.010795538055296709
-0.06992975827554486	-0.012137401694739718
-0.06995643552897518	-0.013613706384452822
-0.0696687738727219	-0.015118180407735531
-0.06840053637599186	-0.01628804388548231
-0.06695240101984835	-0.016629060048596156
-0.06552453729955723	-0.01601766970480281
-0.06446735115608886	-0.016006787846806977
-0.06427507935854024	-0.017397092455671958
-0.06461609552165408	-0.01884522781181546
-0.06360585826746838	-0.019358244136625534
-0.06211077402204221	-0.01917536211693346
-0.06211867171975944	-0.0204421075335242
-0.06180284072993657	-0.021632242647123354
-0.06146823018440064	-0.022612818487600144
-0.06279280634826988	-0.02207163282922046
-0.0637185356017468	-0.020615599775359737
-0.06463338299722783	-0.02021675286496738
-0.0648696195237805	-0.021674277998967418
-0.06370616166361162	-0.02283475169885766
-0.06240036505545545	-0.02358549663035971
-0.06097100925502501	-0.024136072066595918
-0.059627653535442686	-0.024467698451853225
-0.058170128401442645	-0.02470393497840589
-0.05680799312614727	-0.02482600209054083
-0.055331688436434164	-0.024852679343971132
-0.053941383827569175	-0.024660407546422517
-0.052446299582143016	-0.024477525526730444
-0.050932435781003774	-0.024085084233916008
-0.04959846983927797	-0.0245214902557345
-0.04815972426099101	-0.024967286055409526
-0.04679758898569562	-0.02508935316754447
-0.04536972526540451	-0.02447796282375113
-0.04390430243368725	-0.02344745393371305
-0.043458506634012226	-0.02200870835542608
-0.043965117341244406	-0.02059023441299149
-0.043728880814691735	-0.019132709278991456
-0.04307352574189435	-0.017712743256417557
-0.042532340083514676	-0.016388167092548304
-0.04140942549505057	-0.015643827778624178
-0.0406774601192616	-0.014547590443590365
[truncated: 12,448 more rows]
