# Supplementary material for: Machine-learning strategies for testing patterns of morphological variation in small samples: sexual dimorphism in gray wolf (Canis lupus) crania
Source: BMC Biol. 2020 Sep 3;18:113. doi: 10.1186/s12915-020-00832-1 (PMC7470621; doi:10.1186/s12915-020-00832-1)
Supplement: Supplementary file 4 — Additional file 4. An archive catalogue of all original datafiles and results output for the EFA, Naïve Bayes and embedded LeNet-5 CNN analyses for both dorso-ventral and lateral views. [file 12915_2020_832_MOESM4_ESM.zip › SI FIle 4/Lateral Analyses/EFourier Data & Results/Lateral Outlines.tps]

LM=0
OUTLINES=1
POINTS=300
1715 305
1713 319
1706 332
1698 346
1685 357
1673 368
1659 377
1649 391
1638 404
1627 418
1616 432
1605 445
1597 459
1589 473
1598 476
1588 488
1574 498
1560 506
1547 514
1533 520
1519 527
1506 533
1492 540
1478 546
1465 549
1451 553
1437 557
1424 560
1410 564
1396 568
1383 571
1369 574
1355 576
1342 578
1328 581
1314 583
1301 585
1287 587
1273 590
1260 592
1246 595
1232 599
1218 604
1205 609
1191 615
1177 620
1164 626
1150 633
1136 640
1123 646
1109 651
1095 657
1082 663
1068 669
1054 676
1041 682
1027 688
1013 694
1000 700
986 708
972 716
959 723
945 732
931 742
918 751
904 759
890 764
877 769
863 773
849 776
835 779
822 781
808 783
794 785
781 787
767 788
753 789
740 789
726 790
712 790
699 790
685 790
671 790
658 789
644 787
630 785
617 783
603 783
589 783
576 783
562 784
548 785
535 785
521 785
507 786
494 787
480 788
466 787
452 787
439 787
425 784
411 788
398 789
384 790
370 794
357 793
343 792
329 794
316 798
302 800
288 802
275 803
261 805
247 807
234 806
220 805
206 804
193 802
179 798
165 791
153 783
139 776
125 765
115 752
105 739
97 725
90 711
86 698
85 684
84 670
85 657
96 644
99 630
101 617
108 603
116 589
119 576
127 562
139 548
149 535
157 521
166 507
171 494
174 480
178 466
184 453
188 439
191 425
192 412
191 398
187 386
174 374
164 361
158 347
157 333
161 320
173 307
186 298
184 285
180 271
178 257
176 244
186 235
200 235
212 243
226 245
240 240
253 230
267 221
281 214
294 209
308 206
322 205
335 205
349 206
363 207
376 209
390 211
404 214
418 212
431 211
445 212
459 220
469 232
472 246
475 260
483 273
488 287
493 299
506 303
520 311
533 323
541 336
554 341
568 344
581 342
595 334
609 327
622 317
635 304
639 290
645 281
659 279
673 280
687 280
700 281
714 282
728 284
741 286
755 289
769 294
780 303
794 309
808 312
821 314
835 315
849 308
861 297
870 283
864 271
874 259
887 248
887 234
884 221
880 208
890 196
903 191
917 182
931 179
932 166
943 153
957 148
971 148
984 148
996 137
1007 123
1019 118
1033 117
1046 119
1059 115
1073 118
1087 129
1100 136
1110 131
1118 117
1129 107
1143 114
1157 127
1170 137
1184 148
1198 159
1211 167
1223 180
1219 194
1216 207
1219 219
1230 207
1238 202
1249 189
1263 196
1276 210
1289 223
1298 237
1296 251
1299 264
1309 278
1323 283
1324 270
1333 256
1346 250
1350 237
1361 225
1375 229
1387 238
1401 249
1411 262
1409 275
1421 280
1435 278
1448 279
1462 279
1476 277
1489 277
1503 275
1517 270
1530 266
1544 267
1558 268
1572 269
1585 269
1599 270
1613 273
1626 276
1640 278
1654 276
1667 272
1681 280
1695 284
1708 291
1715 304
IMAGE=Specimen M7791.tif
LM=0
OUTLINES=1
POINTS=300
1865 386
1856 402
1847 418
1838 434
1824 448
1808 456
1795 471
1783 487
1769 503
1754 519
1743 535
1733 550
1718 565
1702 575
1686 582
1670 587
1654 596
1638 602
1622 609
1607 615
1591 620
1575 624
1559 628
1543 631
1527 634
1511 637
1496 639
1480 641
1464 644
1448 647
1432 650
1416 652
1400 655
1385 659
1369 662
1353 666
1337 671
1321 675
1305 680
1289 686
1273 692
1258 698
1242 703
1226 709
1210 715
1194 720
1178 727
1162 732
1147 738
1131 746
1115 754
1099 761
1083 768
1067 775
1051 782
1036 788
1020 796
1004 804
988 811
972 817
956 824
940 830
925 835
909 838
893 842
877 845
861 848
845 851
829 853
813 854
798 854
782 853
766 852
750 851
734 850
718 846
702 842
687 838
671 834
655 830
639 826
623 823
607 820
591 819
576 818
560 816
544 814
528 812
512 811
496 811
480 809
464 807
449 805
433 803
417 800
401 800
385 797
369 794
353 793
338 792
322 789
306 789
290 792
274 792
258 790
242 787
227 784
211 780
195 775
179 768
163 760
147 750
132 736
121 720
115 705
112 689
109 673
104 657
103 641
103 625
98 609
107 594
123 579
132 563
140 547
149 531
158 515
171 500
184 487
195 471
205 455
215 439
226 423
236 407
242 391
249 376
251 360
249 344
238 331
226 315
220 299
220 283
227 267
241 255
245 241
247 225
249 209
253 193
260 177
275 171
287 182
301 195
317 195
333 184
349 172
365 167
381 164
396 163
412 163
428 165
444 169
460 173
476 178
492 183
506 177
521 174
537 173
553 175
569 186
579 201
577 217
571 233
572 248
578 264
581 280
596 286
612 297
626 309
642 316
657 322
673 328
689 334
705 326
721 317
737 306
752 293
760 278
770 267
786 273
802 281
818 286
834 293
850 300
866 308
881 315
897 320
913 323
929 325
945 323
961 315
977 304
991 290
998 276
1008 266
1022 252
1020 236
1016 220
1029 207
1044 203
1060 191
1076 191
1086 178
1102 168
1118 168
1134 167
1150 158
1165 148
1181 146
1197 145
1213 150
1229 151
1245 162
1261 172
1274 158
1290 153
1306 157
1320 172
1336 188
1350 204
1365 219
1374 234
1366 250
1361 266
1363 282
1371 284
1374 268
1390 265
1399 254
1412 247
1428 256
1444 269
1452 285
1454 301
1454 317
1465 332
1479 338
1482 322
1493 313
1505 300
1512 287
1528 292
1544 298
1558 308
1565 324
1576 333
1586 328
1595 313
1605 302
1621 309
1630 321
1630 337
1643 345
1659 346
1675 345
1686 332
1696 316
1705 300
1712 285
1716 269
1719 253
1721 237
1721 221
1721 205
1728 189
1743 191
1757 200
1766 216
1773 232
1778 248
1782 264
1784 280
1786 295
1787 311
1787 327
1787 343
1782 359
1784 361
1793 348
1799 333
1814 331
1817 315
1821 299
1830 284
1846 290
1856 306
1862 322
1871 337
1876 353
1870 369
1866 385
IMAGE=Specimen M7924.tif
LM=0
OUTLINES=1
POINTS=300
1803 378
1800 394
1795 409
1784 425
1769 435
1754 443
1743 459
1738 474
1727 490
1719 505
1713 521
1702 534
1688 548
1673 559
1659 566
1643 569
1628 572
1612 577
1596 583
1593 592
1577 598
1562 605
1546 610
1531 613
1515 616
1499 619
1484 621
1468 624
1453 626
1437 628
1421 630
1406 632
1390 634
1375 635
1359 638
1344 640
1328 642
1312 646
1297 649
1281 652
1266 655
1250 660
1234 666
1219 672
1203 679
1188 685
1172 693
1156 700
1141 706
1125 713
1110 721
1094 729
1079 738
1063 747
1047 756
1032 763
1016 770
1001 777
985 784
969 792
954 800
938 808
923 816
907 823
892 829
876 835
860 841
845 845
829 849
814 851
798 852
782 852
767 852
751 852
736 851
720 850
705 847
689 844
673 841
658 839
642 836
627 833
611 831
595 830
580 829
564 826
549 824
533 823
517 823
502 820
486 818
471 816
455 815
440 813
424 811
408 808
393 804
377 800
362 798
346 796
330 795
315 796
299 798
284 799
268 799
253 798
237 796
221 795
206 792
190 788
175 780
159 769
143 757
136 742
124 726
114 712
109 696
106 681
106 665
111 649
117 634
127 620
135 605
142 589
151 573
160 558
168 542
177 527
183 511
190 495
196 480
204 464
212 449
216 433
218 418
222 402
220 386
209 372
195 357
190 342
188 326
193 310
206 297
221 288
217 273
210 257
205 242
210 226
226 219
241 227
257 234
271 240
287 235
303 234
318 229
334 225
349 224
365 223
380 225
396 228
412 232
427 236
442 233
457 232
473 235
484 247
487 262
481 278
484 293
491 309
496 324
508 336
521 349
535 357
551 361
566 364
582 367
598 369
613 363
629 353
644 345
660 335
675 322
676 307
688 299
703 300
705 312
714 318
727 327
735 333
747 331
763 330
777 334
767 328
752 325
750 318
766 324
781 324
797 327
812 334
828 341
844 342
859 343
875 344
890 340
906 337
918 321
917 308
925 293
930 278
932 263
929 248
934 234
950 230
965 222
981 213
992 200
1007 190
1023 186
1038 179
1054 171
1069 166
1085 163
1101 167
1116 169
1132 176
1147 177
1163 175
1177 163
1193 164
1208 174
1223 187
1238 203
1252 216
1267 227
1274 243
1275 253
1290 249
1303 240
1318 233
1333 242
1347 257
1361 273
1366 288
1365 304
1376 312
1392 302
1408 297
1419 283
1432 272
1447 277
1463 288
1478 300
1485 316
1490 331
1505 335
1521 337
1532 335
1532 319
1545 306
1558 313
1568 329
1575 340
1591 340
1607 340
1616 335
1630 320
1641 305
1650 289
1656 274
1660 258
1662 242
1662 227
1663 211
1665 196
1680 190
1693 198
1701 213
1708 229
1713 244
1716 260
1719 275
1721 291
1723 307
1722 322
1720 338
1722 345
1738 336
1748 322
1759 312
1759 296
1762 281
1776 274
1791 283
1798 299
1804 315
1808 330
1811 346
1808 361
1804 377
IMAGE=Specimen M7940.tif
LM=0
OUTLINES=1
POINTS=300
1751 431
1744 447
1734 462
1719 476
1704 489
1692 504
1682 520
1672 536
1665 551
1657 567
1644 580
1632 591
1616 599
1601 605
1585 611
1569 616
1554 622
1538 629
1522 634
1507 638
1491 642
1475 646
1460 648
1444 651
1429 653
1413 655
1397 655
1382 656
1366 658
1350 658
1335 659
1319 661
1303 663
1288 667
1272 671
1256 675
1241 679
1225 684
1209 688
1194 693
1178 699
1163 704
1147 710
1131 717
1116 725
1100 733
1084 741
1069 748
1053 756
1037 764
1022 774
1006 788
990 800
975 809
959 818
943 825
928 832
912 838
897 843
881 849
865 852
850 855
834 857
818 857
803 855
787 853
771 850
756 847
740 843
724 840
709 836
693 833
678 832
662 833
646 833
631 833
615 831
599 831
584 829
568 828
552 827
537 822
521 818
505 818
490 815
474 815
458 814
443 812
427 808
412 805
396 805
380 803
365 803
349 800
333 800
318 798
302 798
286 797
271 792
255 789
239 785
224 780
208 773
193 766
177 754
163 739
151 724
143 708
139 692
137 677
138 661
139 645
145 630
154 617
164 603
168 589
172 573
185 561
193 546
200 530
209 516
220 500
223 484
227 469
232 453
244 438
250 423
252 407
249 391
248 376
237 362
222 348
214 333
213 317
219 302
232 287
248 280
252 272
246 256
243 240
243 225
250 209
266 206
279 220
294 226
310 221
325 213
341 208
357 207
372 205
388 205
403 205
419 207
435 211
450 210
466 203
482 205
497 214
512 225
521 241
522 256
525 272
530 288
534 303
540 314
556 314
564 324
580 332
595 345
611 343
627 346
642 341
658 332
672 321
686 310
697 298
700 285
715 290
727 296
743 299
758 303
774 304
789 305
805 312
821 321
836 329
852 334
868 336
883 339
899 340
915 339
929 326
929 310
924 294
923 279
918 263
913 247
926 237
940 225
955 219
958 207
968 193
981 180
997 177
1013 182
1022 168
1034 152
1050 147
1065 149
1081 149
1097 154
1112 157
1128 169
1143 175
1158 184
1169 168
1180 153
1196 154
1211 168
1224 183
1237 199
1249 215
1261 230
1274 246
1271 262
1265 277
1267 291
1280 277
1294 275
1302 270
1315 258
1331 256
1333 269
1343 284
1354 300
1358 316
1356 331
1355 347
1366 361
1375 348
1384 334
1400 329
1408 316
1418 301
1433 302
1444 318
1454 334
1464 349
1466 365
1479 370
1487 355
1488 339
1487 323
1499 314
1513 321
1528 327
1540 338
1548 354
1552 370
1567 376
1582 366
1590 351
1601 335
1609 319
1615 304
1616 288
1616 272
1618 257
1619 241
1618 225
1618 210
1621 194
1637 186
1652 190
1665 206
1674 222
1680 237
1685 253
1689 268
1692 284
1695 300
1695 315
1696 331
1696 347
1701 360
1705 344
1721 341
1726 328
1727 312
1735 296
1750 291
1762 305
1770 320
1774 336
1776 352
1776 367
1775 383
1763 399
1755 414
1752 430
IMAGE=Specimen M7941.tif
LM=0
OUTLINES=1
POINTS=300
1737 382
1729 397
1717 412
1703 423
1689 430
1676 441
1664 456
1652 471
1640 485
1631 500
1618 513
1612 526
1598 534
1583 539
1568 544
1553 550
1538 555
1523 559
1508 562
1494 564
1479 567
1464 569
1449 571
1434 572
1419 574
1404 575
1390 577
1375 578
1360 579
1345 579
1330 579
1315 579
1300 579
1286 580
1271 582
1256 585
1241 590
1226 594
1211 599
1196 604
1181 609
1167 615
1152 621
1137 628
1122 634
1107 642
1092 649
1077 657
1063 664
1048 671
1033 677
1018 683
1003 691
988 699
973 707
959 715
944 724
929 732
914 739
899 746
884 752
869 757
855 761
840 764
825 767
810 769
795 769
780 766
765 763
750 760
736 758
721 754
706 750
691 744
676 740
661 736
646 732
632 731
617 730
602 728
587 727
572 724
557 721
542 721
528 721
513 720
498 719
483 718
468 717
453 716
438 714
423 713
409 711
394 709
379 708
364 707
349 706
334 708
319 709
305 711
290 712
275 712
260 710
245 709
230 708
215 705
201 700
186 694
171 684
156 672
143 658
134 643
126 628
119 613
114 599
110 584
104 569
106 555
119 541
134 536
146 526
159 516
170 501
179 486
190 471
197 456
200 441
206 426
213 412
224 397
234 382
243 367
244 352
237 337
236 322
242 311
232 297
218 284
210 269
207 254
209 239
219 224
232 212
230 198
230 183
231 168
243 155
258 151
273 156
288 160
302 164
317 162
332 161
347 157
362 155
377 155
392 154
406 155
421 156
436 158
451 162
466 167
481 162
496 164
511 165
524 171
527 186
525 200
520 215
529 225
544 230
559 238
570 251
579 266
582 281
586 296
601 293
616 286
631 280
641 284
627 296
640 289
655 281
670 273
684 266
699 253
710 240
719 228
734 232
749 237
764 244
770 251
781 259
787 249
801 251
816 256
830 265
845 271
860 275
875 276
890 278
904 278
919 278
933 276
943 265
943 252
958 251
966 237
968 223
969 208
980 199
995 194
1010 188
1025 179
1039 166
1053 158
1067 155
1082 148
1097 139
1111 132
1126 136
1141 142
1156 140
1169 141
1183 150
1198 148
1213 143
1228 139
1243 137
1254 152
1264 166
1273 181
1283 196
1292 211
1301 226
1306 241
1310 246
1321 233
1335 231
1347 245
1358 260
1366 275
1365 290
1361 305
1375 316
1389 321
1404 326
1419 323
1433 314
1448 320
1463 330
1478 328
1483 314
1491 300
1502 286
1508 272
1520 267
1532 272
1536 287
1541 301
1544 316
1547 331
1561 327
1576 318
1589 303
1602 290
1612 275
1619 261
1625 246
1628 231
1631 216
1633 201
1637 186
1650 175
1664 171
1672 185
1678 200
1682 215
1683 230
1685 245
1687 260
1686 274
1685 289
1685 304
1682 319
1679 334
1688 323
1692 310
1707 305
1718 315
1728 301
1736 286
1751 282
1759 296
1760 311
1762 326
1760 340
1759 355
1748 370
1737 381
IMAGE=Specimen M7952.tif
LM=0
OUTLINES=1
POINTS=300
1700 382
1692 397
1683 412
1668 423
1653 435
1638 449
1623 464
1609 479
1596 493
1586 508
1577 523
1568 538
1556 550
1541 553
1526 556
1511 561
1496 565
1481 568
1466 572
1451 574
1436 576
1421 577
1406 578
1391 580
1376 581
1361 583
1346 584
1331 584
1316 585
1301 586
1286 586
1271 587
1256 587
1241 587
1226 588
1211 588
1196 589
1181 591
1166 593
1151 596
1136 600
1121 605
1106 609
1091 614
1076 619
1061 625
1046 630
1031 636
1016 643
1001 651
987 658
972 666
957 675
942 685
927 695
912 706
897 717
882 729
867 741
853 752
838 762
823 771
808 777
793 783
778 788
763 792
748 796
733 799
718 800
703 800
688 800
673 798
658 796
643 794
628 791
613 789
598 787
583 786
568 785
553 784
538 785
523 785
508 785
493 785
478 784
463 783
448 781
433 779
418 776
403 775
388 773
373 772
358 771
343 768
328 766
313 766
298 765
283 765
268 765
253 763
238 759
223 755
208 751
193 747
178 742
163 737
148 732
133 726
118 716
103 702
91 687
84 672
80 657
77 642
78 627
83 612
78 597
81 582
86 567
96 552
108 537
122 525
134 511
143 496
151 481
156 466
161 451
163 436
166 421
166 406
163 391
161 376
151 361
149 346
144 331
142 316
145 301
153 286
168 275
177 265
172 250
169 235
167 220
172 206
187 198
200 207
214 216
229 216
244 216
259 214
273 210
288 208
303 206
318 206
333 208
347 203
362 193
377 188
392 187
407 192
422 199
435 212
438 227
435 242
425 257
418 272
424 287
438 285
453 287
468 293
483 304
495 318
509 312
524 309
539 304
553 294
567 283
581 271
595 259
606 244
602 230
609 221
624 227
639 233
654 237
669 241
684 246
699 250
714 254
729 261
744 267
759 271
774 274
789 277
804 280
819 280
834 279
849 277
854 269
852 254
860 239
855 224
853 209
861 194
875 187
890 177
903 175
910 160
923 147
938 144
952 139
964 124
979 121
994 126
1009 128
1024 123
1039 131
1053 137
1068 136
1077 121
1092 115
1107 126
1121 139
1136 152
1151 166
1166 180
1177 195
1173 210
1174 225
1182 239
1187 224
1201 213
1209 208
1218 193
1233 195
1247 209
1259 223
1272 238
1278 253
1274 268
1281 283
1294 294
1305 284
1313 269
1328 266
1338 259
1347 245
1362 248
1376 261
1391 275
1401 289
1399 304
1409 311
1420 297
1434 289
1448 279
1450 265
1465 256
1477 266
1485 281
1491 296
1496 311
1500 326
1513 326
1528 325
1540 312
1548 297
1561 282
1569 267
1577 252
1582 237
1585 222
1588 207
1587 192
1584 177
1593 163
1608 157
1620 166
1629 181
1635 196
1640 211
1643 226
1645 241
1646 256
1646 271
1645 286
1644 301
1650 305
1665 300
1677 291
1680 276
1692 263
1705 276
1712 291
1717 306
1720 321
1721 336
1715 351
1704 366
1701 381
IMAGE=Specimen M7953.tif
LM=0
OUTLINES=1
POINTS=300
1766 410
1764 424
1756 437
1744 451
1731 460
1717 465
1704 467
1690 476
1677 487
1664 501
1650 514
1638 527
1627 541
1617 554
1608 567
1598 579
1584 586
1571 588
1557 591
1543 597
1530 602
1516 605
1503 610
1489 613
1476 615
1462 617
1448 618
1435 619
1421 620
1408 621
1394 623
1381 624
1367 625
1354 626
1340 626
1326 625
1313 624
1299 624
1286 623
1272 623
1259 624
1245 624
1232 622
1218 622
1204 624
1191 625
1177 628
1164 631
1150 635
1137 638
1123 643
1110 647
1096 651
1082 655
1069 660
1055 665
1042 670
1028 675
1015 681
1001 686
987 692
974 697
960 702
947 708
933 714
920 720
906 728
893 735
879 740
865 745
852 749
838 753
825 757
811 761
798 764
784 767
771 771
757 773
743 775
730 776
716 774
703 773
689 771
676 770
662 767
649 764
635 760
621 756
608 752
594 748
581 744
567 740
554 739
540 737
526 737
513 735
499 731
486 729
472 727
459 725
445 723
432 722
418 721
404 719
391 718
377 716
364 715
350 714
337 714
323 714
310 717
296 719
282 721
269 720
255 718
242 716
228 715
215 713
201 711
188 707
174 703
160 693
148 683
134 670
123 657
117 643
114 630
113 616
117 603
115 589
114 575
115 562
122 548
127 535
135 521
146 508
159 496
171 483
181 470
189 456
194 443
200 429
203 416
204 403
205 390
208 376
212 362
211 349
208 336
204 323
200 309
195 296
200 282
209 270
210 256
214 242
227 232
241 230
254 237
264 238
267 225
265 211
275 207
289 210
290 198
294 187
298 178
285 182
275 195
266 198
265 184
277 174
290 168
304 164
317 162
331 161
344 161
358 162
371 165
385 168
399 173
412 170
426 167
439 167
452 174
465 185
468 199
462 212
463 226
468 240
472 253
482 261
488 272
493 285
499 298
513 302
526 305
540 306
554 305
567 304
581 301
594 297
608 292
621 288
635 280
648 276
662 273
676 271
689 269
703 270
716 272
730 272
743 272
757 274
771 277
784 280
798 287
811 291
825 295
838 298
852 299
864 287
878 276
881 265
887 254
891 240
888 227
883 213
889 200
902 194
915 184
929 176
940 172
953 162
967 152
980 151
994 157
1006 147
1019 136
1032 131
1046 135
1060 139
1072 136
1086 142
1098 152
1112 156
1124 157
1137 143
1151 133
1164 144
1176 158
1186 171
1197 185
1207 198
1221 211
1234 222
1234 236
1225 249
1229 260
1243 271
1256 278
1270 281
1283 273
1296 281
1307 294
1320 307
1333 317
1346 321
1360 325
1373 327
1387 321
1399 322
1411 335
1424 340
1438 343
1452 348
1465 351
1479 352
1492 352
1506 353
1519 354
1533 352
1547 352
1560 354
1574 357
1587 362
1601 366
1614 369
1628 372
1641 377
1655 377
1669 376
1682 375
1696 374
1709 372
1723 371
1736 377
1750 382
1761 395
1766 409
IMAGE=Specimen M7957.tif
LM=0
OUTLINES=1
POINTS=300
1757 433
1749 448
1739 463
1724 472
1710 487
1699 501
1687 515
1675 530
1663 545
1649 560
1634 568
1619 572
1604 576
1589 579
1574 582
1559 585
1544 588
1529 590
1515 591
1500 595
1485 597
1470 600
1455 602
1440 603
1425 605
1410 606
1395 607
1380 608
1365 608
1350 610
1336 610
1321 610
1306 611
1291 612
1276 615
1261 618
1246 623
1231 627
1216 633
1201 638
1186 644
1171 649
1157 655
1142 662
1127 668
1112 674
1097 680
1082 689
1067 697
1052 705
1037 713
1022 721
1007 728
992 735
978 740
963 746
948 752
933 758
918 762
903 766
888 770
873 772
858 773
843 773
828 772
813 769
799 766
784 762
769 760
754 758
739 754
724 750
709 746
694 741
679 736
664 734
649 732
634 730
620 728
605 726
590 724
575 721
560 718
545 715
530 710
515 708
500 704
485 702
470 700
455 697
441 695
426 694
411 694
396 695
381 696
366 698
351 699
336 703
321 708
306 709
291 712
276 712
262 713
247 711
232 710
217 708
202 705
187 703
172 696
157 689
144 679
131 666
118 651
107 637
100 623
95 608
91 593
88 578
91 563
101 548
113 535
126 524
141 517
154 507
167 497
180 485
191 471
203 457
212 442
219 427
227 412
237 397
243 382
249 367
246 352
244 337
233 322
225 307
223 293
232 280
230 265
244 257
259 258
274 256
276 250
270 235
267 220
278 206
293 204
296 190
302 177
317 172
332 172
347 183
362 186
365 173
369 161
384 166
397 175
409 176
424 163
439 158
453 154
468 147
483 135
498 121
513 118
528 114
543 116
558 121
564 134
564 149
559 164
550 179
542 193
540 208
554 208
569 216
584 224
599 233
614 243
629 250
644 259
659 261
674 260
689 255
703 250
718 245
733 239
748 234
763 234
778 234
793 235
808 236
823 238
838 240
853 242
868 245
882 253
897 258
912 262
927 265
942 268
957 270
972 270
987 269
1002 268
1008 257
998 243
1001 228
1010 217
1010 202
1005 187
1013 172
1028 166
1043 160
1058 154
1067 147
1081 137
1095 127
1110 129
1125 134
1137 122
1152 112
1167 112
1182 118
1195 126
1209 126
1224 139
1238 149
1252 145
1267 135
1280 137
1294 151
1305 165
1315 180
1326 195
1336 210
1347 225
1353 240
1362 232
1377 227
1390 238
1400 253
1409 268
1414 283
1412 297
1415 312
1419 327
1427 339
1432 327
1443 315
1458 311
1468 300
1480 289
1495 294
1507 309
1519 324
1529 324
1543 323
1556 322
1569 325
1578 340
1582 355
1584 367
1599 370
1614 373
1627 364
1641 350
1654 335
1663 321
1670 306
1676 291
1679 276
1683 261
1687 246
1698 235
1711 239
1720 250
1724 265
1726 280
1726 295
1726 309
1725 324
1723 339
1720 354
1716 369
1725 364
1736 349
1739 334
1746 320
1761 318
1771 333
1779 346
1783 360
1782 375
1779 390
1776 405
1766 419
1758 432
IMAGE=Specimen M7987.tif
LM=0
OUTLINES=1
POINTS=300
1798 418
1792 434
1780 449
1766 465
1750 478
1736 492
1721 507
1705 523
1691 539
1681 555
1671 570
1655 582
1640 593
1624 598
1609 600
1593 604
1577 610
1562 613
1546 616
1530 620
1514 621
1499 622
1483 624
1467 626
1451 627
1436 628
1420 629
1404 629
1388 629
1373 630
1357 631
1341 633
1326 635
1310 637
1294 639
1278 641
1263 644
1247 649
1231 655
1215 661
1200 666
1184 672
1168 679
1153 685
1137 694
1121 701
1105 709
1090 717
1074 725
1058 733
1042 742
1027 751
1011 761
995 769
979 778
964 785
948 792
932 798
917 803
901 807
885 810
869 812
854 813
838 813
822 813
806 811
791 809
775 806
759 802
743 799
728 794
712 788
696 784
681 778
665 775
649 772
633 768
618 766
602 764
586 764
570 760
555 757
539 753
523 750
507 745
492 741
476 739
460 740
445 741
429 738
413 740
397 738
382 738
366 739
350 742
334 744
319 745
303 746
287 744
271 742
256 741
240 738
224 734
209 730
193 725
177 717
161 708
146 699
134 684
124 668
114 652
108 637
104 621
105 605
107 590
113 574
123 558
136 542
143 527
149 512
163 504
174 492
185 480
195 465
206 449
214 434
222 421
235 410
239 395
234 380
225 364
226 348
223 332
213 317
203 301
194 285
190 269
190 254
199 238
215 225
231 220
238 213
232 197
229 181
230 166
245 160
261 153
269 165
284 170
300 173
311 168
327 168
331 178
342 190
345 206
343 222
352 237
368 247
384 239
399 227
415 219
431 216
447 222
462 226
478 231
494 236
510 247
515 262
526 272
542 270
558 265
565 257
581 262
595 277
603 292
607 306
623 306
639 305
654 303
670 300
686 292
702 285
717 276
733 265
741 249
754 245
769 249
785 251
801 256
816 261
832 265
848 273
863 283
878 293
894 298
910 302
926 306
941 306
957 304
973 303
988 300
987 286
984 270
999 257
1001 242
998 226
1000 210
1016 199
1031 199
1047 194
1059 189
1064 174
1078 164
1094 155
1110 162
1124 155
1139 142
1155 140
1171 143
1185 149
1201 147
1217 159
1233 169
1246 169
1255 153
1271 146
1285 158
1296 171
1309 186
1323 201
1338 216
1352 231
1346 247
1353 253
1362 243
1377 233
1391 246
1399 262
1409 277
1417 293
1412 309
1412 325
1422 338
1438 341
1454 342
1469 340
1485 338
1501 342
1517 348
1532 351
1542 345
1544 329
1545 313
1544 298
1555 288
1569 294
1579 310
1587 325
1595 341
1600 357
1615 354
1631 351
1644 338
1656 322
1666 307
1678 291
1687 275
1691 259
1696 244
1700 228
1702 212
1703 197
1711 182
1727 179
1738 191
1744 206
1749 222
1753 238
1756 254
1758 269
1758 285
1757 301
1756 317
1754 332
1749 348
1743 364
1736 379
1744 375
1757 360
1768 345
1771 330
1777 314
1793 307
1805 323
1812 338
1817 354
1819 370
1811 386
1803 401
1798 417
IMAGE=Specimen M8026.tif
LM=0
OUTLINES=1
POINTS=300
1639 304
1636 318
1626 333
1614 347
1599 356
1585 364
1571 376
1559 391
1548 405
1537 420
1527 434
1521 448
1510 461
1498 474
1484 486
1470 494
1456 501
1441 510
1427 515
1412 520
1398 524
1384 528
1369 532
1355 534
1340 537
1326 539
1312 541
1297 544
1283 545
1268 547
1254 548
1240 550
1225 551
1211 552
1196 553
1182 554
1168 555
1153 557
1139 559
1124 561
1110 564
1096 568
1081 574
1067 580
1052 587
1038 592
1024 598
1009 605
995 612
980 619
966 626
952 633
937 642
923 650
909 657
894 664
880 671
865 678
851 685
837 693
822 700
808 707
793 713
779 718
765 722
750 726
736 729
721 732
707 735
693 737
678 738
664 739
649 739
635 738
621 738
606 736
592 735
577 733
563 729
549 726
534 723
520 721
505 717
491 714
477 713
462 712
448 712
433 710
419 708
405 707
390 704
376 701
361 697
347 693
333 689
318 684
304 681
289 678
275 677
261 679
246 677
232 675
217 676
203 676
189 673
174 670
160 662
145 654
131 642
118 632
105 619
97 605
97 590
97 576
96 562
97 547
106 533
115 518
124 504
132 490
139 475
150 461
161 446
165 432
171 418
179 403
183 389
189 374
191 360
193 346
188 331
184 317
182 303
180 293
168 279
160 264
158 250
163 235
173 221
184 211
181 196
179 182
180 167
194 160
208 165
222 172
236 173
251 171
265 164
279 160
294 158
308 157
322 158
337 159
351 162
366 166
380 172
394 166
409 161
423 164
437 175
442 189
439 203
435 218
427 232
437 242
451 239
465 240
480 247
493 258
501 273
509 282
523 281
538 278
552 273
567 265
581 257
595 247
603 233
602 219
612 214
626 222
640 230
655 238
667 245
682 251
696 261
710 265
725 266
739 267
754 267
768 266
782 265
797 263
811 260
823 250
822 236
813 223
822 212
830 198
829 183
826 169
831 156
844 151
858 141
873 137
882 126
896 118
911 111
925 106
938 91
952 87
966 87
981 92
995 92
1010 105
1024 109
1035 101
1047 86
1061 85
1075 97
1085 111
1094 125
1107 140
1121 153
1134 166
1131 180
1141 178
1156 181
1163 169
1177 161
1190 171
1200 185
1211 200
1214 214
1211 229
1224 242
1237 247
1242 232
1255 224
1270 224
1278 211
1289 200
1304 207
1316 221
1330 236
1335 250
1332 264
1347 269
1361 271
1375 273
1390 273
1399 266
1398 251
1398 237
1401 223
1415 213
1428 222
1435 237
1441 251
1446 265
1454 258
1465 244
1478 229
1487 215
1494 201
1499 186
1502 172
1505 157
1506 143
1507 129
1514 115
1528 115
1541 129
1547 143
1552 157
1555 172
1557 186
1559 201
1560 215
1559 229
1558 244
1558 258
1554 273
1556 279
1564 267
1578 260
1591 251
1597 236
1598 222
1601 208
1611 195
1625 202
1636 217
1642 231
1649 245
1651 260
1653 274
1649 289
1639 303
IMAGE=Specimen M8039.tif
LM=0
OUTLINES=1
POINTS=300
1646 419
1639 434
1626 448
1611 459
1597 466
1582 475
1570 489
1558 500
1544 514
1531 525
1520 539
1516 554
1503 563
1488 569
1474 572
1459 580
1444 584
1430 589
1415 593
1401 595
1386 597
1371 599
1357 601
1342 603
1328 604
1313 605
1298 606
1284 606
1269 606
1255 605
1240 605
1225 605
1211 604
1196 604
1182 605
1167 606
1152 607
1138 609
1123 612
1109 617
1094 621
1079 625
1065 629
1050 632
1036 637
1021 642
1006 647
992 651
977 658
963 663
948 669
933 675
919 680
904 686
890 691
875 697
860 705
846 711
831 717
817 721
802 725
787 728
773 732
758 735
744 737
729 739
714 741
700 742
685 742
671 743
656 742
641 741
627 739
612 737
598 735
583 732
569 729
554 726
539 723
525 722
510 720
496 719
481 717
466 715
452 715
437 714
423 713
408 712
393 710
379 709
364 708
350 706
335 702
320 700
306 698
291 694
277 693
262 692
247 690
233 686
218 686
204 683
189 680
174 675
160 670
145 662
131 655
116 648
101 637
90 623
83 608
80 594
76 579
77 564
83 551
95 536
106 522
117 509
130 498
142 485
150 470
155 456
160 441
165 426
170 412
175 397
183 383
180 368
173 353
173 339
166 325
154 314
143 300
136 285
137 271
143 256
155 244
170 239
185 237
185 226
182 211
177 197
176 182
180 168
194 167
209 168
220 178
233 191
248 189
262 185
277 181
291 175
306 173
321 173
335 175
350 177
360 178
370 171
384 161
396 165
410 172
424 174
433 186
431 201
424 213
425 223
439 226
454 232
469 239
483 244
498 250
511 256
526 261
541 264
555 268
570 273
584 276
599 273
613 264
620 253
635 256
649 259
664 265
679 267
693 270
708 272
722 276
736 280
751 281
765 283
780 285
794 285
809 280
824 273
838 266
852 262
850 248
856 235
854 220
850 206
851 191
863 184
876 173
891 169
903 160
916 150
930 144
944 140
959 137
971 129
985 120
999 118
1014 120
1029 123
1043 120
1055 132
1069 133
1080 139
1093 127
1104 115
1118 117
1128 129
1139 144
1150 159
1158 173
1168 188
1181 199
1187 213
1186 227
1183 241
1198 242
1211 238
1222 227
1235 227
1246 241
1253 256
1262 270
1266 285
1263 299
1264 314
1278 312
1290 302
1305 296
1319 287
1332 274
1346 275
1355 289
1363 304
1374 318
1380 330
1394 332
1408 322
1410 308
1419 298
1433 305
1443 319
1446 333
1447 348
1456 356
1471 354
1485 340
1498 326
1509 311
1518 297
1526 282
1533 267
1537 253
1538 238
1540 224
1544 209
1550 194
1564 194
1576 206
1580 220
1584 235
1586 250
1588 264
1589 279
1588 293
1587 308
1585 323
1582 337
1580 352
1578 366
1579 370
1594 372
1608 365
1622 352
1625 338
1631 323
1645 309
1659 305
1664 319
1668 333
1675 348
1675 363
1673 377
1670 392
1661 406
1647 418
IMAGE=Specimen M8041.tif
LM=0
OUTLINES=1
POINTS=300
1916 383
1916 399
1904 416
1889 430
1876 444
1866 461
1853 476
1844 492
1830 505
1824 520
1810 533
1794 548
1777 559
1761 566
1745 575
1728 581
1712 586
1696 593
1679 599
1663 605
1647 608
1630 611
1614 615
1598 618
1581 620
1565 624
1549 627
1533 630
1516 634
1500 636
1484 638
1467 644
1451 648
1435 651
1418 658
1402 662
1386 667
1369 672
1353 678
1337 685
1320 691
1304 696
1288 702
1271 709
1255 717
1239 724
1223 729
1206 734
1190 737
1174 740
1157 746
1141 754
1125 761
1108 768
1092 775
1076 781
1059 788
1043 795
1027 802
1010 810
994 817
978 825
962 832
945 839
929 846
913 851
896 857
880 862
864 865
847 869
831 871
815 873
798 873
782 873
766 873
749 872
733 870
717 867
700 861
684 857
668 853
652 849
635 845
619 843
603 840
586 839
570 840
554 837
537 834
521 831
505 829
488 827
472 823
456 820
439 818
423 816
407 814
391 812
374 810
358 810
342 812
325 814
309 816
293 814
276 812
260 809
244 806
227 801
211 793
195 782
178 768
166 754
156 738
143 722
130 707
120 691
112 675
124 659
135 644
144 628
152 611
153 595
167 584
176 567
182 551
188 535
194 518
200 502
209 486
214 469
219 453
221 437
221 421
222 404
219 388
214 372
207 355
200 339
195 323
195 306
202 290
215 276
232 266
236 254
231 238
229 221
232 205
243 190
260 188
276 186
292 187
308 197
325 197
341 194
357 191
374 188
390 188
406 189
423 191
439 193
455 197
472 202
488 205
504 204
521 209
523 223
529 239
538 256
543 272
544 288
554 290
571 290
587 294
603 302
618 317
626 333
634 341
651 338
667 337
683 330
694 313
710 305
716 289
712 272
727 268
741 279
757 281
774 282
790 286
806 288
823 290
839 294
855 298
872 304
888 309
904 312
921 315
937 317
953 316
970 318
981 313
976 298
980 281
987 265
988 249
992 233
997 216
1012 209
1028 204
1043 196
1048 180
1054 165
1071 154
1087 152
1103 148
1120 139
1135 128
1151 126
1168 129
1184 130
1200 134
1215 140
1232 134
1247 132
1262 120
1279 126
1293 141
1306 157
1319 174
1329 190
1343 206
1358 222
1365 238
1364 254
1376 243
1388 235
1402 233
1418 221
1431 232
1440 246
1454 260
1465 276
1471 292
1474 308
1489 301
1505 294
1519 283
1534 268
1550 272
1564 287
1578 304
1589 320
1585 336
1587 352
1603 353
1607 342
1603 326
1601 309
1616 301
1632 297
1648 307
1664 306
1678 318
1682 335
1680 351
1692 358
1709 356
1724 344
1734 328
1746 311
1752 295
1754 280
1752 263
1751 247
1755 231
1769 220
1786 225
1795 241
1801 257
1807 274
1810 290
1812 306
1819 316
1835 319
1850 313
1867 305
1870 290
1869 274
1868 257
1882 245
1898 249
1912 256
1923 269
1931 285
1935 301
1937 318
1936 334
1927 350
1919 366
1916 382
IMAGE=Specimen M8058.tif
LM=0
OUTLINES=1
POINTS=300
1778 412
1776 427
1764 441
1750 449
1735 455
1723 469
1712 484
1701 498
1688 513
1674 528
1663 543
1651 556
1651 569
1636 574
1621 578
1607 584
1592 590
1577 595
1562 598
1550 605
1535 610
1520 614
1505 617
1491 619
1476 621
1461 624
1446 626
1432 628
1417 630
1402 631
1387 632
1373 632
1358 632
1343 632
1328 632
1314 633
1299 634
1284 637
1269 640
1255 644
1240 648
1225 653
1210 657
1195 663
1181 668
1166 673
1151 678
1136 686
1122 692
1107 699
1092 706
1077 713
1063 718
1048 725
1033 727
1018 734
1004 742
989 750
974 758
959 765
945 772
930 780
915 787
900 794
886 799
871 806
856 811
841 816
827 820
812 824
797 827
782 829
768 831
753 832
738 833
723 834
709 834
694 835
679 834
664 833
650 831
635 828
620 824
605 819
591 814
576 812
561 810
546 809
531 807
517 806
502 803
487 800
472 797
458 795
443 791
428 789
413 784
399 782
384 778
369 773
354 776
340 775
325 773
310 771
295 769
281 764
266 758
251 753
236 750
222 745
207 739
192 731
177 721
163 709
154 695
144 680
137 665
131 651
118 639
117 624
124 609
120 596
128 581
136 567
143 552
145 538
159 528
169 513
179 498
187 483
196 469
205 454
209 439
210 424
222 410
229 395
235 380
240 365
241 351
235 336
226 321
221 306
220 292
225 277
235 262
250 254
261 247
263 232
262 217
264 202
268 188
282 179
297 177
312 177
326 180
331 188
345 179
360 179
374 179
389 179
404 180
419 183
433 186
448 191
463 197
478 204
492 199
507 197
522 199
533 213
537 227
533 242
530 257
534 272
536 287
549 294
564 297
579 304
591 318
602 322
617 317
632 309
647 298
661 288
676 274
673 259
687 257
701 261
716 264
731 266
746 268
760 268
775 270
790 274
803 282
817 285
832 288
847 290
862 292
876 294
891 295
901 288
901 273
908 259
923 253
925 240
928 225
935 211
949 204
964 200
979 195
985 186
993 171
1008 163
1023 163
1038 165
1049 153
1063 140
1078 143
1093 145
1104 155
1119 152
1134 159
1149 166
1161 167
1173 152
1188 147
1203 157
1214 171
1226 186
1237 201
1251 216
1265 229
1273 244
1279 247
1292 248
1296 234
1310 232
1325 242
1337 257
1348 271
1355 286
1358 300
1373 313
1386 317
1390 302
1404 296
1419 296
1426 282
1440 278
1455 289
1469 304
1482 317
1487 332
1499 339
1500 326
1509 317
1521 305
1536 307
1550 321
1554 336
1559 348
1574 351
1589 355
1604 346
1618 335
1630 320
1639 305
1646 290
1648 276
1651 261
1655 246
1663 232
1677 231
1692 233
1704 243
1710 258
1713 272
1714 287
1713 302
1712 317
1709 331
1706 346
1701 361
1707 360
1719 350
1732 339
1740 325
1738 310
1743 296
1757 291
1767 303
1780 309
1786 323
1794 338
1797 353
1797 368
1797 382
1790 397
1778 411
IMAGE=Specimen M8068.tif
LM=0
OUTLINES=1
POINTS=300
1860 403
1857 419
1846 435
1837 451
1821 464
1805 472
1789 479
1773 493
1757 507
1743 523
1729 538
1719 554
1713 570
1703 585
1691 598
1675 607
1659 613
1643 619
1627 626
1611 633
1595 637
1579 641
1563 645
1547 650
1531 653
1515 656
1499 659
1483 662
1467 665
1452 667
1436 669
1420 670
1404 672
1388 673
1372 674
1356 675
1340 676
1324 677
1308 678
1292 680
1276 682
1260 684
1244 688
1228 693
1212 698
1196 703
1180 708
1165 713
1149 718
1133 724
1117 729
1101 736
1085 742
1069 749
1053 756
1037 764
1021 772
1005 780
989 788
973 799
957 808
941 816
925 822
909 828
893 832
877 836
862 842
846 847
830 849
814 851
798 854
782 854
766 853
750 850
734 848
718 845
702 841
686 836
670 832
654 832
638 832
622 832
606 831
590 829
574 827
559 824
543 823
527 820
511 816
495 814
479 812
463 808
447 807
431 807
415 805
399 805
383 804
367 804
351 803
335 803
319 805
303 804
287 800
272 795
256 791
240 787
224 783
208 775
192 764
177 749
165 734
155 718
150 702
145 686
144 670
145 654
155 638
169 626
178 610
187 594
194 578
203 562
210 547
212 531
216 515
221 499
225 483
228 467
231 451
230 435
228 419
222 403
212 387
202 371
199 355
201 339
211 323
227 314
239 306
236 290
234 274
236 259
242 244
257 235
268 249
282 260
290 261
306 253
322 247
338 242
354 239
370 238
386 239
402 240
418 244
434 242
450 239
466 242
482 250
494 264
494 280
507 295
515 311
518 327
533 329
549 333
565 339
581 350
593 366
609 359
625 347
640 337
656 325
671 313
687 310
702 315
707 318
718 317
728 313
744 313
760 316
776 321
792 329
808 335
824 337
840 339
856 341
872 341
888 329
896 314
902 299
910 283
908 267
908 251
905 235
912 220
928 209
943 199
959 199
963 183
978 171
994 168
1010 168
1026 158
1042 147
1058 146
1074 153
1090 149
1106 156
1122 158
1136 161
1148 145
1163 135
1179 145
1194 160
1206 175
1218 191
1233 207
1249 220
1254 236
1249 252
1256 256
1271 245
1287 250
1290 234
1305 230
1320 243
1329 259
1339 275
1347 291
1347 307
1351 323
1366 333
1369 321
1379 307
1395 301
1409 300
1414 284
1426 273
1442 280
1456 296
1468 312
1482 328
1483 344
1486 354
1502 353
1518 352
1524 342
1527 326
1538 314
1544 300
1560 302
1576 301
1591 309
1603 324
1611 340
1618 353
1634 356
1645 340
1657 324
1672 308
1683 292
1690 276
1693 260
1697 244
1700 228
1701 212
1702 196
1704 180
1715 168
1731 171
1744 184
1751 200
1757 216
1762 232
1765 248
1767 264
1768 280
1767 296
1766 312
1765 328
1764 344
1760 360
1760 370
1768 359
1784 355
1800 347
1810 331
1812 315
1813 299
1819 284
1835 278
1851 291
1860 307
1871 323
1876 339
1878 355
1880 371
1874 387
1860 402
IMAGE=Specimen M8193.tif
LM=0
OUTLINES=1
POINTS=300
1821 399
1821 413
1816 427
1804 438
1790 447
1780 460
1773 474
1765 488
1755 501
1746 515
1735 528
1725 542
1713 555
1711 567
1698 575
1684 583
1671 592
1657 599
1644 605
1630 612
1616 616
1602 621
1588 624
1575 628
1561 631
1547 635
1533 638
1519 642
1506 643
1492 646
1478 648
1464 649
1450 651
1437 652
1423 653
1409 654
1395 655
1381 657
1368 659
1354 662
1340 665
1326 669
1312 674
1299 680
1285 686
1271 692
1257 699
1243 705
1230 711
1216 716
1202 722
1188 728
1174 735
1161 742
1147 750
1133 757
1119 765
1105 772
1092 778
1078 785
1064 793
1050 801
1036 810
1023 818
1009 826
995 834
981 842
967 849
954 854
940 860
926 865
912 869
898 873
885 876
871 879
857 881
843 884
829 886
816 887
802 890
788 892
774 894
760 894
747 894
733 893
719 891
705 890
691 889
678 888
664 887
650 885
636 883
622 881
609 880
595 879
581 878
567 875
553 872
540 870
526 867
512 865
498 863
484 861
471 859
457 857
443 855
429 854
415 854
402 854
388 855
374 854
360 854
346 856
333 857
319 857
305 853
291 851
277 846
264 844
250 841
236 837
222 834
208 827
197 814
184 802
170 791
162 777
161 763
161 750
158 736
156 722
155 708
162 694
174 681
188 676
193 662
201 648
208 634
214 621
222 607
228 593
234 579
239 565
245 552
251 538
256 524
261 510
266 496
271 483
277 469
271 455
270 441
271 428
268 417
254 406
242 392
233 378
227 365
226 351
231 337
241 324
254 316
267 312
266 299
267 285
267 271
272 257
281 244
292 237
306 239
320 240
334 245
346 251
359 239
373 234
387 231
401 231
414 230
428 230
442 232
456 233
470 237
483 242
497 247
511 245
525 244
539 247
551 253
562 264
560 278
563 292
571 306
574 319
577 333
591 339
605 347
619 351
632 356
646 358
660 362
674 366
688 368
701 356
715 348
728 335
737 322
736 308
745 300
759 307
773 312
787 312
801 319
814 322
828 324
842 327
856 332
870 335
883 339
896 341
910 342
924 343
938 342
951 341
965 336
979 332
986 323
986 309
996 301
998 289
1001 275
1001 261
1002 247
1000 234
1008 224
1021 216
1032 219
1046 214
1057 205
1063 192
1076 181
1090 176
1104 170
1117 162
1128 152
1142 146
1156 146
1170 148
1183 147
1197 148
1211 155
1225 156
1238 159
1249 148
1261 139
1275 142
1285 153
1299 167
1309 180
1321 192
1334 205
1348 217
1358 231
1360 243
1351 255
1353 269
1364 283
1378 292
1391 291
1405 292
1419 303
1431 315
1444 328
1457 332
1471 337
1485 339
1499 337
1513 329
1526 334
1540 343
1554 347
1568 349
1582 352
1595 352
1609 351
1623 350
1637 350
1651 354
1664 357
1678 361
1692 362
1706 365
1720 365
1733 365
1746 369
1760 365
1774 363
1788 376
1801 379
1815 384
1820 398
IMAGE=Specimen M8194.tif
LM=0
OUTLINES=1
POINTS=300
1741 423
1738 436
1729 451
1718 464
1703 471
1689 474
1674 480
1660 492
1646 506
1631 519
1618 533
1610 548
1600 561
1593 575
1578 583
1564 587
1549 593
1535 602
1520 607
1506 610
1492 614
1477 620
1463 622
1448 625
1434 627
1420 628
1405 630
1391 631
1376 632
1362 633
1347 634
1333 635
1319 635
1304 635
1290 635
1275 635
1261 636
1247 637
1232 638
1218 639
1203 643
1189 647
1174 650
1160 654
1146 659
1131 665
1117 670
1102 676
1088 681
1074 687
1059 694
1045 701
1030 708
1016 715
1001 721
987 727
973 732
958 738
944 744
929 753
915 762
900 769
886 775
872 780
857 786
843 790
828 793
814 796
800 798
785 799
771 799
756 797
742 796
727 794
713 791
699 787
684 783
670 779
655 774
641 771
627 767
612 765
598 763
583 761
569 758
554 756
540 753
526 752
511 748
497 744
482 742
468 739
454 737
439 733
425 731
410 730
396 727
381 723
367 721
353 720
338 722
324 724
309 723
295 723
281 722
266 721
252 718
237 712
223 702
208 690
194 677
184 663
174 648
172 634
170 619
170 605
169 591
176 577
182 565
189 550
195 536
205 521
215 508
220 494
229 479
235 465
247 450
252 436
260 423
274 422
288 426
302 433
314 435
319 420
326 406
334 392
343 377
351 363
344 349
335 335
328 320
324 306
324 292
330 277
338 263
348 248
360 234
374 228
389 224
403 220
418 218
432 221
447 215
460 203
474 194
489 191
503 194
518 198
530 209
533 223
529 238
522 252
510 266
513 277
528 285
542 291
556 304
565 316
579 321
594 327
608 333
622 332
636 325
645 316
660 320
674 320
680 334
690 347
701 356
716 358
730 361
745 362
759 363
762 357
757 343
760 330
773 320
784 309
799 310
813 308
827 314
842 318
856 322
871 324
885 325
900 325
914 322
926 312
924 297
925 283
935 268
934 254
926 240
929 225
939 219
953 214
967 210
977 205
981 191
994 177
1009 178
1023 179
1033 164
1045 152
1059 154
1074 157
1088 157
1103 160
1117 166
1132 173
1145 171
1155 157
1166 145
1180 154
1192 169
1202 183
1212 197
1224 212
1237 226
1245 241
1240 255
1238 270
1245 274
1252 260
1267 255
1276 250
1280 235
1294 236
1307 249
1317 264
1327 278
1334 293
1328 307
1332 322
1343 334
1357 338
1370 332
1369 318
1377 305
1391 298
1400 290
1407 276
1421 277
1434 290
1444 304
1454 319
1456 333
1454 346
1469 350
1483 353
1498 357
1503 346
1505 331
1507 317
1519 309
1532 320
1539 334
1544 349
1552 357
1566 356
1577 341
1585 327
1598 312
1608 298
1618 283
1625 269
1630 255
1635 240
1636 226
1644 214
1658 213
1672 219
1681 232
1684 246
1687 261
1688 275
1688 290
1688 304
1687 318
1685 333
1683 347
1676 362
1668 376
1671 385
1686 386
1699 390
1712 395
1726 400
1732 414
1740 422
IMAGE=Specimen M8200.tif
LM=0
OUTLINES=1
POINTS=300
1849 348
1849 364
1848 379
1841 395
1827 408
1818 422
1810 438
1802 454
1795 469
1793 485
1786 500
1772 516
1756 527
1741 534
1725 540
1709 547
1694 553
1678 558
1662 563
1647 569
1631 575
1615 579
1600 583
1584 589
1568 593
1553 596
1537 599
1521 603
1506 607
1490 610
1475 613
1459 616
1443 618
1428 618
1412 620
1396 624
1381 628
1365 633
1349 637
1334 642
1318 648
1302 653
1287 659
1271 667
1255 674
1240 680
1224 687
1209 694
1193 701
1177 710
1162 718
1146 727
1130 736
1115 743
1099 751
1083 759
1068 767
1052 774
1036 782
1021 791
1005 799
989 807
974 814
958 820
942 826
927 831
911 837
896 841
880 845
864 848
849 850
833 852
817 853
802 854
786 853
770 853
755 851
739 848
723 843
708 840
692 837
676 835
661 832
645 831
629 829
614 828
598 827
583 825
567 824
551 822
536 822
520 819
504 817
489 814
473 811
457 809
442 805
426 801
410 799
395 796
379 795
363 796
348 799
332 801
317 800
301 799
285 797
270 793
254 787
238 782
223 779
207 773
191 766
176 755
161 743
146 728
135 713
130 697
128 681
129 666
136 650
149 634
162 620
173 604
182 589
189 573
197 558
209 544
219 528
229 512
238 497
244 481
252 465
256 450
264 434
268 418
258 405
252 389
249 373
249 358
239 344
224 331
211 316
207 300
210 285
219 269
235 257
250 253
266 250
264 236
257 221
250 205
248 189
259 178
275 174
291 175
305 187
321 192
337 187
352 177
368 169
383 164
399 162
415 162
430 163
446 165
462 167
477 165
493 165
509 172
524 165
540 160
556 161
571 168
583 183
584 199
580 214
596 218
611 223
627 229
643 235
658 240
674 244
690 248
705 251
721 255
737 258
752 259
768 262
784 265
799 268
815 271
831 273
846 275
862 275
878 276
893 276
909 276
924 275
940 273
956 271
971 267
987 261
1003 253
1018 240
1019 225
1020 209
1017 194
1022 178
1034 165
1049 172
1065 165
1081 164
1081 152
1086 136
1101 127
1117 122
1133 122
1147 114
1163 100
1179 98
1194 92
1209 97
1222 101
1237 109
1253 120
1269 126
1281 113
1297 108
1313 120
1328 133
1344 145
1360 160
1374 175
1388 190
1386 205
1386 212
1402 210
1412 201
1428 206
1439 222
1450 237
1459 253
1464 269
1475 268
1491 260
1501 254
1511 243
1527 248
1541 264
1555 279
1568 294
1571 308
1573 296
1574 280
1587 276
1600 273
1616 278
1630 293
1636 309
1643 313
1658 310
1673 310
1679 294
1687 279
1694 263
1700 247
1700 232
1702 216
1702 200
1702 185
1702 169
1704 155
1720 155
1730 170
1742 178
1749 194
1754 210
1758 225
1762 241
1764 257
1765 272
1766 288
1767 304
1768 319
1779 315
1789 300
1799 286
1800 270
1800 254
1801 239
1812 230
1827 237
1838 253
1846 269
1850 284
1854 300
1855 316
1852 331
1849 347
IMAGE=Specimen M8207.tif
LM=0
OUTLINES=1
POINTS=300
1776 385
1772 400
1762 416
1748 427
1733 435
1719 447
1705 460
1692 476
1681 491
1670 505
1659 520
1653 534
1639 544
1623 550
1608 554
1592 560
1577 566
1562 571
1546 575
1531 579
1516 583
1500 586
1485 589
1469 593
1454 595
1439 597
1423 600
1408 601
1393 602
1377 603
1362 605
1346 607
1331 608
1316 610
1300 615
1285 621
1270 628
1254 635
1239 641
1224 648
1208 656
1193 662
1177 669
1162 677
1147 684
1131 692
1116 700
1101 709
1085 718
1070 725
1054 735
1039 744
1024 752
1008 762
993 770
978 778
962 786
947 795
931 803
916 811
901 819
885 826
870 832
855 837
839 842
824 847
808 853
793 856
778 859
762 863
747 865
732 865
716 865
701 863
686 861
670 858
655 855
639 850
624 845
609 840
593 833
578 828
563 823
547 821
532 817
516 814
501 811
486 808
470 806
455 803
440 801
424 798
409 795
393 794
378 792
363 791
347 788
332 788
317 788
301 788
286 786
271 784
255 781
240 778
224 775
209 773
194 771
178 762
163 751
148 740
132 728
118 713
108 697
99 682
91 667
85 651
87 636
93 622
100 606
107 591
111 575
115 560
124 545
133 529
138 514
145 499
150 483
157 468
168 452
174 437
180 422
184 406
183 391
174 377
177 361
170 346
155 331
141 316
133 301
128 285
130 270
136 256
150 243
164 235
163 221
162 205
160 190
174 182
189 184
204 184
220 184
235 183
250 175
266 164
281 158
297 153
312 151
327 150
343 151
358 153
373 156
389 160
404 165
420 172
435 176
450 171
466 171
481 172
495 181
496 197
491 212
488 227
496 243
503 255
519 260
534 268
549 280
559 296
564 311
571 320
587 320
602 322
618 323
632 313
646 303
662 297
677 285
689 272
701 257
704 243
718 240
733 251
748 253
762 261
764 266
779 267
795 269
810 272
826 278
840 286
855 293
871 297
886 299
901 298
917 297
931 292
946 292
947 279
945 264
959 254
962 240
961 225
959 209
970 197
985 191
1000 179
1015 178
1030 167
1045 158
1060 151
1076 145
1090 137
1105 131
1121 126
1136 126
1152 131
1167 128
1181 137
1196 142
1211 136
1226 129
1242 123
1257 130
1271 145
1284 161
1297 175
1311 190
1326 201
1331 216
1337 226
1351 219
1366 212
1378 226
1386 241
1395 257
1395 272
1409 270
1425 262
1438 253
1453 248
1467 260
1480 271
1492 287
1497 298
1512 298
1520 282
1535 277
1549 284
1557 300
1560 314
1565 325
1578 325
1593 324
1609 323
1624 313
1637 298
1648 282
1658 267
1664 252
1671 236
1673 221
1676 205
1680 190
1686 175
1702 168
1714 178
1718 193
1722 209
1726 224
1727 240
1728 255
1726 270
1725 286
1723 301
1720 316
1716 332
1718 339
1734 332
1743 320
1754 309
1760 293
1770 280
1785 277
1794 292
1797 307
1801 323
1801 338
1798 353
1790 369
1777 384
IMAGE=Specimen M8228.tif
LM=0
OUTLINES=1
POINTS=300
1816 335
1808 351
1796 365
1782 381
1766 393
1756 408
1746 424
1738 439
1727 455
1720 471
1712 486
1697 502
1681 514
1666 519
1650 523
1634 528
1619 534
1603 541
1587 546
1572 549
1556 557
1541 562
1525 566
1509 570
1494 573
1478 577
1462 579
1447 581
1431 583
1415 585
1400 587
1384 589
1368 592
1353 595
1337 597
1322 600
1306 605
1290 609
1275 613
1259 618
1243 624
1228 629
1212 634
1196 640
1181 646
1165 652
1149 659
1134 665
1118 672
1103 678
1087 686
1071 693
1056 701
1040 711
1024 720
1009 729
993 738
977 746
962 752
946 759
930 766
915 773
899 778
884 782
868 785
852 786
837 787
821 788
805 788
790 788
774 787
758 785
743 784
727 783
711 781
696 779
680 778
665 776
649 775
633 774
618 774
602 773
586 773
571 774
555 774
539 773
524 772
508 771
492 770
477 770
461 769
446 767
430 768
414 767
399 768
383 769
367 770
352 771
336 772
320 774
305 775
289 776
274 776
258 775
242 771
227 771
211 768
195 762
180 757
164 751
148 742
133 731
119 717
109 701
101 686
96 670
95 655
96 639
97 623
103 608
114 593
129 581
141 567
145 552
160 542
175 532
186 518
192 502
200 488
206 472
211 457
217 441
227 425
231 410
243 396
242 380
238 365
232 349
219 336
204 323
190 308
185 292
187 277
198 261
213 251
211 237
201 221
199 206
193 190
188 174
200 168
216 166
224 182
239 189
255 193
271 193
286 184
302 184
317 179
333 173
349 170
364 168
380 169
396 170
411 172
427 176
443 169
458 163
474 159
490 163
505 169
517 183
517 198
510 214
505 230
511 245
521 251
537 252
552 257
568 267
583 282
589 297
605 303
621 304
636 301
652 293
667 285
683 274
699 262
710 248
709 232
710 219
725 225
741 232
757 237
772 240
788 244
804 246
818 255
834 265
849 270
865 275
881 277
896 278
912 277
928 274
943 269
959 265
969 253
955 242
955 227
970 222
981 208
980 192
978 177
982 161
994 151
1008 141
1024 138
1038 128
1050 115
1066 110
1082 111
1090 96
1104 82
1119 82
1135 84
1149 91
1164 90
1180 98
1196 101
1210 93
1224 77
1239 80
1252 94
1264 110
1275 126
1286 141
1298 157
1311 172
1314 188
1310 204
1316 215
1321 199
1337 190
1348 187
1350 171
1366 165
1380 178
1391 194
1405 210
1412 225
1409 241
1416 256
1432 264
1446 259
1450 244
1464 233
1479 224
1482 209
1494 199
1509 209
1521 224
1536 240
1542 256
1541 270
1557 273
1559 260
1557 244
1573 238
1582 236
1592 224
1608 235
1618 250
1617 266
1620 277
1635 279
1651 278
1667 279
1682 282
1698 289
1713 292
1723 295
1730 279
1745 280
1753 265
1769 270
1784 260
1797 249
1799 233
1804 218
1819 212
1832 226
1838 241
1841 257
1841 272
1840 288
1838 304
1832 319
1817 334
IMAGE=Specimen M8237.tif
LM=0
OUTLINES=1
POINTS=300
1906 422
1904 438
1893 454
1882 469
1866 480
1850 485
1834 497
1820 512
1805 526
1789 539
1773 551
1758 565
1752 579
1743 593
1727 601
1711 607
1696 613
1680 619
1664 626
1648 634
1632 638
1617 643
1601 649
1585 652
1569 655
1554 656
1538 658
1522 659
1506 660
1490 660
1475 660
1459 660
1443 660
1427 661
1412 663
1396 664
1380 665
1364 667
1348 669
1333 671
1317 672
1301 674
1285 677
1269 682
1254 686
1238 691
1222 697
1206 703
1191 710
1175 717
1159 724
1143 732
1127 740
1112 748
1096 759
1080 769
1064 779
1049 788
1033 798
1017 808
1001 818
985 826
970 833
954 841
938 846
922 850
907 852
891 854
875 856
859 858
843 860
828 860
812 860
796 860
780 859
765 858
749 856
733 852
717 848
701 844
686 841
670 838
654 835
638 832
623 831
607 830
591 829
575 829
559 826
544 824
528 820
512 815
496 815
481 812
465 807
449 803
433 798
417 795
402 793
386 791
370 789
354 787
339 787
323 786
307 785
291 783
275 779
260 777
244 772
228 769
212 767
197 763
182 752
168 739
158 723
151 707
147 692
147 676
148 660
148 644
152 628
151 613
163 597
171 581
181 565
186 550
193 534
204 518
216 503
224 487
224 472
236 456
246 441
255 425
262 410
268 394
269 378
272 362
270 346
256 331
247 315
242 299
245 283
257 269
273 260
262 246
260 230
258 214
263 199
269 183
285 183
293 192
306 201
322 202
338 198
354 193
370 187
385 183
401 180
417 179
433 180
448 182
464 186
480 190
496 190
512 184
527 182
543 183
559 189
567 205
569 220
562 236
559 252
564 268
567 284
578 288
594 294
610 306
626 312
641 316
657 320
673 324
689 321
705 311
720 302
734 290
741 274
753 262
769 264
784 269
800 274
816 278
832 284
847 289
863 298
879 308
895 315
911 319
926 316
942 309
958 300
973 286
986 272
994 256
996 240
991 224
1000 208
1015 202
1031 198
1047 195
1051 180
1064 167
1080 162
1096 162
1112 154
1128 141
1143 138
1159 136
1175 137
1191 136
1206 145
1222 152
1234 145
1248 129
1264 128
1279 141
1293 157
1307 173
1322 189
1337 203
1350 219
1347 235
1345 251
1350 267
1353 261
1361 245
1377 244
1381 232
1394 221
1410 230
1423 246
1436 262
1447 278
1449 293
1451 308
1466 319
1470 303
1484 292
1497 283
1509 268
1525 268
1541 283
1556 296
1568 312
1565 328
1580 332
1592 329
1598 314
1612 300
1626 288
1642 296
1653 311
1653 327
1652 339
1668 343
1684 341
1699 340
1713 331
1723 315
1733 299
1744 284
1752 268
1758 252
1770 239
1786 228
1801 227
1812 237
1826 253
1830 269
1834 284
1838 300
1840 316
1841 332
1837 348
1832 363
1825 379
1838 372
1853 358
1867 345
1874 329
1879 313
1893 303
1908 311
1917 326
1923 342
1927 358
1929 374
1926 389
1915 405
1906 421
IMAGE=Specimen M8238.tif
LM=0
OUTLINES=1
POINTS=300
1731 388
1728 403
1722 417
1710 431
1695 437
1681 450
1672 464
1662 479
1652 494
1639 508
1625 520
1610 529
1595 535
1581 540
1566 544
1552 549
1537 557
1523 561
1508 563
1493 568
1479 572
1464 579
1449 582
1434 584
1420 588
1405 589
1390 592
1376 598
1361 602
1346 601
1331 599
1317 598
1303 605
1288 607
1274 607
1259 612
1244 617
1229 625
1215 630
1200 637
1185 645
1171 652
1156 660
1141 668
1126 676
1112 684
1097 692
1082 699
1067 708
1053 715
1038 724
1023 733
1009 741
994 749
979 756
964 764
950 772
935 780
920 787
906 794
891 801
876 808
861 815
847 820
832 825
817 828
803 832
788 835
773 837
758 838
744 839
729 838
714 837
700 835
685 832
670 828
655 825
641 821
626 816
611 812
596 808
582 804
567 801
552 797
538 794
523 792
508 790
493 789
479 784
464 779
449 777
435 771
420 767
405 765
390 761
376 755
361 752
346 748
332 745
317 746
302 749
287 751
273 753
258 752
243 751
228 750
214 749
199 747
184 744
170 739
155 734
141 720
129 707
118 696
106 681
97 666
90 652
87 637
91 622
105 613
116 600
131 586
140 572
151 559
161 544
172 530
185 515
196 502
208 488
220 473
228 459
233 444
237 429
235 414
234 400
235 385
234 370
232 355
223 342
210 327
200 312
197 298
202 283
209 268
223 258
237 254
252 254
267 255
273 251
265 236
259 221
259 206
258 192
263 178
278 176
292 181
301 190
316 197
331 200
345 203
360 204
375 203
389 205
404 207
419 211
434 215
448 219
463 224
478 228
493 222
507 219
522 219
537 221
551 230
557 245
550 259
536 271
522 283
532 292
547 300
561 308
576 315
591 324
606 331
620 337
635 341
650 334
664 330
679 319
694 307
706 295
720 289
734 298
744 309
758 313
773 316
788 318
800 323
814 319
829 319
844 320
859 322
873 326
888 327
903 327
917 329
932 327
947 328
962 324
960 313
947 303
958 293
966 286
967 271
973 260
981 245
993 239
1008 233
1021 224
1031 211
1041 198
1055 191
1070 199
1080 188
1095 179
1110 179
1125 176
1135 187
1150 182
1165 193
1179 198
1189 200
1200 187
1215 183
1229 194
1244 209
1259 222
1271 236
1286 250
1299 264
1305 262
1314 251
1329 255
1343 269
1357 282
1368 297
1368 312
1375 321
1383 324
1384 309
1397 297
1411 293
1420 280
1435 278
1450 289
1464 302
1475 317
1471 332
1476 340
1490 346
1505 349
1511 336
1513 322
1517 308
1531 313
1538 328
1542 342
1550 350
1565 350
1573 336
1577 321
1588 306
1600 291
1610 277
1616 262
1619 247
1620 233
1620 218
1630 205
1645 208
1652 222
1658 237
1666 251
1667 265
1670 280
1673 295
1676 310
1676 324
1679 337
1693 327
1699 314
1701 300
1709 288
1722 300
1729 313
1733 328
1741 343
1742 358
1739 372
1731 387
IMAGE=Specimen M8269.tif
LM=0
OUTLINES=1
POINTS=300
1747 393
1739 408
1731 423
1716 435
1701 440
1688 453
1678 468
1665 483
1658 498
1644 508
1631 521
1620 536
1614 551
1599 553
1584 557
1569 560
1553 564
1538 567
1523 572
1508 577
1492 583
1477 586
1462 588
1447 590
1431 591
1416 593
1401 595
1386 598
1371 600
1355 602
1340 604
1325 605
1310 606
1294 607
1279 608
1264 608
1249 609
1233 612
1218 617
1203 622
1188 629
1173 635
1157 640
1142 645
1127 650
1112 655
1096 661
1081 667
1066 673
1051 680
1035 687
1020 694
1005 702
990 710
975 719
959 729
944 738
929 746
914 754
898 762
883 768
868 773
853 776
837 779
822 782
807 784
792 786
777 788
761 790
746 792
731 793
716 794
700 793
685 791
670 789
655 787
639 784
624 781
609 778
594 777
579 777
563 779
548 780
533 781
518 779
502 777
487 776
472 775
457 772
441 767
426 766
411 764
396 762
381 760
365 759
350 756
335 753
320 751
304 747
289 747
274 746
259 742
243 742
228 742
213 742
198 740
183 737
167 733
152 726
137 719
122 709
108 696
93 684
85 669
77 654
71 638
76 623
77 608
77 593
77 578
91 567
106 558
120 547
131 532
143 517
156 503
167 488
175 473
184 457
190 442
197 427
205 412
211 397
211 381
204 366
200 351
204 336
192 321
178 307
167 292
162 277
163 261
167 246
181 234
196 226
211 224
223 221
220 206
213 191
206 176
205 160
220 156
232 163
247 168
263 176
278 177
293 171
308 168
323 166
339 165
354 162
369 157
384 155
400 152
415 157
430 163
445 160
461 162
476 167
488 180
503 188
518 196
534 203
549 210
564 214
579 219
595 226
610 232
625 240
640 246
656 254
659 242
667 235
682 239
696 249
705 259
718 254
733 256
745 262
761 265
776 269
791 271
805 278
821 280
836 283
851 282
866 280
881 276
897 274
899 259
893 244
902 230
902 214
901 199
898 184
897 169
908 158
921 147
936 141
950 132
965 125
981 120
996 115
1011 106
1018 97
1033 96
1048 95
1063 98
1078 104
1094 110
1103 118
1118 122
1129 117
1139 103
1155 101
1170 110
1184 123
1193 138
1208 152
1220 167
1232 180
1235 195
1232 211
1243 214
1258 208
1272 204
1287 200
1300 211
1310 226
1320 241
1326 256
1320 272
1318 287
1331 296
1346 303
1362 310
1377 306
1392 302
1407 311
1420 325
1436 331
1451 334
1466 336
1476 329
1476 313
1481 298
1496 297
1510 308
1517 324
1526 331
1541 329
1556 321
1571 312
1585 301
1598 287
1606 272
1611 257
1615 241
1618 226
1618 211
1623 196
1627 180
1642 177
1655 188
1662 203
1666 218
1670 234
1673 249
1674 264
1674 279
1674 295
1673 310
1671 325
1665 340
1669 348
1683 340
1695 331
1710 322
1719 307
1721 291
1732 278
1747 274
1757 289
1763 304
1766 319
1772 333
1770 348
1767 364
1757 378
1747 392
IMAGE=Specimen M8285.tif
LM=0
OUTLINES=1
POINTS=300
1778 453
1772 468
1758 484
1743 493
1728 499
1712 506
1697 515
1682 530
1668 544
1653 559
1641 575
1629 590
1626 604
1611 614
1596 619
1581 624
1565 630
1550 636
1535 641
1519 647
1504 652
1488 654
1473 657
1458 659
1442 660
1427 661
1412 661
1396 662
1381 662
1366 663
1350 664
1335 665
1320 666
1304 668
1289 670
1273 672
1258 676
1243 679
1227 684
1212 690
1197 696
1181 702
1166 708
1151 714
1135 721
1120 728
1105 735
1089 743
1074 751
1058 760
1043 769
1028 778
1012 788
997 799
982 811
966 822
951 832
936 839
920 846
905 851
890 855
874 860
859 863
843 867
828 869
813 872
797 874
782 876
767 877
751 876
736 874
721 873
705 870
690 866
675 862
659 859
644 855
628 850
613 842
598 839
582 837
567 835
552 830
536 825
521 822
506 819
490 817
475 813
461 809
445 806
431 800
415 798
400 795
385 797
369 797
354 793
339 792
323 792
308 790
293 792
277 794
262 796
246 792
231 786
216 780
200 776
185 771
170 762
154 751
141 737
130 722
120 706
113 691
110 676
112 660
115 645
120 631
124 617
132 603
142 587
149 572
156 557
163 541
170 526
176 511
187 495
197 480
205 466
215 451
222 436
231 421
238 406
238 391
241 375
228 362
215 348
206 332
204 317
207 302
217 286
232 278
247 273
242 258
242 243
243 227
243 212
249 198
265 197
280 205
295 210
311 215
326 209
341 203
357 197
372 194
387 193
403 194
418 197
434 200
449 204
464 204
480 201
495 202
510 205
526 212
536 226
535 241
528 257
534 272
538 287
544 300
559 307
575 317
589 326
604 336
620 344
635 349
650 350
666 346
681 334
696 325
712 316
727 305
738 298
747 291
762 300
768 309
782 319
773 311
787 313
802 319
811 314
820 313
835 320
850 330
866 334
881 337
896 340
912 342
927 342
943 332
958 322
966 308
970 295
978 281
977 266
970 250
976 235
990 227
1006 219
1021 214
1034 200
1049 191
1064 189
1080 188
1095 179
1110 169
1126 168
1141 168
1156 161
1172 158
1187 169
1202 178
1215 186
1222 171
1235 158
1250 165
1262 179
1276 195
1291 209
1306 222
1321 236
1328 251
1324 263
1339 262
1350 249
1365 256
1375 272
1386 287
1394 303
1395 318
1396 326
1412 314
1427 311
1435 300
1451 294
1465 304
1477 319
1490 335
1490 350
1492 362
1501 354
1512 340
1528 330
1543 327
1555 341
1561 357
1566 372
1580 374
1596 367
1611 365
1620 350
1629 334
1638 319
1649 304
1656 288
1662 273
1667 257
1669 242
1671 227
1673 211
1673 196
1683 183
1699 184
1709 199
1716 214
1720 230
1723 245
1726 260
1729 276
1730 291
1732 307
1732 322
1731 337
1729 353
1724 368
1719 383
1713 399
1724 397
1738 383
1748 367
1759 353
1774 350
1788 360
1795 375
1801 391
1798 406
1796 421
1786 437
1778 452
IMAGE=Specimen M8286.tif
LM=0
OUTLINES=1
POINTS=300
1911 423
1902 437
1896 453
1883 467
1868 477
1852 483
1839 499
1827 515
1815 531
1802 547
1790 563
1780 578
1767 592
1752 606
1743 622
1727 631
1711 637
1696 643
1680 649
1664 654
1648 658
1632 661
1616 664
1600 666
1585 668
1569 669
1553 671
1537 673
1521 674
1505 675
1489 676
1474 676
1458 677
1442 677
1426 677
1410 678
1394 679
1378 680
1363 682
1347 683
1331 685
1315 688
1299 691
1283 695
1267 699
1252 703
1236 709
1220 715
1204 720
1188 726
1172 732
1157 738
1141 746
1125 753
1109 760
1093 767
1077 774
1061 781
1046 788
1030 794
1014 801
998 807
982 813
966 819
950 826
935 833
919 839
903 845
887 850
871 856
855 861
839 866
824 869
808 872
792 874
776 875
760 874
744 874
728 872
713 870
697 867
681 863
665 859
649 855
633 851
618 847
602 842
586 839
570 836
554 833
538 831
522 827
507 825
491 822
475 820
459 817
443 811
427 807
411 806
396 807
380 805
364 803
348 804
332 804
316 806
300 811
285 812
269 810
253 807
237 802
221 797
205 790
189 780
174 770
160 756
148 740
139 724
133 708
128 692
125 677
123 661
122 645
120 629
116 613
126 599
139 587
150 573
160 558
168 542
183 533
193 520
198 504
204 488
208 473
212 457
220 443
227 427
230 411
236 395
234 379
236 364
226 350
218 334
216 318
222 302
225 286
226 270
228 255
231 239
236 223
242 208
258 202
274 208
288 218
304 222
320 215
336 209
352 206
368 204
384 205
399 207
415 210
431 214
447 220
463 225
479 233
495 242
510 255
523 271
529 287
534 303
549 312
565 319
581 326
596 331
612 337
628 341
644 345
658 332
672 317
681 301
696 297
710 305
725 307
741 304
757 302
773 303
788 305
804 308
820 312
836 318
852 323
868 326
884 327
899 329
915 320
931 308
939 293
947 278
944 262
949 247
948 232
955 216
971 213
984 202
1000 191
1007 179
1017 163
1032 157
1048 154
1064 153
1079 142
1095 129
1111 128
1127 125
1137 136
1153 128
1169 133
1184 143
1200 152
1216 139
1229 126
1245 131
1261 140
1277 151
1291 163
1304 178
1317 194
1328 209
1336 225
1333 241
1349 244
1363 245
1374 230
1390 231
1403 245
1413 261
1422 277
1428 293
1428 309
1434 323
1450 314
1465 306
1477 297
1483 281
1499 276
1515 282
1527 296
1543 309
1552 324
1553 340
1564 351
1580 344
1594 330
1604 316
1619 310
1632 320
1644 336
1643 352
1651 363
1667 364
1683 355
1696 341
1710 325
1722 309
1729 293
1736 277
1741 261
1744 245
1746 230
1749 214
1762 204
1778 203
1792 216
1798 232
1802 248
1805 263
1808 279
1809 295
1809 311
1808 327
1807 343
1805 359
1803 374
1807 381
1823 380
1839 368
1853 353
1860 337
1864 322
1875 306
1890 296
1903 311
1914 327
1920 343
1926 359
1927 374
1926 390
1924 406
1912 422
IMAGE=Specimen M8288.tif
LM=0
OUTLINES=1
POINTS=300
1805 399
1802 414
1795 430
1780 439
1765 446
1749 461
1737 476
1726 491
1716 507
1708 522
1698 537
1696 551
1704 562
1691 572
1676 577
1660 583
1645 590
1630 594
1614 599
1599 603
1584 605
1568 605
1553 610
1538 613
1522 613
1507 615
1492 617
1476 618
1461 620
1446 622
1430 623
1415 624
1400 626
1384 627
1369 628
1354 628
1338 630
1323 631
1308 633
1292 634
1277 637
1262 641
1247 646
1231 651
1216 655
1201 658
1185 662
1170 666
1155 671
1139 676
1124 682
1109 686
1093 692
1078 698
1063 705
1047 712
1032 720
1017 728
1001 735
986 744
971 753
955 764
940 776
925 786
909 796
894 802
879 809
863 815
848 820
833 824
818 827
802 827
787 825
772 823
756 821
741 818
726 815
710 813
695 809
680 807
664 808
649 810
634 812
618 812
603 813
588 814
572 815
557 815
542 817
526 817
511 818
496 818
480 819
465 818
450 818
434 815
419 814
404 811
389 808
373 805
358 804
343 802
327 800
312 798
297 796
281 794
266 794
251 790
235 784
220 777
205 771
189 764
174 756
159 745
144 730
131 715
119 700
112 684
107 669
105 654
106 638
114 623
123 608
137 593
144 577
150 562
161 547
172 533
178 518
180 503
184 487
189 472
188 457
194 441
194 426
190 411
183 395
177 380
180 365
165 355
150 343
140 328
136 312
139 297
152 283
168 275
176 266
162 253
155 237
154 222
165 211
180 203
194 211
209 216
224 216
240 210
255 201
270 192
286 186
301 182
316 180
332 180
347 181
362 183
378 187
393 192
408 190
424 187
439 187
454 194
466 209
469 224
467 239
461 255
463 270
473 276
489 278
504 281
519 289
532 302
536 318
547 319
562 316
578 312
593 305
607 297
622 285
636 272
647 259
644 243
659 244
674 250
690 253
705 255
720 258
736 265
751 270
766 275
782 285
797 291
812 293
828 296
843 298
858 298
873 298
889 298
904 295
915 287
899 271
905 258
912 243
912 227
902 213
907 199
920 189
934 182
949 176
963 174
971 159
986 148
1002 141
1017 142
1029 130
1042 114
1057 106
1072 111
1088 111
1103 109
1118 106
1134 116
1149 121
1161 132
1172 131
1182 115
1193 103
1208 109
1223 125
1235 140
1246 155
1258 171
1269 186
1280 201
1281 217
1274 232
1279 247
1285 244
1299 231
1314 226
1329 232
1344 228
1358 232
1366 248
1373 263
1375 278
1370 294
1382 308
1387 296
1395 282
1410 272
1425 268
1433 257
1444 244
1459 242
1468 256
1477 272
1488 287
1495 302
1487 318
1497 323
1506 311
1517 297
1532 288
1543 274
1556 275
1564 290
1570 305
1564 321
1565 331
1580 327
1596 326
1611 325
1621 333
1637 339
1652 342
1667 344
1679 353
1694 357
1709 357
1724 354
1740 348
1755 342
1770 334
1786 326
1801 322
1816 326
1828 337
1828 352
1821 367
1813 383
1806 398
IMAGE=Specimen M8291.tif
LM=0
OUTLINES=1
POINTS=300
1767 383
1765 398
1765 414
1757 429
1747 444
1732 459
1717 466
1702 471
1688 483
1673 499
1659 514
1648 529
1640 545
1630 560
1622 572
1610 585
1595 590
1580 595
1565 600
1549 604
1534 610
1519 616
1503 620
1488 623
1473 625
1457 628
1442 630
1427 633
1411 635
1396 636
1381 637
1366 639
1350 641
1335 641
1320 643
1304 644
1289 645
1274 646
1258 649
1243 651
1228 655
1213 657
1197 661
1182 665
1167 668
1151 672
1136 677
1121 681
1105 687
1090 693
1075 700
1059 707
1044 713
1029 721
1014 729
998 737
983 743
968 752
952 764
937 775
922 787
906 797
891 804
876 809
861 813
845 817
830 820
815 822
799 825
784 826
769 826
753 826
738 826
723 825
707 824
692 822
677 820
662 817
646 814
631 811
616 807
600 803
585 800
570 796
554 796
539 794
524 794
509 797
493 796
478 792
463 791
447 787
432 786
417 785
401 780
386 776
371 779
355 780
340 778
325 773
310 771
294 768
279 770
264 772
248 772
233 770
218 767
202 762
187 758
172 751
157 743
141 734
127 723
116 709
103 694
95 679
89 664
87 648
89 633
90 618
99 603
101 588
113 573
128 562
142 547
150 532
156 517
165 501
179 488
185 473
194 457
197 442
201 427
204 412
211 396
212 381
210 366
205 350
198 335
198 320
203 304
211 290
210 275
210 259
213 244
221 230
235 216
249 225
264 224
279 224
295 224
310 218
325 213
341 210
356 209
371 209
386 211
402 213
417 211
432 205
448 201
463 202
478 208
493 222
500 237
497 252
499 268
506 283
508 298
521 301
537 304
552 310
562 325
569 341
578 348
593 346
609 341
624 335
639 325
654 317
666 304
673 290
685 282
701 283
716 286
731 291
747 295
762 299
777 301
793 302
806 312
820 321
835 327
851 330
866 333
878 324
890 308
893 298
904 288
918 273
924 258
922 243
921 228
937 216
952 208
967 203
974 192
988 180
1003 176
1019 174
1033 164
1048 152
1064 149
1079 147
1094 151
1109 150
1125 160
1140 171
1151 163
1160 147
1175 144
1190 156
1205 172
1220 187
1235 201
1249 216
1248 232
1245 247
1251 262
1261 261
1276 260
1288 248
1304 250
1317 264
1327 279
1325 295
1326 310
1339 325
1354 330
1356 315
1369 305
1382 294
1395 282
1409 285
1419 299
1429 315
1426 330
1440 339
1448 332
1454 316
1469 312
1480 325
1479 341
1492 344
1491 329
1491 313
1492 298
1504 291
1519 302
1529 317
1538 332
1550 335
1566 328
1581 324
1591 309
1600 293
1610 278
1617 263
1625 247
1630 232
1634 217
1636 202
1637 186
1637 171
1644 157
1660 154
1673 168
1681 183
1688 199
1693 214
1697 229
1700 245
1701 260
1702 275
1703 290
1702 306
1697 321
1693 336
1687 352
1693 356
1699 342
1710 327
1720 314
1735 312
1750 310
1766 321
1773 336
1771 351
1771 367
1767 382
IMAGE=Specimen M8306.tif
LM=0
OUTLINES=1
POINTS=300
1938 446
1932 462
1921 479
1906 491
1890 498
1873 503
1858 513
1843 530
1829 546
1815 561
1804 578
1800 594
1791 610
1774 619
1758 627
1741 631
1725 635
1710 641
1693 645
1677 649
1661 653
1644 656
1628 658
1612 659
1595 661
1579 662
1562 663
1546 664
1530 665
1513 666
1497 666
1481 666
1464 667
1448 668
1431 668
1415 669
1399 671
1382 674
1366 678
1350 682
1333 687
1317 691
1301 695
1284 700
1268 707
1251 714
1235 720
1219 724
1202 731
1186 737
1170 743
1153 750
1137 756
1121 764
1104 771
1088 778
1071 785
1055 792
1039 799
1022 807
1006 816
990 826
973 834
957 839
940 844
924 849
908 853
891 858
875 861
859 862
842 863
826 864
810 864
793 863
777 861
760 858
744 855
728 850
711 845
695 840
679 833
662 827
646 822
629 815
613 809
597 804
580 800
564 797
548 795
531 793
515 789
499 786
482 782
466 778
449 777
433 773
417 771
400 770
384 770
368 768
351 769
335 770
318 773
302 773
286 773
269 775
253 773
237 769
220 764
204 760
188 750
172 737
162 721
152 704
144 688
142 672
143 655
143 639
143 623
146 606
155 590
169 573
180 557
190 541
200 525
214 520
201 515
210 499
217 483
220 467
223 450
228 434
231 417
234 401
238 385
240 368
236 352
235 336
229 319
228 303
234 286
248 273
264 265
275 255
266 241
266 225
262 208
263 192
277 184
293 191
303 205
320 209
336 211
352 202
369 193
385 189
401 188
418 189
434 192
450 197
467 202
483 194
500 187
516 187
532 191
547 205
549 221
543 237
538 254
545 270
557 281
573 288
589 296
606 303
622 308
638 313
655 317
671 321
687 324
704 318
720 310
737 301
748 287
764 283
781 285
797 287
813 290
830 294
846 297
863 301
879 309
894 317
911 320
927 323
943 319
960 312
976 302
992 293
1008 278
1013 262
1014 245
1009 229
1017 213
1033 206
1049 194
1065 190
1075 180
1089 166
1106 159
1122 162
1136 156
1152 140
1168 135
1184 135
1200 141
1215 135
1231 142
1248 156
1263 166
1273 153
1288 139
1304 138
1321 151
1335 167
1348 183
1362 199
1377 215
1389 231
1385 247
1397 252
1404 240
1419 239
1432 254
1442 271
1453 287
1459 303
1454 320
1460 336
1473 352
1488 353
1489 337
1499 323
1515 321
1525 306
1539 294
1555 305
1571 322
1585 337
1591 353
1601 358
1613 344
1627 332
1644 328
1658 342
1666 358
1658 375
1671 378
1688 379
1704 375
1720 377
1730 360
1745 344
1759 330
1770 313
1778 297
1783 281
1788 264
1791 248
1793 231
1792 215
1797 199
1814 192
1829 201
1840 215
1847 232
1852 248
1856 265
1858 281
1860 297
1860 314
1859 330
1859 346
1858 363
1855 379
1856 392
1871 385
1887 377
1900 361
1903 345
1904 329
1915 314
1931 317
1944 332
1955 349
1963 365
1965 382
1966 398
1964 414
1951 430
1938 445
IMAGE=Specimen M8307.tif
LM=0
OUTLINES=1
POINTS=300
1723 345
1722 360
1716 375
1703 389
1688 398
1673 403
1658 410
1644 424
1629 438
1613 452
1599 467
1588 482
1589 494
1582 508
1566 515
1551 522
1536 527
1521 533
1506 538
1491 542
1475 545
1460 548
1445 550
1430 552
1415 555
1399 557
1384 560
1369 564
1354 567
1339 569
1323 572
1308 572
1293 574
1278 574
1263 575
1248 575
1232 576
1217 578
1202 580
1187 583
1172 586
1156 590
1141 594
1126 599
1111 604
1096 611
1081 617
1065 623
1050 628
1035 633
1020 638
1005 643
989 649
974 654
959 660
944 665
929 671
914 677
898 684
883 693
868 702
853 709
838 715
822 721
807 726
792 730
777 734
762 736
746 738
731 743
716 746
701 748
686 749
671 749
655 748
640 747
625 745
610 742
595 739
579 737
564 735
549 735
534 733
519 730
504 728
488 728
473 726
458 726
443 724
428 722
412 718
397 714
382 712
367 710
352 709
337 706
321 705
306 707
291 708
276 710
261 711
245 711
230 713
215 712
200 710
185 707
170 703
154 696
139 685
124 672
111 658
98 643
90 627
85 612
84 597
87 582
83 567
92 551
100 536
104 521
110 506
119 491
131 476
143 460
151 445
155 430
159 415
162 400
168 384
173 369
178 354
179 339
167 330
152 318
139 302
133 287
131 272
135 257
148 243
159 231
157 216
155 201
153 186
166 175
180 177
196 183
211 185
226 181
241 177
256 169
272 163
287 160
302 158
317 158
332 159
348 161
363 164
378 161
393 164
407 176
413 191
422 207
428 222
432 237
435 252
450 250
466 253
481 260
496 272
504 287
514 293
529 291
545 287
560 284
575 273
589 261
602 248
615 237
629 242
637 252
652 248
667 250
682 251
698 250
713 254
728 264
743 269
758 271
774 273
789 274
804 272
819 271
828 257
827 241
825 226
826 211
821 196
824 181
838 169
854 163
869 157
875 148
882 133
897 124
913 117
928 121
940 110
955 95
970 91
985 94
1000 102
1015 100
1030 110
1045 115
1058 123
1064 107
1073 92
1088 88
1103 100
1118 113
1133 128
1149 143
1163 158
1177 173
1172 188
1166 203
1181 201
1195 194
1204 179
1219 180
1234 194
1247 209
1260 225
1265 240
1262 255
1270 270
1285 278
1294 268
1305 256
1320 251
1330 239
1340 225
1356 232
1371 245
1386 258
1393 273
1393 287
1407 288
1416 272
1431 265
1444 256
1459 265
1465 261
1466 245
1481 237
1495 249
1503 264
1509 279
1516 291
1530 285
1540 270
1552 255
1563 240
1568 225
1574 209
1578 194
1581 179
1583 164
1585 149
1587 134
1600 123
1615 129
1624 144
1631 159
1635 174
1639 190
1642 205
1643 220
1643 235
1643 250
1643 266
1641 281
1636 296
1628 311
1627 318
1634 304
1649 299
1664 293
1678 281
1679 266
1680 251
1688 236
1702 238
1715 253
1723 268
1731 283
1736 298
1739 314
1731 329
1724 344
IMAGE=Specimen M9181.tif
LM=0
OUTLINES=1
POINTS=300
1705 287
1702 302
1695 317
1684 332
1670 344
1655 356
1644 371
1634 386
1623 401
1610 416
1600 430
1591 445
1578 458
1563 466
1548 472
1533 477
1518 482
1504 488
1489 492
1484 506
1469 513
1455 522
1443 531
1428 536
1414 540
1399 544
1384 548
1369 551
1354 554
1339 557
1325 559
1310 562
1295 564
1280 566
1265 567
1250 568
1235 569
1221 570
1206 572
1191 573
1176 577
1161 582
1146 587
1131 592
1117 598
1102 604
1087 610
1072 617
1057 625
1042 633
1028 641
1013 648
998 656
983 663
968 670
953 677
938 685
924 692
909 700
894 708
879 716
864 725
849 733
834 743
820 753
805 761
790 768
775 775
760 782
745 788
731 793
716 796
701 800
686 801
671 802
656 803
641 803
627 801
612 798
597 795
582 792
567 789
552 786
537 783
523 781
508 778
493 776
478 774
463 772
448 771
434 769
419 767
404 764
389 762
374 759
359 758
344 756
330 755
315 753
300 752
285 752
270 752
255 751
241 750
226 746
211 742
196 739
181 733
166 730
153 717
140 708
125 702
111 693
98 678
92 663
88 648
81 633
72 619
66 604
69 589
71 574
79 559
89 544
103 530
106 515
112 500
119 485
126 470
133 455
139 440
144 426
148 411
152 396
160 381
163 366
162 351
160 336
150 324
136 310
127 295
123 280
125 265
133 250
147 240
149 227
149 212
152 197
152 182
166 170
181 164
191 173
206 180
221 182
235 173
250 169
265 167
280 168
294 167
309 169
324 172
339 176
354 181
369 183
383 181
398 185
413 196
416 211
414 226
418 241
420 256
422 270
437 267
452 267
467 270
482 277
494 292
502 303
516 300
531 299
546 294
561 286
576 277
590 266
599 253
601 239
616 242
631 248
646 251
661 254
676 255
690 256
705 258
720 263
735 265
750 267
765 268
780 268
793 259
802 245
799 230
808 215
810 200
806 185
810 171
823 166
836 155
851 150
861 139
875 126
890 119
904 121
914 113
922 98
936 85
951 87
966 88
980 93
995 94
1010 100
1025 103
1037 97
1049 83
1064 77
1078 85
1092 100
1103 115
1114 130
1126 145
1141 160
1154 175
1152 189
1163 184
1177 176
1189 176
1190 161
1201 148
1215 154
1228 168
1240 183
1253 197
1260 212
1258 226
1273 235
1281 232
1286 218
1301 211
1315 204
1320 189
1334 183
1349 191
1363 204
1377 217
1385 232
1390 241
1405 241
1420 243
1429 241
1440 230
1454 236
1465 248
1480 249
1495 253
1507 244
1518 230
1524 215
1531 200
1537 185
1542 170
1545 155
1546 140
1547 126
1549 111
1562 100
1577 106
1588 120
1595 135
1600 149
1603 164
1606 179
1607 194
1608 209
1607 224
1605 239
1603 253
1610 259
1625 257
1638 246
1652 233
1657 218
1657 203
1657 192
1667 179
1682 183
1695 198
1707 212
1715 227
1719 241
1719 256
1715 271
1705 286
IMAGE=Specimen M10334.tif
LM=0
OUTLINES=1
POINTS=300
1761 329
1758 344
1748 359
1739 374
1724 384
1709 393
1696 408
1687 423
1678 438
1670 453
1662 468
1653 483
1639 496
1624 504
1609 512
1594 521
1579 528
1564 535
1549 545
1534 553
1519 560
1504 567
1489 576
1474 579
1459 582
1444 585
1429 588
1414 590
1399 592
1384 593
1369 594
1354 595
1339 597
1324 598
1309 600
1294 603
1279 606
1264 610
1249 614
1234 619
1219 625
1204 632
1189 639
1174 646
1159 652
1144 659
1129 666
1114 672
1099 680
1084 687
1069 696
1054 705
1039 714
1024 723
1009 733
994 742
979 752
964 762
949 772
934 782
919 792
904 801
889 809
874 818
859 826
844 834
829 841
814 846
799 850
784 853
769 856
754 857
739 858
724 858
709 857
694 855
679 852
664 847
649 843
634 837
619 832
604 827
589 822
574 818
559 814
544 811
529 808
514 805
499 803
484 802
469 800
454 799
439 795
424 794
409 791
394 789
379 785
364 783
349 781
334 780
319 780
304 779
289 776
274 776
259 776
244 776
229 775
214 770
199 766
184 758
180 743
166 729
153 715
138 707
126 694
116 679
104 666
89 655
87 640
92 625
102 611
114 596
124 581
134 566
140 551
148 536
153 521
158 506
163 491
167 476
172 461
179 446
183 431
189 416
193 401
192 386
186 371
176 356
167 341
164 326
165 311
175 296
190 286
198 277
194 262
188 247
183 232
194 220
209 216
224 225
239 230
254 230
269 227
284 220
299 216
314 213
329 214
344 217
359 220
374 224
389 225
404 218
419 215
434 219
448 227
455 242
455 257
453 272
453 287
458 302
464 314
479 320
494 323
509 328
524 333
539 339
554 344
569 343
584 336
599 327
614 318
629 305
641 290
650 275
665 273
680 274
695 279
710 282
725 286
740 291
755 298
770 304
785 308
800 311
815 313
830 314
845 305
860 294
870 282
870 267
878 252
871 237
869 222
879 207
894 206
905 192
920 189
919 175
926 160
941 151
956 147
971 145
981 132
994 118
1009 117
1024 117
1038 121
1051 124
1066 127
1081 137
1096 142
1107 134
1118 119
1133 116
1148 126
1163 139
1178 153
1191 168
1204 183
1218 197
1227 212
1233 219
1248 215
1251 205
1258 192
1273 198
1288 210
1302 225
1315 240
1322 255
1331 250
1345 242
1359 238
1364 224
1374 213
1389 220
1404 233
1419 247
1431 262
1431 277
1442 280
1455 277
1463 262
1475 250
1484 238
1499 246
1511 261
1517 276
1522 288
1537 291
1550 278
1565 263
1578 248
1587 233
1592 218
1597 203
1600 188
1603 174
1603 159
1609 144
1622 131
1637 137
1648 151
1654 166
1659 181
1662 196
1665 211
1667 226
1667 241
1667 256
1667 271
1666 286
1666 296
1680 289
1693 281
1706 270
1712 256
1711 241
1711 226
1715 211
1729 204
1744 217
1755 229
1769 238
1778 253
1781 268
1783 283
1782 298
1775 313
1762 328
IMAGE=Specimen M10393.tif
LM=0
OUTLINES=1
POINTS=300
1789 362
1788 377
1779 393
1764 405
1749 413
1733 417
1719 430
1707 445
1696 461
1685 476
1676 491
1669 507
1673 522
1658 531
1642 537
1627 545
1612 552
1596 559
1581 564
1566 569
1550 577
1535 582
1520 586
1504 590
1489 594
1474 598
1458 602
1443 605
1428 607
1412 610
1397 612
1382 614
1366 614
1351 615
1336 616
1320 617
1305 618
1290 619
1274 621
1259 623
1244 625
1228 628
1213 632
1198 636
1182 640
1167 645
1152 651
1136 658
1121 664
1106 670
1090 677
1075 685
1060 692
1044 700
1029 708
1014 717
998 727
983 736
968 747
952 759
937 769
922 777
906 783
891 789
876 794
860 799
845 803
830 806
814 809
799 811
784 812
768 812
753 811
738 810
722 809
707 809
692 809
676 809
661 810
646 812
630 815
615 816
600 817
584 814
569 813
554 813
538 813
523 812
508 809
492 807
477 805
462 804
446 803
431 801
416 799
400 797
385 794
370 794
354 794
339 794
324 793
308 796
293 796
278 794
262 790
247 785
232 779
216 771
201 763
186 751
171 735
158 721
143 708
132 692
125 677
121 662
121 646
122 631
127 616
137 600
152 590
160 581
166 565
175 550
181 535
186 519
192 504
198 489
199 473
201 458
205 443
213 427
221 412
226 397
226 381
226 366
213 351
200 335
191 320
188 305
191 289
201 275
216 265
232 260
231 248
226 233
227 217
232 202
247 200
263 200
278 202
294 207
309 201
324 198
340 194
355 192
370 190
386 190
401 192
416 197
432 196
447 192
462 191
477 198
487 212
490 227
499 243
505 258
509 273
521 278
536 281
551 289
564 304
572 319
584 323
600 319
615 312
630 303
645 292
660 282
675 270
691 269
706 272
721 276
737 282
752 290
767 296
783 303
798 307
813 309
829 311
844 312
859 312
875 310
889 305
889 290
891 274
902 260
907 245
905 229
903 214
908 199
921 193
936 184
951 182
963 173
974 158
989 152
1005 157
1017 146
1026 132
1042 127
1057 132
1072 135
1088 136
1103 141
1118 142
1134 149
1144 135
1155 122
1171 126
1185 140
1197 155
1207 171
1216 186
1229 201
1245 212
1249 227
1261 227
1267 219
1273 205
1288 209
1301 225
1311 240
1321 255
1325 271
1323 286
1333 301
1347 307
1350 292
1359 278
1375 271
1386 256
1400 249
1416 263
1431 277
1446 289
1449 305
1451 315
1466 313
1478 309
1480 294
1493 282
1505 267
1519 267
1529 282
1542 286
1555 299
1563 314
1577 316
1591 315
1600 300
1613 285
1624 270
1632 255
1637 239
1640 224
1641 209
1641 193
1640 178
1643 163
1658 156
1672 168
1681 183
1687 199
1691 214
1694 229
1695 245
1697 260
1697 275
1696 291
1693 306
1691 321
1681 337
1690 337
1701 323
1717 326
1727 327
1731 312
1747 313
1752 301
1763 293
1767 278
1777 271
1791 284
1798 300
1803 315
1805 330
1798 346
1789 361
IMAGE=Specimen M11044.tif
LM=0
OUTLINES=1
POINTS=300
1822 369
1818 385
1809 400
1798 416
1782 428
1766 437
1751 450
1739 466
1727 482
1715 498
1704 513
1692 529
1676 541
1660 548
1645 553
1629 560
1613 565
1597 572
1583 580
1567 588
1551 595
1535 600
1520 604
1507 616
1491 622
1475 629
1460 632
1444 635
1428 637
1412 640
1397 643
1381 645
1365 648
1349 650
1334 652
1318 655
1302 658
1286 661
1271 664
1255 668
1239 672
1223 678
1208 685
1192 692
1176 698
1160 705
1145 711
1129 718
1113 725
1097 735
1082 743
1066 753
1050 763
1034 772
1019 780
1003 788
987 795
971 802
956 809
940 816
924 823
909 830
893 839
877 849
861 857
846 865
830 873
814 880
798 886
783 892
767 896
751 899
735 902
720 904
704 905
688 905
672 903
657 899
641 895
625 889
609 885
594 882
578 878
562 875
546 873
531 870
515 867
499 865
483 862
468 860
452 857
436 854
420 850
405 847
389 842
373 838
357 835
342 831
326 827
310 823
294 820
279 821
263 821
247 819
231 817
216 813
200 808
184 799
168 788
153 775
140 759
127 743
118 727
105 715
95 699
97 683
105 667
115 652
121 636
127 620
134 605
143 589
151 573
156 557
166 542
175 526
182 510
189 494
196 479
203 463
208 447
207 431
196 416
189 400
178 384
170 368
170 353
175 337
188 322
204 313
217 308
215 292
213 276
210 260
209 245
225 237
241 239
257 248
272 252
288 242
304 235
320 230
335 227
351 226
367 228
383 230
398 234
414 239
430 246
446 254
461 264
476 279
487 295
493 311
494 326
499 338
515 338
531 341
546 346
561 360
569 373
585 365
600 357
616 350
632 342
648 333
663 327
679 324
695 323
711 325
726 327
742 328
758 334
768 342
784 342
800 345
816 346
831 345
847 338
860 322
846 307
843 292
846 276
855 261
850 247
856 232
868 222
880 213
893 202
905 200
907 184
921 170
936 159
951 159
967 158
977 142
986 126
1000 115
1016 118
1032 116
1042 130
1057 122
1073 125
1089 136
1105 140
1120 145
1130 130
1144 114
1159 113
1174 125
1188 141
1199 157
1210 173
1220 188
1233 204
1245 220
1257 236
1265 240
1281 239
1284 228
1290 214
1305 217
1320 231
1334 247
1347 263
1357 278
1357 294
1367 308
1380 305
1391 292
1405 280
1417 276
1419 261
1430 250
1446 258
1462 273
1477 288
1489 303
1494 319
1506 310
1515 296
1530 286
1540 275
1556 281
1568 295
1576 311
1580 324
1593 332
1607 319
1621 304
1631 288
1641 272
1647 257
1652 241
1656 225
1660 209
1662 194
1664 178
1665 162
1677 151
1692 154
1705 170
1712 186
1717 202
1721 217
1724 233
1727 249
1726 265
1726 280
1725 296
1723 312
1735 322
1734 308
1741 295
1757 300
1766 290
1769 275
1769 259
1769 243
1776 228
1791 229
1807 242
1820 258
1827 274
1830 289
1833 305
1835 321
1835 337
1828 352
1821 368
IMAGE=Specimen M11108.tif
LM=0
OUTLINES=1
POINTS=300
1732 372
1728 387
1718 402
1703 414
1688 421
1673 427
1658 437
1644 452
1630 467
1616 483
1608 498
1599 513
1597 528
1582 537
1567 540
1552 545
1537 552
1522 559
1507 564
1492 567
1477 573
1462 576
1447 578
1432 581
1417 583
1401 585
1386 588
1371 589
1356 591
1341 592
1326 593
1311 593
1296 594
1281 595
1266 595
1251 596
1236 598
1221 599
1206 601
1191 604
1176 607
1161 612
1145 617
1130 623
1115 628
1100 634
1085 639
1070 645
1055 650
1040 656
1025 663
1010 669
995 676
980 683
965 690
950 697
935 705
920 713
905 722
889 732
874 740
859 747
844 753
829 758
814 762
799 766
784 770
769 773
754 775
739 775
724 774
709 774
694 773
679 771
664 769
648 766
633 763
618 759
603 757
588 755
573 753
558 752
543 750
528 749
513 749
498 748
483 747
468 747
453 747
438 745
423 745
408 745
392 745
377 745
362 745
347 745
332 747
317 747
302 748
287 752
272 754
257 756
242 754
227 753
212 750
197 746
182 741
167 735
151 728
136 721
121 712
107 698
99 683
92 668
88 653
86 638
86 623
75 611
76 596
90 584
104 572
115 559
119 544
123 529
132 514
143 498
153 483
161 468
171 453
178 438
185 423
188 408
193 393
201 378
206 363
203 348
202 334
187 324
175 309
168 294
165 279
169 264
180 248
195 239
204 231
202 216
197 201
195 186
210 175
223 183
238 187
253 187
268 185
283 183
298 179
313 175
328 174
343 173
359 175
374 177
389 181
404 177
419 173
434 172
449 177
461 190
464 205
462 220
457 235
462 250
463 265
478 274
493 276
508 282
522 295
535 302
550 301
565 298
580 294
595 289
610 282
625 273
640 260
653 247
668 247
683 250
698 253
713 256
728 257
743 259
758 260
773 265
789 272
804 279
819 282
834 284
849 283
864 282
879 280
888 268
878 253
889 241
894 226
891 211
887 196
900 184
912 170
927 165
935 151
948 138
963 130
978 132
989 123
998 108
1013 98
1028 101
1043 100
1057 106
1072 99
1087 109
1102 114
1116 123
1126 108
1136 94
1151 94
1167 108
1181 123
1194 138
1205 153
1219 168
1234 183
1239 198
1233 213
1235 228
1249 238
1264 248
1279 244
1294 241
1309 255
1321 269
1334 278
1337 262
1350 255
1365 250
1374 238
1384 226
1399 235
1411 250
1425 265
1432 280
1431 295
1440 292
1446 279
1461 270
1471 257
1486 263
1500 278
1504 293
1513 306
1528 305
1543 306
1553 294
1561 279
1575 264
1586 249
1595 234
1600 219
1605 204
1606 189
1608 174
1609 159
1610 144
1620 132
1635 139
1645 154
1652 170
1656 185
1660 200
1663 215
1665 230
1666 245
1666 260
1667 275
1668 290
1665 305
1661 320
1676 319
1691 309
1695 294
1697 279
1698 264
1710 254
1724 266
1735 281
1741 296
1744 311
1749 326
1749 341
1744 356
1733 371
IMAGE=Specimen M11118.tif
LM=0
OUTLINES=1
POINTS=300
1775 373
1767 388
1754 403
1740 413
1725 419
1710 424
1695 437
1684 452
1673 467
1662 481
1649 496
1640 511
1630 526
1618 541
1604 549
1589 554
1574 558
1559 563
1547 572
1533 579
1518 582
1503 587
1488 592
1473 595
1458 597
1444 600
1429 602
1414 605
1399 606
1384 608
1370 609
1355 609
1340 609
1325 608
1310 608
1296 609
1281 610
1266 610
1251 612
1236 615
1221 618
1207 621
1192 625
1177 630
1162 635
1147 640
1133 645
1118 650
1103 657
1088 664
1073 671
1059 678
1044 686
1029 694
1014 702
999 710
984 717
970 726
955 734
940 742
925 750
910 758
896 766
881 775
866 782
851 788
836 792
822 796
807 801
792 806
777 809
762 812
747 814
733 815
718 815
703 814
688 813
673 812
659 810
644 807
629 804
614 801
599 800
585 797
570 794
555 793
540 791
525 789
510 788
496 787
481 784
466 785
451 787
436 785
422 779
407 775
392 773
377 769
362 767
348 761
333 756
318 750
303 743
288 737
273 730
259 726
244 723
229 720
214 716
199 711
185 705
170 699
155 689
141 674
132 659
125 645
119 630
117 615
117 600
117 585
119 570
120 556
128 541
137 526
151 513
158 498
168 484
179 471
189 456
196 441
203 426
207 412
213 397
220 383
226 368
231 353
232 338
229 324
217 310
208 296
202 281
215 272
229 268
242 260
248 245
261 232
276 237
287 244
296 231
307 218
322 216
336 205
351 201
365 201
380 201
395 201
410 190
425 186
439 185
454 189
469 199
476 213
472 228
470 242
461 257
457 272
463 284
478 289
493 295
503 308
513 320
528 323
543 323
558 320
572 318
587 314
601 302
613 288
626 275
640 267
655 265
670 266
685 267
700 268
715 270
729 273
744 277
759 281
774 283
789 284
803 285
818 286
829 275
843 261
858 248
871 235
883 222
876 207
877 192
886 180
900 171
914 163
925 158
927 143
941 132
956 128
970 131
985 122
999 108
1014 104
1029 104
1041 114
1056 107
1071 115
1085 124
1099 133
1106 131
1114 117
1128 106
1143 114
1158 128
1172 143
1186 157
1200 172
1215 185
1224 200
1225 209
1239 207
1246 200
1258 192
1273 201
1285 216
1298 231
1307 245
1308 260
1311 275
1324 275
1330 260
1344 249
1356 247
1362 232
1376 227
1391 237
1404 251
1417 265
1424 280
1424 295
1439 297
1446 283
1458 273
1471 261
1486 261
1500 275
1512 287
1522 301
1536 302
1551 301
1566 294
1576 279
1589 265
1602 250
1611 235
1617 220
1622 205
1626 190
1628 176
1630 161
1634 146
1648 137
1663 148
1669 162
1675 177
1678 192
1681 207
1682 222
1682 236
1681 251
1681 266
1678 281
1676 296
1673 311
1665 325
1672 330
1687 329
1699 316
1714 308
1726 295
1730 280
1731 265
1736 250
1751 244
1763 257
1771 272
1780 283
1790 298
1794 313
1795 328
1795 342
1789 357
1776 372
IMAGE=Specimen M11250.tif
LM=0
OUTLINES=1
POINTS=300
1820 323
1819 339
1816 356
1805 371
1788 380
1774 395
1762 412
1752 428
1743 444
1734 461
1730 477
1718 493
1708 508
1691 517
1675 525
1659 531
1642 540
1626 547
1609 554
1593 559
1576 565
1560 570
1544 573
1527 577
1511 580
1494 583
1478 586
1461 588
1445 591
1429 593
1412 596
1396 599
1379 601
1363 604
1346 606
1330 609
1314 612
1297 616
1281 620
1264 625
1248 630
1231 638
1215 646
1199 655
1182 665
1166 675
1149 686
1133 696
1116 708
1100 721
1084 733
1067 747
1051 760
1034 775
1018 787
1001 799
985 810
969 820
952 830
936 838
919 845
903 852
886 858
870 864
854 869
837 874
821 877
804 881
788 883
771 886
755 887
739 888
722 888
706 887
689 885
673 883
656 881
640 878
624 875
607 873
591 871
574 870
558 868
541 866
525 864
509 862
492 861
476 863
459 860
443 858
426 854
410 851
394 847
377 843
361 839
344 834
328 829
311 824
295 820
279 813
262 811
246 811
229 811
213 811
196 810
180 810
164 806
147 802
131 796
114 787
98 776
85 759
76 743
70 727
65 710
60 694
54 677
60 661
70 645
85 630
101 617
110 608
118 593
126 578
136 566
149 553
155 537
160 521
166 504
174 488
182 471
189 455
197 438
188 422
176 406
175 389
172 375
155 360
141 344
130 327
126 311
129 295
137 278
153 265
170 257
181 251
175 234
178 218
181 202
197 193
213 185
219 199
228 213
244 218
261 220
277 216
294 212
310 208
327 206
343 204
359 204
376 206
392 208
409 212
425 210
442 209
458 208
474 212
490 225
496 241
488 258
479 274
476 291
490 302
506 304
523 308
539 315
554 330
570 336
587 338
603 336
619 331
636 324
651 315
666 300
681 290
697 296
713 297
726 283
743 279
759 282
776 291
792 297
809 302
825 304
841 307
858 309
874 309
891 310
907 309
924 307
940 306
950 290
940 274
941 258
945 241
941 225
952 208
968 200
984 189
993 181
997 165
1011 150
1024 141
1041 147
1050 137
1060 121
1077 117
1093 124
1110 125
1126 124
1143 129
1159 136
1172 132
1183 115
1199 114
1216 126
1232 141
1249 158
1265 173
1281 187
1294 203
1292 219
1295 226
1309 216
1322 210
1327 194
1343 198
1359 215
1375 231
1388 248
1387 264
1394 280
1410 292
1426 292
1430 279
1435 263
1451 256
1463 248
1468 231
1484 235
1499 251
1515 267
1525 283
1528 300
1539 300
1545 283
1547 267
1552 251
1569 253
1585 264
1591 281
1594 297
1609 303
1625 302
1641 304
1655 292
1663 276
1674 259
1683 243
1689 226
1693 210
1697 194
1699 177
1699 161
1700 144
1705 129
1722 128
1735 142
1743 158
1748 175
1752 191
1755 208
1756 224
1757 241
1757 257
1755 273
1768 275
1775 266
1786 251
1785 235
1786 218
1800 209
1814 223
1824 240
1829 256
1831 273
1832 289
1827 306
1820 322
IMAGE=Specimen M11275.tif
LM=0
OUTLINES=1
POINTS=300
1910 357
1904 374
1897 391
1883 408
1866 417
1849 427
1832 442
1818 459
1805 476
1790 494
1775 509
1761 526
1752 542
1741 559
1743 574
1725 585
1708 591
1691 597
1674 606
1657 614
1640 619
1622 623
1605 626
1588 628
1571 632
1554 634
1537 637
1519 640
1502 643
1485 645
1468 648
1451 650
1434 652
1416 653
1399 655
1382 655
1365 655
1348 655
1331 655
1313 655
1296 656
1279 656
1262 658
1245 659
1228 661
1210 664
1193 669
1176 675
1159 682
1142 689
1125 696
1107 704
1090 712
1073 721
1056 730
1039 740
1022 750
1004 760
987 772
971 788
955 805
939 821
924 838
906 856
889 870
872 882
855 889
838 894
821 900
803 905
786 909
769 911
752 908
735 905
718 900
700 895
683 891
666 887
649 883
632 880
615 875
597 874
580 872
563 872
546 871
529 871
512 869
494 868
477 867
460 866
443 865
426 865
409 865
391 866
374 866
357 866
340 868
323 872
306 877
288 878
271 876
254 873
237 868
220 864
203 857
185 846
172 830
157 813
142 797
127 781
115 764
108 746
103 729
101 712
103 695
116 681
124 664
130 646
137 629
148 612
155 595
164 579
171 562
177 544
180 527
183 510
185 493
185 476
179 460
174 442
162 429
152 415
143 398
141 381
146 364
159 347
176 338
174 324
162 307
159 290
157 273
163 255
180 251
196 262
213 267
230 262
247 260
265 257
282 255
299 254
316 253
333 254
350 247
368 242
385 240
402 245
419 254
433 269
432 286
426 304
434 321
439 336
456 329
473 327
490 330
508 339
522 356
535 361
551 351
564 337
580 324
595 306
593 290
608 277
625 282
642 284
659 288
677 294
694 294
711 298
728 309
745 313
762 315
780 316
797 317
814 315
831 313
841 299
830 285
837 272
840 255
833 238
834 221
844 206
859 197
876 187
885 176
889 159
906 144
923 136
940 142
952 131
960 114
975 98
992 102
1009 107
1026 102
1044 105
1061 114
1078 118
1092 111
1103 94
1120 87
1138 97
1154 112
1170 128
1186 145
1202 161
1219 175
1232 193
1226 210
1226 227
1234 236
1245 220
1262 212
1274 209
1281 192
1298 193
1315 206
1328 223
1341 240
1354 258
1355 275
1358 291
1375 295
1385 283
1389 266
1406 257
1423 257
1432 241
1445 229
1462 234
1479 247
1497 263
1508 280
1517 293
1528 283
1542 270
1548 256
1564 250
1576 251
1585 235
1602 238
1615 255
1623 272
1628 290
1632 307
1648 305
1658 288
1672 271
1685 254
1696 236
1704 219
1708 202
1712 185
1715 168
1717 151
1718 133
1719 116
1722 99
1739 92
1756 101
1770 117
1780 135
1786 152
1790 169
1793 186
1795 203
1797 220
1797 238
1797 255
1796 272
1796 289
1806 288
1822 295
1840 282
1849 265
1851 248
1852 231
1858 214
1875 207
1892 220
1904 237
1918 253
1929 270
1933 287
1935 304
1934 322
1926 339
1911 356
IMAGE=Specimen M11417.tif
LM=0
OUTLINES=1
POINTS=300
1734 362
1720 377
1707 392
1691 402
1675 411
1661 425
1648 441
1637 456
1626 472
1615 488
1604 503
1590 518
1579 532
1565 543
1549 550
1534 556
1518 562
1502 570
1487 577
1471 581
1455 590
1440 594
1424 597
1409 600
1393 600
1377 601
1362 603
1346 605
1330 607
1315 609
1299 611
1284 613
1268 615
1252 617
1237 618
1221 619
1205 621
1190 624
1174 628
1158 632
1143 637
1127 643
1112 650
1096 657
1080 666
1065 674
1049 683
1033 694
1018 704
1002 715
987 724
971 734
955 744
940 753
924 764
908 774
893 782
877 791
862 799
846 808
830 817
815 826
799 835
783 842
768 849
752 855
737 859
721 862
705 866
690 868
674 870
658 871
643 872
627 870
611 868
596 866
580 862
565 859
549 855
533 852
518 850
502 848
486 846
471 844
455 842
440 841
424 840
408 839
393 838
377 837
361 835
346 834
330 830
315 826
299 826
283 822
268 821
252 822
236 822
221 821
205 820
189 819
174 817
158 812
143 803
127 792
113 778
101 763
93 747
88 731
82 716
80 700
88 685
95 669
100 653
102 638
105 622
111 606
118 591
120 575
125 560
127 544
130 528
134 513
138 497
144 481
147 466
147 450
143 435
134 419
133 403
131 388
123 372
122 356
128 341
138 326
133 310
131 295
134 279
142 264
158 263
174 270
189 274
205 263
221 257
236 252
252 249
267 247
283 247
299 249
314 251
330 255
346 259
361 256
377 260
391 275
394 291
392 307
390 322
393 338
408 330
423 325
439 325
454 329
470 338
479 354
483 367
499 365
515 358
530 350
546 338
560 327
569 312
585 309
600 309
616 309
632 312
647 317
663 319
679 322
694 324
710 325
725 326
741 325
757 324
772 321
786 308
776 297
778 283
793 271
798 256
799 240
793 224
798 210
814 202
830 195
843 188
856 173
871 164
887 165
901 156
912 141
928 134
944 135
959 136
975 137
991 142
1006 143
1022 146
1034 132
1048 118
1064 127
1075 142
1086 158
1097 174
1112 188
1128 203
1140 218
1133 234
1135 244
1149 230
1165 227
1179 223
1182 208
1198 205
1212 218
1226 234
1242 248
1254 263
1252 279
1258 287
1269 285
1274 269
1289 260
1303 255
1311 240
1321 226
1337 230
1351 246
1366 259
1381 275
1383 291
1387 300
1403 302
1408 287
1417 271
1428 255
1434 240
1449 238
1465 243
1477 258
1486 274
1493 289
1503 298
1519 300
1531 289
1542 273
1557 257
1566 242
1571 226
1577 211
1581 195
1584 179
1586 164
1587 148
1587 132
1594 117
1609 113
1623 127
1631 142
1636 158
1641 173
1645 189
1647 205
1649 220
1648 236
1648 252
1647 267
1648 283
1647 298
1647 311
1660 303
1675 300
1691 293
1705 279
1711 264
1714 248
1716 233
1723 217
1739 214
1750 228
1757 244
1770 253
1774 268
1773 284
1771 299
1766 315
1759 331
1746 346
1735 361
IMAGE=Specimen M11470.tif
LM=0
OUTLINES=1
POINTS=300
1815 368
1808 384
1797 400
1782 413
1766 424
1750 436
1739 452
1729 468
1718 484
1708 499
1698 515
1689 531
1678 547
1672 563
1656 574
1641 578
1625 581
1609 586
1593 591
1577 598
1562 604
1546 608
1530 611
1514 614
1498 617
1482 620
1467 622
1451 624
1435 626
1419 628
1403 630
1387 630
1372 631
1356 632
1340 633
1324 635
1308 636
1293 638
1277 640
1261 641
1245 644
1229 648
1213 652
1198 656
1182 662
1166 668
1150 673
1134 679
1119 685
1103 692
1087 700
1071 707
1055 716
1039 724
1024 733
1008 743
992 752
976 761
960 771
944 781
929 792
913 804
897 816
881 825
865 834
850 840
834 846
818 851
802 854
786 857
770 857
755 857
739 856
723 852
707 848
691 844
675 840
660 836
644 832
628 829
612 826
596 823
581 821
565 819
549 817
533 815
517 813
501 813
486 812
470 810
454 809
438 808
422 808
406 807
391 806
375 804
359 802
343 802
327 802
312 802
296 804
280 805
264 807
248 810
232 811
217 810
201 806
185 800
169 793
153 786
137 778
122 766
108 752
96 736
84 720
75 704
70 689
66 673
65 657
67 641
68 625
75 609
89 601
104 595
115 579
126 563
141 550
152 538
160 522
165 506
171 490
174 474
173 458
174 443
178 427
188 411
188 395
182 379
181 363
177 348
176 332
181 316
196 302
200 289
197 274
196 258
198 242
206 228
222 227
238 231
253 236
269 228
285 224
301 220
317 217
333 216
348 216
364 219
380 221
396 213
412 212
427 212
442 221
457 233
459 249
453 265
459 281
464 296
473 305
489 305
505 310
520 322
529 338
543 337
559 329
575 320
591 309
607 295
620 280
636 277
652 275
668 277
684 282
700 281
715 281
731 282
747 289
763 299
779 303
794 306
810 307
826 307
842 307
858 300
864 284
867 269
880 258
886 242
884 226
883 210
893 194
907 190
923 181
939 173
943 162
950 146
965 137
981 132
997 136
1011 125
1025 109
1041 105
1056 107
1072 109
1087 108
1103 117
1119 125
1133 135
1143 126
1157 111
1173 106
1188 117
1202 132
1217 147
1232 163
1247 179
1263 194
1268 210
1268 219
1279 215
1286 199
1302 205
1314 221
1325 237
1333 253
1337 268
1344 274
1360 265
1375 260
1383 244
1395 236
1411 242
1427 258
1442 274
1451 290
1451 306
1465 308
1481 312
1497 318
1513 320
1525 311
1524 295
1526 280
1528 264
1539 254
1554 260
1564 276
1570 291
1575 307
1586 315
1602 305
1614 289
1629 273
1642 258
1655 242
1664 226
1669 210
1674 194
1676 179
1679 163
1682 147
1691 133
1707 132
1720 147
1726 162
1731 178
1734 194
1737 210
1739 226
1741 242
1740 257
1739 273
1738 289
1736 305
1744 312
1759 303
1774 289
1780 273
1782 257
1787 241
1801 231
1815 241
1825 257
1831 273
1835 289
1838 305
1839 321
1836 336
1829 352
1815 367
IMAGE=Specimen M11479.tif
LM=0
OUTLINES=1
POINTS=300
1769 358
1761 373
1754 388
1741 402
1726 409
1710 419
1698 434
1687 449
1675 464
1664 479
1653 494
1644 509
1634 524
1637 539
1623 550
1607 556
1592 562
1577 569
1562 577
1547 581
1532 586
1517 589
1502 592
1487 595
1472 598
1456 600
1441 602
1426 603
1411 604
1396 605
1381 605
1366 606
1351 605
1336 604
1321 604
1305 603
1290 602
1275 602
1260 603
1245 604
1230 606
1215 609
1200 614
1185 619
1170 623
1154 628
1139 633
1124 639
1109 644
1094 649
1079 655
1064 661
1049 667
1034 673
1019 681
1003 689
988 696
973 704
958 712
943 721
928 730
913 739
898 747
883 753
868 758
852 763
837 766
822 769
807 772
792 774
777 774
762 774
747 774
732 772
717 769
701 766
686 762
671 759
656 755
641 751
626 749
611 746
596 744
581 742
566 742
550 739
535 738
520 737
505 736
490 736
475 734
460 733
445 731
430 730
415 728
399 727
384 726
369 724
354 724
339 723
324 722
309 725
294 727
279 725
264 723
248 721
233 720
218 718
203 714
188 708
173 702
158 696
143 685
128 670
117 655
110 639
107 624
104 609
105 594
108 579
112 564
118 549
126 534
134 519
148 506
162 494
171 479
179 464
187 449
195 434
203 419
211 404
217 389
225 374
232 359
225 343
224 328
223 313
223 298
214 283
203 268
196 253
195 238
198 223
210 209
226 200
236 192
231 177
228 162
234 147
241 132
255 125
270 128
280 141
295 145
311 143
326 137
341 133
356 131
371 132
386 133
401 135
416 139
431 144
446 149
462 146
477 150
491 160
497 174
498 189
502 204
507 219
510 234
518 242
533 245
549 252
563 266
569 281
582 281
597 280
612 278
627 267
642 260
657 252
672 243
678 227
686 216
701 224
716 230
731 238
746 244
761 248
776 251
791 259
806 265
822 266
837 268
852 270
867 272
882 273
897 272
912 271
924 265
914 250
912 236
928 231
933 216
933 201
943 186
958 183
973 176
988 170
1003 174
1018 171
1033 171
1049 166
1064 162
1079 165
1094 158
1109 154
1111 142
1112 127
1119 112
1134 110
1149 119
1165 125
1180 114
1193 102
1208 105
1223 120
1235 135
1247 150
1257 165
1270 180
1284 194
1284 210
1293 209
1307 201
1321 191
1335 201
1344 216
1352 231
1361 246
1360 261
1357 274
1372 260
1387 253
1400 248
1410 234
1425 233
1437 248
1449 263
1458 278
1453 293
1460 299
1472 289
1483 275
1498 265
1513 254
1527 264
1535 279
1541 294
1550 303
1565 303
1577 290
1588 274
1602 260
1612 245
1620 230
1625 215
1628 200
1630 185
1631 170
1636 155
1650 145
1665 153
1673 168
1677 183
1680 198
1682 213
1684 228
1683 243
1682 258
1681 273
1679 288
1679 302
1692 293
1707 285
1720 273
1734 280
1747 289
1757 277
1767 262
1780 266
1787 281
1788 297
1788 312
1787 327
1777 342
1769 357
IMAGE=Specimen M11684.tif
LM=0
OUTLINES=1
POINTS=300
1875 384
1868 401
1855 417
1840 433
1823 441
1806 447
1790 457
1775 473
1760 490
1744 507
1733 523
1726 540
1721 557
1712 574
1700 589
1683 597
1666 601
1649 607
1633 614
1616 622
1599 629
1582 633
1566 636
1549 639
1532 642
1515 645
1499 647
1482 650
1465 651
1448 653
1432 655
1415 656
1398 657
1381 658
1365 658
1348 658
1331 659
1314 659
1298 659
1281 658
1264 660
1247 662
1231 665
1214 670
1197 676
1180 682
1164 688
1147 694
1130 700
1113 706
1097 712
1080 720
1063 728
1046 729
1031 731
1014 741
997 752
980 764
964 775
947 788
930 800
913 811
897 819
880 826
863 831
846 835
830 838
813 842
796 846
779 848
763 850
746 850
729 850
712 848
696 845
679 842
662 836
645 830
629 823
612 817
595 812
578 808
562 805
545 802
528 799
511 797
495 796
478 794
461 792
444 790
428 788
411 786
394 785
377 784
361 783
344 782
327 783
310 783
294 782
277 787
260 788
243 789
227 789
210 788
193 787
176 783
160 779
143 771
126 757
112 740
105 724
101 707
97 690
94 673
94 657
97 640
106 625
120 612
130 596
147 586
163 572
173 557
188 555
202 560
210 543
225 536
218 527
217 510
219 493
221 476
225 460
230 443
236 426
235 414
227 405
233 388
237 371
240 354
236 338
231 321
237 304
239 287
234 271
229 254
222 237
215 220
208 204
201 187
203 170
219 163
235 165
252 173
267 185
284 185
300 174
317 168
334 165
351 163
367 164
384 166
401 171
418 164
433 158
450 158
467 161
481 176
480 192
475 209
469 226
481 242
492 256
495 272
512 279
529 282
545 290
560 303
577 308
594 312
610 308
627 300
644 292
661 278
675 263
683 247
698 258
715 267
731 269
748 269
765 267
779 274
795 283
812 290
829 293
846 295
862 291
879 279
896 266
906 250
918 237
916 220
913 203
919 186
934 180
947 164
964 160
970 146
982 130
999 122
1016 120
1032 108
1046 92
1063 88
1080 87
1097 95
1113 93
1130 102
1147 106
1164 115
1171 99
1185 82
1202 81
1219 94
1233 110
1246 127
1259 144
1275 161
1286 177
1288 194
1278 211
1282 228
1292 221
1309 217
1315 204
1331 197
1347 208
1361 224
1375 241
1385 258
1384 274
1389 290
1406 297
1423 299
1439 301
1456 298
1471 284
1488 296
1504 302
1521 304
1538 306
1551 304
1551 288
1561 275
1578 280
1591 297
1600 313
1616 317
1633 319
1645 307
1655 291
1669 274
1681 257
1689 240
1696 224
1701 207
1704 190
1708 173
1709 157
1710 140
1716 123
1732 116
1748 122
1761 139
1769 156
1774 173
1778 189
1781 206
1784 223
1785 240
1785 256
1785 273
1785 290
1784 307
1782 323
1784 331
1800 330
1817 321
1833 309
1840 292
1839 275
1841 258
1855 245
1872 250
1886 267
1895 284
1899 300
1900 317
1901 334
1897 351
1889 367
1875 383
IMAGE=Specimen M11803.tif
LM=0
OUTLINES=1
POINTS=300
1830 374
1831 390
1826 406
1812 420
1796 429
1781 434
1766 442
1754 458
1743 474
1733 490
1725 506
1718 522
1708 538
1692 549
1677 557
1661 563
1645 566
1629 572
1613 576
1597 582
1581 586
1565 590
1550 594
1534 599
1518 604
1502 607
1486 610
1470 613
1454 616
1438 619
1422 621
1407 622
1391 624
1375 626
1359 629
1343 632
1327 637
1311 642
1295 649
1279 656
1264 663
1248 671
1232 678
1216 685
1200 694
1184 702
1168 709
1152 716
1136 724
1121 731
1105 738
1089 746
1073 751
1057 762
1041 773
1025 782
1009 790
993 798
978 806
962 812
946 821
930 828
914 835
898 841
882 848
866 854
851 859
835 863
819 866
803 868
787 867
771 865
755 863
739 861
723 857
708 853
692 849
676 845
660 841
644 837
628 834
612 831
596 827
580 824
565 822
549 820
533 818
517 816
501 816
485 813
469 809
453 806
437 804
422 799
406 796
390 794
374 789
358 786
342 784
326 781
310 780
294 778
279 773
263 767
247 764
231 759
215 751
199 738
183 729
167 719
152 707
136 694
123 680
116 664
112 648
113 632
122 617
135 602
147 586
157 571
167 555
179 539
192 524
203 508
211 492
221 476
230 460
239 444
249 429
257 413
254 397
252 381
251 366
235 353
220 337
211 321
207 305
210 290
221 275
229 261
223 245
219 229
223 213
239 213
255 216
271 217
286 219
302 221
317 212
333 201
349 193
365 189
381 188
397 188
412 189
428 191
444 194
460 198
476 202
492 202
508 203
524 212
534 228
532 243
538 259
543 275
557 281
573 292
587 308
597 324
608 329
624 326
639 321
655 314
671 305
687 295
702 282
713 268
729 269
745 272
761 277
776 283
792 284
808 291
824 291
840 295
856 301
872 305
888 307
904 308
919 308
935 308
951 305
967 300
960 284
962 268
972 254
970 238
964 223
963 207
975 194
991 192
1007 182
1016 168
1027 153
1043 143
1059 143
1074 147
1081 131
1095 117
1111 115
1127 114
1142 123
1158 116
1174 124
1190 135
1203 140
1215 124
1229 112
1245 122
1261 136
1275 150
1291 166
1306 182
1320 198
1328 213
1322 229
1337 223
1352 221
1356 209
1365 196
1380 205
1391 221
1402 237
1410 252
1414 268
1412 284
1423 289
1431 273
1447 262
1460 253
1464 237
1479 233
1493 248
1506 264
1517 280
1523 296
1526 308
1542 309
1544 294
1555 279
1565 269
1577 260
1591 275
1600 291
1598 307
1608 314
1622 312
1631 296
1643 280
1651 265
1661 249
1667 233
1673 217
1677 201
1678 185
1677 169
1677 153
1686 139
1701 143
1715 156
1724 172
1730 188
1735 204
1738 220
1740 236
1742 252
1743 268
1744 283
1742 299
1740 315
1737 331
1744 332
1758 326
1764 318
1770 305
1785 311
1797 299
1802 283
1803 267
1806 251
1822 247
1835 262
1842 278
1846 294
1848 309
1850 325
1850 341
1844 357
1831 373
IMAGE=Specimen M12130.tif
LM=0
OUTLINES=1
POINTS=300
1797 416
1796 431
1789 447
1777 461
1762 469
1747 475
1731 489
1717 503
1703 517
1689 533
1675 548
1662 563
1653 578
1638 585
1623 591
1608 595
1592 601
1577 605
1562 611
1546 615
1531 622
1516 627
1500 630
1485 633
1470 635
1455 636
1439 638
1424 638
1409 639
1393 639
1378 638
1363 638
1347 638
1332 637
1317 637
1302 637
1286 637
1271 637
1256 638
1240 639
1225 641
1210 645
1194 651
1179 656
1164 660
1149 665
1133 671
1118 676
1103 683
1087 690
1072 696
1057 702
1042 709
1026 717
1011 725
996 732
980 740
965 747
950 755
934 762
919 769
904 778
889 785
873 792
858 798
843 803
827 809
812 814
797 819
781 822
766 824
751 825
736 826
720 826
705 827
690 826
674 826
659 825
644 824
628 821
613 818
598 815
583 812
567 810
552 809
537 807
521 805
506 803
491 803
476 801
460 798
445 796
430 793
414 791
399 789
384 786
368 784
353 781
338 779
323 779
307 778
292 777
277 779
261 778
246 776
231 773
215 768
200 762
185 753
171 741
156 732
141 726
126 718
110 708
99 693
93 678
89 662
89 647
90 632
98 617
114 610
126 597
134 582
138 566
149 551
157 536
166 520
176 505
182 490
187 475
193 459
196 444
202 429
211 413
219 398
211 383
208 368
203 354
189 339
179 324
175 308
178 293
188 278
204 267
219 262
219 250
212 235
206 219
211 204
226 207
242 216
257 220
272 219
288 213
303 208
318 204
333 203
349 204
364 205
379 206
395 209
410 210
425 200
441 194
456 194
470 202
481 216
481 232
478 247
479 262
486 278
497 289
512 298
527 304
543 311
558 318
573 324
589 326
602 321
616 313
632 308
647 304
662 296
677 288
693 283
708 285
723 293
738 283
752 280
767 284
782 295
797 297
812 299
827 301
843 302
858 303
873 297
889 284
897 269
910 256
913 240
910 225
910 210
920 195
936 189
951 180
961 173
970 158
985 149
1000 145
1016 152
1028 140
1041 126
1056 123
1072 129
1087 132
1102 128
1118 139
1133 145
1143 148
1154 133
1169 123
1184 131
1198 145
1212 161
1224 176
1236 191
1252 205
1260 220
1258 235
1267 232
1282 222
1296 227
1304 215
1320 221
1333 236
1346 251
1357 267
1364 282
1376 280
1391 275
1406 273
1414 258
1429 256
1443 270
1456 285
1470 299
1482 309
1493 307
1501 296
1516 292
1530 283
1545 294
1557 309
1558 325
1565 340
1577 347
1589 341
1599 325
1613 310
1623 295
1632 279
1638 264
1643 249
1646 233
1648 218
1649 203
1650 188
1655 172
1670 170
1684 182
1693 198
1700 213
1705 228
1708 244
1711 259
1712 274
1713 289
1714 305
1714 320
1713 335
1711 351
1707 366
1706 377
1721 371
1733 358
1748 350
1757 335
1758 319
1761 304
1768 289
1784 294
1795 308
1802 323
1807 339
1810 354
1811 369
1812 384
1809 400
1797 415
IMAGE=Specimen M12211.tif
LM=0
OUTLINES=1
POINTS=300
1826 383
1822 399
1813 415
1800 429
1785 435
1769 447
1757 463
1747 479
1737 495
1727 511
1722 527
1715 542
1702 557
1701 571
1692 583
1676 588
1660 593
1644 600
1629 607
1613 613
1597 617
1581 620
1565 625
1549 629
1533 632
1518 635
1502 638
1486 641
1470 643
1454 645
1438 646
1422 647
1406 647
1391 647
1375 646
1359 645
1343 644
1327 644
1311 644
1295 644
1280 646
1264 649
1248 654
1232 660
1216 666
1200 673
1184 681
1169 687
1153 694
1137 703
1121 712
1105 719
1089 727
1073 736
1058 745
1042 755
1026 765
1010 776
994 786
978 795
962 805
947 814
931 822
915 830
899 837
883 845
867 851
851 858
836 863
820 867
804 872
788 875
772 878
756 879
740 878
725 877
709 875
693 873
677 869
661 863
645 858
629 851
614 848
598 845
582 844
566 843
550 841
534 839
518 841
503 839
487 834
471 828
455 827
439 825
423 825
407 822
391 821
376 819
360 816
344 812
328 811
312 809
296 810
280 810
265 806
249 805
233 806
217 803
201 801
185 798
169 793
154 787
138 777
123 764
111 748
100 732
91 716
86 700
84 685
81 669
87 653
98 637
110 621
121 605
130 591
139 576
154 561
165 545
173 529
182 514
192 498
196 482
202 467
207 451
210 435
212 419
211 403
211 388
204 372
190 358
179 342
173 326
175 310
184 294
200 283
199 268
194 253
194 237
196 221
206 205
222 197
233 208
248 216
254 228
269 227
285 214
301 206
317 201
333 197
349 196
365 195
380 197
396 199
412 203
427 194
443 191
459 191
475 198
490 208
492 224
487 240
492 256
500 272
504 288
517 296
532 302
548 307
564 312
580 315
596 318
612 321
628 324
643 315
657 302
673 290
685 275
693 261
709 262
725 268
740 272
756 276
772 280
788 282
804 288
820 292
836 292
851 292
867 293
883 292
899 292
915 282
926 268
934 253
943 238
946 222
938 207
937 191
944 175
960 173
967 157
983 155
998 154
1006 139
1022 131
1038 126
1054 126
1066 111
1081 102
1096 103
1112 107
1127 111
1143 119
1159 123
1174 119
1184 104
1198 98
1214 110
1227 126
1239 142
1251 158
1265 173
1281 188
1290 203
1286 219
1290 227
1305 218
1317 213
1321 197
1337 196
1350 210
1362 226
1375 242
1379 258
1383 274
1398 288
1405 280
1414 266
1430 264
1440 252
1451 237
1467 245
1480 261
1493 277
1501 292
1499 308
1510 319
1526 324
1542 327
1543 311
1559 311
1571 325
1584 333
1600 333
1616 333
1632 332
1648 334
1659 319
1673 305
1688 289
1697 273
1704 257
1708 241
1710 225
1712 209
1713 193
1719 178
1735 177
1747 193
1753 209
1757 225
1760 241
1764 257
1765 272
1764 288
1763 304
1762 320
1760 336
1776 328
1787 312
1788 297
1787 281
1795 265
1811 271
1824 287
1830 303
1835 319
1839 334
1841 350
1838 366
1825 382
IMAGE=Specimen M12248.tif
LM=0
OUTLINES=1
POINTS=300
1794 383
1794 398
1791 414
1780 428
1765 441
1753 457
1743 472
1734 487
1724 503
1717 518
1711 533
1703 549
1688 560
1676 571
1667 587
1652 595
1637 601
1621 608
1606 619
1591 628
1575 637
1560 642
1545 645
1529 649
1514 652
1499 654
1483 656
1468 659
1453 661
1437 663
1422 664
1407 665
1391 666
1376 666
1361 666
1345 667
1330 667
1315 668
1299 671
1284 674
1269 678
1253 685
1238 691
1223 696
1207 702
1192 709
1177 716
1161 723
1146 731
1131 738
1115 745
1100 751
1085 757
1069 761
1054 765
1039 770
1023 776
1008 783
993 789
977 796
962 803
947 810
931 817
916 823
901 830
885 837
870 843
855 848
839 852
824 855
809 857
793 858
778 858
763 858
747 858
732 858
717 859
701 858
686 857
671 856
655 855
640 853
625 850
609 847
594 845
579 842
563 839
548 838
533 837
517 836
502 834
487 832
471 830
456 828
441 825
425 821
410 818
395 813
379 808
364 802
349 796
333 789
318 787
303 786
287 782
272 781
257 776
241 770
226 762
211 756
195 749
180 740
166 726
154 711
144 698
135 683
122 670
111 656
118 641
129 626
137 611
142 596
142 580
146 565
150 550
163 536
171 521
178 506
183 490
189 475
197 460
202 444
205 429
213 414
222 398
224 383
219 368
214 352
200 337
189 322
178 306
172 291
172 276
177 260
189 245
204 236
220 231
220 219
217 204
214 188
219 175
235 168
250 165
264 177
279 183
294 177
309 170
325 167
340 163
355 160
371 158
386 157
401 159
417 162
432 165
447 170
463 176
478 184
493 190
508 203
515 218
517 233
521 249
523 264
529 277
545 280
560 286
575 298
586 314
593 322
608 317
624 313
639 306
654 298
670 290
685 279
693 264
705 254
720 259
735 263
751 269
766 272
781 274
797 274
812 277
827 283
843 286
858 289
873 288
889 288
904 288
919 288
913 279
910 264
909 250
905 234
906 219
921 214
931 203
942 192
957 193
964 181
975 167
989 154
1005 155
1020 157
1025 142
1034 126
1048 114
1063 117
1079 126
1094 129
1109 123
1125 128
1140 137
1155 144
1167 133
1180 120
1195 118
1211 129
1225 144
1238 159
1249 175
1260 190
1272 205
1284 221
1291 236
1291 250
1307 248
1307 234
1319 224
1335 233
1349 247
1362 262
1375 278
1389 274
1404 268
1415 259
1425 247
1440 252
1454 267
1467 281
1480 295
1484 311
1497 318
1501 306
1507 290
1521 279
1534 267
1549 278
1559 293
1564 308
1566 319
1581 316
1596 312
1612 316
1627 317
1640 302
1650 286
1658 271
1664 256
1671 240
1674 225
1679 210
1688 194
1703 193
1714 207
1721 223
1723 238
1724 253
1724 269
1723 284
1722 299
1720 315
1718 330
1722 338
1735 327
1742 312
1745 297
1746 281
1752 266
1767 263
1779 278
1791 290
1801 305
1806 321
1808 336
1809 351
1806 367
1795 382
IMAGE=Specimen M12418.tif
LM=0
OUTLINES=1
POINTS=300
1893 417
1885 433
1874 450
1858 460
1841 465
1825 472
1809 488
1795 504
1781 521
1770 537
1761 553
1750 568
1750 584
1733 595
1717 603
1700 612
1684 621
1667 631
1651 638
1634 643
1618 647
1602 650
1585 654
1569 657
1552 659
1536 661
1519 663
1503 665
1486 666
1470 668
1454 668
1437 669
1421 670
1404 670
1388 670
1371 670
1355 671
1338 673
1322 675
1306 679
1289 686
1273 692
1256 698
1240 703
1223 709
1207 715
1190 723
1174 729
1157 736
1141 743
1125 751
1108 760
1092 769
1075 777
1059 785
1042 794
1026 802
1009 811
993 819
977 825
960 831
944 836
927 841
911 845
894 848
878 851
861 853
845 853
829 853
812 852
796 851
779 850
763 847
746 844
730 842
713 839
697 834
680 830
664 826
648 822
631 819
615 816
598 812
582 810
565 807
549 806
532 805
516 802
500 799
483 796
467 794
450 791
434 787
417 785
401 783
384 779
368 778
352 776
335 777
319 779
302 785
286 784
269 782
253 778
236 773
220 767
203 760
187 747
173 731
160 717
149 701
138 684
133 668
129 651
125 635
125 618
140 603
148 587
150 570
158 554
173 539
188 524
204 508
214 492
222 475
231 459
237 443
244 426
252 410
257 393
257 377
261 360
258 344
252 327
239 311
229 294
226 278
229 262
241 247
257 235
274 230
272 216
265 199
263 183
266 166
282 159
296 170
313 179
329 182
346 178
361 172
378 162
394 157
411 154
427 153
443 154
460 157
476 163
493 169
509 171
526 170
542 173
559 182
568 197
566 213
574 230
579 246
582 263
585 276
602 280
618 288
634 303
641 319
654 324
670 323
686 321
703 316
719 307
736 296
752 284
769 287
784 296
801 291
817 291
833 294
850 296
866 302
883 304
899 308
916 312
932 313
949 314
965 313
981 311
998 307
992 298
984 285
996 271
998 254
996 238
992 223
1000 207
1016 206
1030 200
1045 190
1059 182
1065 167
1081 153
1097 147
1114 152
1122 138
1135 122
1151 117
1167 122
1184 120
1199 122
1216 124
1231 136
1248 143
1262 131
1276 116
1292 122
1308 136
1324 152
1338 168
1352 185
1367 201
1382 218
1379 234
1385 234
1401 235
1407 224
1415 210
1431 219
1443 236
1451 252
1461 269
1467 285
1460 302
1472 317
1483 310
1494 296
1509 289
1520 279
1526 263
1542 259
1557 273
1571 290
1586 306
1590 323
1587 339
1593 326
1608 324
1621 313
1631 297
1645 293
1661 307
1670 323
1668 340
1670 351
1687 355
1703 350
1716 334
1731 319
1743 303
1754 286
1760 270
1765 253
1767 237
1770 220
1771 204
1773 188
1787 179
1803 187
1813 204
1819 220
1824 237
1828 253
1830 270
1830 286
1829 302
1828 319
1826 335
1824 352
1819 368
1827 368
1841 355
1858 344
1867 328
1869 311
1873 295
1887 288
1901 303
1909 319
1915 336
1917 352
1917 369
1914 385
1903 401
1894 416
IMAGE=Specimen M12476.tif
LM=0
OUTLINES=1
POINTS=300
1839 345
1834 361
1827 377
1816 394
1800 406
1784 417
1768 433
1754 449
1741 465
1727 482
1713 498
1703 514
1690 530
1674 542
1658 550
1641 555
1625 560
1609 564
1593 571
1577 575
1561 578
1544 581
1528 584
1512 587
1496 589
1480 591
1463 594
1447 595
1431 597
1415 598
1399 599
1383 601
1366 602
1350 603
1334 603
1318 603
1302 603
1286 604
1269 608
1253 612
1237 617
1221 623
1205 629
1189 636
1172 644
1156 651
1140 658
1124 666
1108 673
1091 681
1075 689
1059 699
1043 708
1027 716
1011 725
994 736
978 748
962 759
946 770
930 780
914 788
897 796
881 803
865 808
849 813
833 816
817 819
800 820
784 819
768 818
752 816
736 814
719 810
703 807
687 803
671 799
655 796
639 794
622 792
606 791
590 789
574 789
558 789
542 789
525 788
509 785
493 784
477 785
461 785
445 784
428 784
412 784
396 785
380 787
364 788
347 789
331 793
315 795
299 794
283 793
267 792
250 790
234 784
218 781
202 775
186 766
170 756
153 741
140 725
129 709
120 693
113 677
108 661
107 644
106 628
106 612
115 596
129 580
139 564
150 548
158 532
166 516
171 500
175 484
179 467
181 451
184 435
186 419
184 403
179 387
169 373
153 363
137 348
125 332
118 316
118 300
125 283
141 269
157 260
173 256
189 254
206 255
222 257
238 261
237 259
239 243
239 227
235 210
234 194
250 182
266 175
282 170
298 167
315 167
331 169
347 173
363 177
379 173
394 168
411 167
427 171
443 179
450 195
449 211
450 228
447 244
452 260
458 276
473 282
489 292
506 306
512 291
528 297
539 313
553 309
569 308
586 308
601 312
617 314
633 321
649 328
660 343
677 357
692 360
708 364
724 367
740 368
746 351
742 335
733 320
736 304
738 288
742 272
759 263
775 265
791 266
807 268
823 270
839 271
856 272
872 272
888 271
904 271
915 264
906 248
899 231
903 216
902 200
891 184
891 168
900 154
916 153
924 137
940 129
956 133
972 134
982 117
998 107
1014 109
1030 112
1040 96
1054 80
1070 75
1086 84
1102 90
1116 100
1132 103
1148 110
1165 111
1177 107
1188 92
1204 80
1220 87
1236 104
1250 120
1264 136
1277 152
1291 168
1303 184
1304 201
1297 217
1305 222
1318 208
1332 206
1338 190
1355 186
1369 200
1379 216
1388 232
1394 248
1393 264
1398 280
1413 289
1416 273
1428 257
1444 252
1451 235
1467 230
1483 236
1494 251
1505 267
1512 283
1510 300
1521 306
1527 295
1538 280
1542 264
1543 248
1554 235
1570 236
1580 252
1585 268
1590 284
1593 300
1600 311
1616 316
1632 317
1648 319
1664 320
1671 305
1685 295
1701 302
1714 316
1724 324
1740 320
1755 313
1765 299
1778 284
1792 282
1798 266
1801 250
1810 234
1826 231
1837 247
1844 263
1849 279
1852 295
1855 312
1851 328
1840 344
IMAGE=Specimen M12477.tif
LM=0
OUTLINES=1
POINTS=300
1858 427
1855 443
1850 459
1840 475
1825 488
1809 497
1793 503
1777 512
1761 524
1746 537
1730 550
1715 562
1701 576
1689 592
1684 608
1670 620
1654 630
1639 636
1623 642
1607 647
1591 652
1575 656
1559 659
1543 661
1528 663
1512 665
1496 668
1480 669
1464 671
1448 672
1432 672
1417 673
1401 673
1385 673
1369 673
1353 672
1337 671
1321 672
1306 673
1290 674
1274 676
1258 678
1242 682
1226 685
1210 690
1195 694
1179 699
1163 704
1147 711
1131 717
1115 725
1100 734
1084 743
1068 752
1052 758
1036 762
1021 771
1005 778
990 783
974 792
958 803
942 813
926 820
910 827
894 832
879 836
863 841
847 843
831 846
815 847
799 849
783 849
768 849
752 847
736 843
720 839
704 833
688 828
672 822
657 814
641 808
625 804
609 803
593 798
577 795
562 788
546 782
530 780
514 772
498 763
482 757
466 754
451 749
435 745
419 743
403 740
387 738
371 736
355 736
340 739
324 742
308 744
292 741
276 739
260 735
244 730
229 726
213 719
197 711
181 702
165 688
153 672
145 656
138 641
130 625
126 609
129 593
126 577
131 561
140 547
152 532
168 518
182 503
196 490
207 474
217 458
223 443
228 427
231 411
229 395
233 379
240 363
241 347
242 332
241 316
234 300
223 284
216 268
215 252
220 236
233 223
249 215
251 203
246 187
247 171
258 157
274 149
288 156
304 160
320 160
336 149
352 144
368 140
383 138
399 137
415 138
431 140
447 144
463 135
479 131
494 132
510 140
521 155
525 171
525 187
524 203
530 219
534 234
536 250
546 264
562 273
575 287
590 296
606 292
621 292
637 291
653 287
669 283
685 276
701 270
717 261
731 253
745 253
761 260
777 261
786 270
798 271
810 264
822 273
837 285
853 287
869 289
885 292
901 294
916 294
932 294
948 292
964 288
964 272
956 256
967 241
970 228
966 212
967 196
978 180
994 178
1009 169
1025 166
1025 151
1034 137
1050 130
1066 121
1082 126
1095 116
1108 100
1123 93
1139 101
1154 106
1170 105
1186 104
1202 117
1217 124
1230 113
1245 102
1261 103
1275 116
1288 132
1299 148
1308 163
1316 179
1326 195
1336 211
1335 227
1341 228
1350 212
1365 205
1381 217
1393 233
1408 249
1422 265
1420 281
1418 297
1425 312
1427 300
1441 291
1457 289
1470 281
1478 267
1494 265
1507 277
1520 293
1535 309
1544 325
1538 341
1553 350
1568 356
1584 358
1600 359
1616 360
1632 355
1647 355
1654 339
1663 324
1677 308
1689 292
1696 276
1697 260
1696 244
1696 228
1693 213
1693 197
1708 186
1724 181
1739 192
1752 208
1762 224
1771 239
1777 255
1782 271
1786 287
1788 303
1790 319
1787 335
1782 350
1777 366
1784 365
1799 355
1805 339
1808 323
1814 308
1825 293
1841 299
1854 315
1863 331
1869 347
1873 363
1875 378
1871 394
1864 410
1858 426
IMAGE=Specimen M12575.tif
LM=0
OUTLINES=1
POINTS=300
1804 368
1796 383
1785 397
1770 407
1756 419
1745 434
1737 448
1726 463
1715 477
1703 492
1693 506
1679 518
1665 528
1651 534
1636 538
1621 541
1606 546
1592 550
1577 555
1562 563
1547 569
1533 573
1518 577
1503 582
1489 586
1474 590
1459 593
1444 596
1430 599
1415 602
1400 604
1386 606
1371 609
1356 611
1341 614
1327 616
1312 619
1297 624
1282 631
1268 637
1253 645
1238 653
1224 660
1209 669
1194 677
1179 685
1165 688
1150 694
1135 698
1120 702
1106 709
1091 719
1076 729
1062 736
1047 743
1032 749
1017 756
1003 763
988 769
973 774
958 780
944 786
929 792
914 798
900 803
885 810
870 816
855 821
841 826
826 830
811 833
796 836
782 838
767 840
752 842
738 843
723 844
708 844
693 844
679 841
664 838
649 836
634 832
620 830
605 829
590 829
576 828
561 828
546 828
531 827
517 827
502 825
487 824
473 823
458 822
443 821
428 818
414 815
399 813
384 810
369 807
355 805
340 801
325 798
311 794
296 792
281 790
266 787
252 784
237 780
222 778
207 773
193 769
178 764
163 756
149 746
137 731
125 716
118 701
113 687
107 672
102 657
96 642
92 628
96 613
104 598
111 584
116 569
122 554
125 539
128 525
133 510
139 495
148 480
158 466
167 451
175 436
184 422
196 407
203 392
205 377
201 363
196 348
190 333
178 318
170 304
166 289
165 274
167 260
176 245
190 232
205 226
205 214
197 199
206 189
220 186
235 183
250 187
265 190
279 191
294 182
309 176
324 171
338 168
353 165
368 166
382 167
397 170
412 173
427 176
441 181
456 188
471 194
482 208
492 222
499 237
505 252
510 266
519 274
534 278
549 287
563 291
578 295
593 299
608 302
622 306
637 303
652 295
666 289
681 282
691 267
702 255
716 261
731 267
746 272
760 276
774 281
789 286
804 287
818 289
833 290
848 287
863 276
876 263
882 249
883 234
887 219
892 205
886 190
889 175
903 165
918 160
932 151
944 146
950 132
965 121
980 118
994 120
1009 117
1023 104
1037 96
1051 101
1066 103
1079 112
1094 113
1108 121
1123 126
1136 128
1144 114
1158 104
1173 110
1188 121
1202 135
1216 150
1229 165
1244 178
1258 190
1262 205
1269 211
1283 212
1290 200
1299 189
1314 198
1325 212
1336 227
1349 242
1356 257
1366 269
1376 268
1390 258
1404 258
1413 248
1422 234
1437 237
1451 249
1465 262
1480 275
1485 290
1494 294
1509 295
1524 297
1538 296
1553 295
1568 291
1583 291
1597 296
1612 302
1627 295
1641 282
1648 268
1655 253
1659 238
1662 224
1665 209
1673 194
1688 189
1699 201
1706 216
1710 231
1713 245
1715 260
1715 275
1714 290
1712 304
1710 319
1725 311
1740 304
1751 292
1757 277
1761 262
1769 248
1784 250
1794 265
1806 279
1812 293
1816 308
1817 323
1817 338
1811 352
1804 367
IMAGE=Specimen M12671.tif
