# Supplementary material for: Machine-learning strategies for testing patterns of morphological variation in small samples: sexual dimorphism in gray wolf (Canis lupus) crania
Source: BMC Biol. 2020 Sep 3;18:113. doi: 10.1186/s12915-020-00832-1 (PMC7470621; doi:10.1186/s12915-020-00832-1)
Supplement: Supplementary file 4 — Additional file 4. An archive catalogue of all original datafiles and results output for the EFA, Naïve Bayes and embedded LeNet-5 CNN analyses for both dorso-ventral and lateral views. [file 12915_2020_832_MOESM4_ESM.zip › SI FIle 4/Lateral Analyses/Eigenimage Data & Results/Lateral View (Mean Shape).csv]

0.
0.
0.
0.
0.
0.
0.
0.
0.
0.
0.
0.
0.
0.
0.
0.
0.
0.
0.
0.
0.
0.
0.
0.
0.
0.
0.
0.
0.
0.
0.
0.
0.
0.
0.
0.
0.
0.
0.
0.
0.
0.
0.
0.
0.
0.
0.
0.
0.
0.
0.
0.
0.
0.
0.
0.
0.
0.
0.
0.
0.
0.
0.
0.
0.
0.
0.
0.
0.
0.
0.
0.
0.
0.
0.
0.
0.
0.
0.
0.
0.
0.
0.
0.
0.
0.
0.
0.
0.
0.
0.
0.
0.
0.
0.
0.
0.
0.
0.
0.
0.
0.
0.
0.
0.
0.
0.
0.
0.
0.
0.
0.
0.
0.
0.
0.
0.
0.
0.
0.
0.
0.
0.
0.
0.
0.
0.
0.
0.
0.
0.
0.
0.
0.
0.
0.00008525149190110827
0.00017050298380221653
0.00034100596760443307
0.00034100596760443307
0.0002557544757033248
0.00008525149190110827
0.
0.
0.
0.
0.
0.
0.
0.
0.
0.
0.
0.
0.
0.
0.
0.
0.
0.
0.
0.
0.
0.
0.
0.
0.
0.
0.
0.
0.
0.
0.
0.
0.
0.
0.
0.
0.
0.
0.
0.
0.
0.
0.
0.
0.
0.
0.
0.
0.
0.
0.
0.
0.
0.
0.
0.
0.
0.
0.
0.
0.
0.
0.
0.
0.
0.
0.
0.
0.
0.
0.
0.
0.
0.
0.00008525149190110827
0.00017050298380221653
0.0002557544757033248
0.0002557544757033248
0.00017050298380221653
0.00008525149190110827
0.00008525149190110827
0.
0.
0.
0.
0.
0.
0.
0.00017050298380221653
0.0002557544757033248
0.0005115089514066496
0.0006820119352088661
0.0007672634271099744
0.0005967604433077579
0.0009377664109121909
0.0011082693947144075
0.001619778346121057
0.00196078431372549
0.0024722932651321397
0.0026427962489343564
0.0028132992327365726
0.002131287297527707
0.0014492753623188406
0.0006820119352088661
0.00017050298380221653
0.
0.
0.
0.
0.
0.
0.
0.
0.
0.
0.
0.
0.
0.
0.
0.
0.
0.
0.
0.
0.
0.
0.
0.
0.
0.
0.
0.
0.
0.
0.
0.
0.
0.
0.
0.
0.
0.
0.
0.
0.
0.
0.
0.
0.
0.
0.
0.
0.
0.
0.
0.
0.
0.
0.
0.
0.
0.
0.
0.
0.
0.
0.
0.
0.
0.
0.
0.00017050298380221653
0.00008525149190110827
0.00017050298380221653
0.00034100596760443307
0.0005115089514066496
0.0005115089514066496
0.0005967604433077579
0.0005967604433077579
0.0005967604433077579
0.0009377664109121909
0.0011082693947144075
0.0011935208866155158
0.0015345268542199487
0.00196078431372549
0.00196078431372549
0.00196078431372549
0.002216538789428815
0.002301790281329923
0.002131287297527707
0.002131287297527707
0.0023870417732310316
0.0028985507246376803
0.004603580562659846
0.0069906223358908726
0.008098891730605282
0.009121909633418579
0.007416879795396422
0.004347826086956523
0.0030690537084398974
0.0034953111679454393
0.004347826086956521
0.004518329070758738
0.003495311167945438
0.0018755328218243818
0.0008525149190110827
0.0002557544757033248
0.
0.
0.
0.
0.
0.
0.
0.
0.
0.
0.
0.
0.
0.
0.
0.
0.
0.
0.
0.
0.
0.
0.
0.
0.
0.
0.
0.
0.
0.
0.
0.
0.
0.
0.
0.
0.
0.
0.
0.
0.
0.
0.
0.
0.
0.
0.
0.
0.
0.
0.
0.
0.
0.
0.
0.
0.
0.
0.
0.
0.
0.
0.
0.0002557544757033248
0.0005115089514066496
0.0007672634271099744
0.0033248081841432226
0.005200341005967604
0.005967604433077578
0.005882352941176469
0.004347826086956523
0.002983802216538789
0.0011082693947144075
0.0013640238704177323
0.00196078431372549
0.00196078431372549
0.0017902813299232735
0.002216538789428815
0.002898550724637681
0.0030690537084398974
0.005711849957374254
0.009036658141517473
0.01261722080136402
0.017902813299232725
0.026342710997442446
0.0350383631713555
0.05055413469735719
0.07263427109974424
0.1002557544757033
0.1226768968456948
0.1332480818414322
0.12941176470588228
0.10605285592497869
0.06947996589940324
0.03520886615515771
0.014066496163682862
0.004774083546462063
0.0028132992327365726
0.0029838022165387897
0.0018755328218243818
0.0010230179028132991
0.00034100596760443307
0.00008525149190110827
0.
0.
0.
0.
0.
0.
0.
0.
0.
0.
0.
0.
0.
0.
0.
0.
0.
0.
0.
0.
0.
0.
0.
0.
0.
0.
0.
0.
0.
0.
0.
0.
0.
0.
0.
0.
0.
0.
0.
0.
0.
0.
0.
0.
0.
0.
0.
0.
0.
0.
0.
0.
0.
0.
0.
0.
0.
0.
0.
0.00008525149190110827
0.0006820119352088661
0.004433077578857631
0.014919011082693945
0.02284739982949701
0.03171355498721227
0.039982949701619766
0.04603580562659845
0.04092071611253196
0.033248081841432214
0.0310315430520034
0.032651321398124454
0.03623188405797101
0.042455242966751905
0.04936061381074167
0.06138107416879795
0.07715260017050297
0.0959931798806479
0.11074168797953964
0.12020460358056266
0.13145780051150893
0.14995737425404942
0.1713554987212276
0.21057118499573732
0.27681159420289847
0.35055413469735724
0.41534526854219933
0.4687979539641943
0.49846547314578
0.5081841432225064
0.49497016197783444
0.45541346973572044
0.37229326513213973
0.2551577152600171
0.14322250639386186
0.06359761295822676
0.022421142369991473
0.006479113384484227
0.0027280477408354645
0.0014492753623188406
0.0008525149190110827
0.0002557544757033248
0.00008525149190110827
0.
0.
0.
0.
0.
0.
0.
0.
0.
0.
0.
0.
0.
0.
0.
0.
0.
0.
0.
0.
0.
0.
0.
0.
0.
0.
0.
0.
0.
0.
0.
0.
0.
0.
0.
0.
0.
0.
0.
0.
0.
0.
0.
0.
0.
0.
0.
0.
0.
0.
0.
0.
0.
0.
0.
0.
0.00017050298380221653
0.0010230179028132991
0.01074168797953964
0.029752770673486775
0.06283034953111678
0.0878090366581415
0.11057118499573744
0.1282182438192668
0.13606138107416882
0.1374254049445865
0.1371696504688832
0.14313725490196078
0.1595907928388747
0.18397271952259164
0.21261722080136403
0.24543904518329068
0.2808184143222506
0.3128729752770673
0.348849104859335
0.37698209718670067
0.4017902813299233
0.4324808184143222
0.45873827791986344
0.4910485933503834
0.5499573742540496
0.6023017902813302
0.6387041773231035
0.6629156010230183
0.6868712702472297
0.7080136402387045
0.7181585677749365
0.717817561807332
0.7122762148337602
0.6986359761295826
0.6482523444160275
0.5438192668371696
0.40042625745950555
0.23572037510656438
0.10903665814151747
0.04381926683716964
0.011423699914748505
0.003665814151747654
0.0018755328218243818
0.0005967604433077579
0.00017050298380221653
0.00008525149190110827
0.
0.
0.
0.
0.
0.
0.
0.
0.
0.
0.
0.
0.
0.
0.
0.
0.
0.
0.
0.
0.
0.
0.
0.
0.
0.
0.
0.
0.
0.
0.
0.
0.
0.
0.
0.
0.
0.
0.
0.
0.
0.
0.
0.
0.
0.
0.
0.
0.
0.
0.
0.
0.
0.00017050298380221653
0.0008525149190110827
0.009207161125319689
0.04620630861040067
0.10997442455242966
0.17007672634271095
0.21952259164535373
0.2674339300937766
0.29658994032395564
0.305541346973572
0.31193520886615517
0.32872975277067346
0.3559249786871269
0.3901108269394713
0.43137254901960775
0.4728047740835465
0.5206308610400683
0.5508098891730606
0.5757885763000854
0.5964194373401537
0.6085251491901109
0.6255754475703327
0.6321398124467181
0.6340153452685425
0.6592497868712706
0.6880647911338452
0.7041773231031547
0.7186700767263429
0.7347826086956526
0.7357203751065649
0.7433930093776645
0.7408354646206313
0.7329923273657292
0.7461210571184999
0.7473145780051154
0.7276214833759593
0.7127877237851667
0.6715260017050301
0.5805626598465474
0.41594202898550714
0.24006820119352085
0.11346973572037508
0.03913043478260869
0.011679454390451828
0.005456095481670929
0.0020460358056265983
0.0005115089514066496
0.0002557544757033248
0.00008525149190110827
0.
0.
0.
0.
0.
0.
0.
0.
0.
0.
0.
0.
0.
0.
0.
0.
0.
0.
0.
0.
0.
0.
0.
0.
0.
0.
0.
0.
0.
0.
0.
0.
0.
0.
0.
0.
0.
0.
0.
0.
0.
0.
0.
0.
0.
0.
0.
0.
0.
0.
0.00008525149190110827
0.0010230179028132991
0.004603580562659846
0.060954816709292405
0.1781756180733163
0.3021312872975277
0.4189258312020461
0.5106564364876387
0.5733162830349532
0.6128729752770674
0.6265984654731459
0.6181585677749363
0.6176470588235295
0.6257459505541348
0.6298380221653881
0.6300937766410915
0.6296675191815859
0.6331628303495314
0.6404092071611256
0.6452685421994888
0.6465473145780055
0.6595055413469738
0.6675191815856781
0.6802216538789432
0.7107416879795401
0.7394714407502135
0.7568627450980397
0.7715260017050302
0.7784313725490198
0.7860187553282185
0.7658141517476559
0.7571184995737429
0.7545609548167097
0.7324808184143227
0.7202046035805628
0.7069906223358912
0.6861892583120206
0.680051150895141
0.6687127024722935
0.6491048593350387
0.631372549019608
0.5399829497016199
0.37928388746803054
0.21849957374254048
0.09360613810741686
0.02830349531116794
0.011679454390451828
0.0055413469735720354
0.0017902813299232735
0.0006820119352088661
0.0002557544757033248
0.00017050298380221653
0.
0.
0.
0.
0.
0.
0.
0.
0.
0.
0.
0.
0.
0.
0.
0.
0.
0.
0.
0.
0.
0.
0.
0.
0.
0.
0.
0.
0.
0.
0.
0.
0.
0.
0.
0.
0.
0.
0.
0.
0.
0.
0.
0.
0.
0.
0.
0.
0.001278772378516624
0.002301790281329923
0.03981244671781756
0.21449275362318837
0.42259164535379373
0.582523444160273
0.6960784313725492
0.7550724637681162
0.7785166240409208
0.7852514919011084
0.7709292412617221
0.7454390451832908
0.711594202898551
0.6833759590792843
0.6677749360613815
0.6623188405797106
0.6654731457800516
0.6687979539641947
0.6725490196078435
0.6746803069053713
0.6861892583120208
0.6981244671781761
0.7147485080988921
0.7368286445012792
0.7587382779198639
0.7797953964194377
0.7953111679454393
0.8052003410059679
0.8003410059676046
0.7964194373401536
0.7778346121057118
0.74151747655584
0.7157715260017053
0.664364876385337
0.6225916453537937
0.6214833759590797
0.6119352088661553
0.5838022165387894
0.5995737425404947
0.6298380221653883
0.6393009377664111
0.6662404092071615
0.6404944586530267
0.5267689684569482
0.37885763000852496
0.20903665814151745
0.08491048593350384
0.030093776641091214
0.012531969309462909
0.005626598465473145
0.0027280477408354645
0.0015345268542199487
0.0002557544757033248
0.00017050298380221653
0.00008525149190110827
0.
0.
0.
0.
0.
0.
0.
0.
0.
0.
0.
0.
0.
0.
0.
0.
0.
0.
0.
0.
0.
0.
0.
0.
0.
0.
0.
0.
0.
0.
0.
0.
0.
0.
0.
0.
0.
0.
0.
0.
0.
0.
0.
0.
0.00042625745950554135
0.0026427962489343564
0.01167945439045183
0.15566922421142365
0.4701619778346121
0.663512361466326
0.7551577152600173
0.7976982097186702
0.807757885763001
0.7971014492753625
0.77075873827792
0.7362318840579714
0.7103154305200345
0.6907075873827796
0.6832907075873832
0.6844842284739988
0.6828644501278778
0.6807331628303499
0.6826086956521745
0.6864450127877243
0.6976982097186707
0.7181585677749366
0.7347826086956526
0.7519181585677753
0.7707587382779203
0.7910485933503841
0.8086104006820121
0.8156862745098041
0.816453537936914
0.8058823529411766
0.7936913895993183
0.772890025575448
0.7333333333333336
0.6891730605285594
0.6437340153452689
0.6040920716112533
0.572463768115942
0.5601023017902813
0.5780903665814154
0.6100596760443309
0.6433930093776642
0.6766410912190967
0.680136402387042
0.709121909633419
0.70690537084399
0.6468883205456101
0.5523444160272808
0.39292412617220784
0.22003410059676043
0.09062233589087808
0.03350383631713555
0.013725490196078431
0.007075873827791982
0.0034953111679454384
0.0027280477408354645
0.0011935208866155158
0.0007672634271099744
0.0005967604433077579
0.00042625745950554135
0.00034100596760443307
0.00042625745950554135
0.00042625745950554135
0.0005115089514066496
0.00042625745950554135
0.00042625745950554135
0.0002557544757033248
0.00017050298380221653
0.00008525149190110827
0.
0.
0.
0.
0.
0.
0.
0.
0.
0.
0.
0.
0.
0.
0.
0.
0.
0.
0.
0.
0.
0.
0.
0.
0.
0.
0.
0.
0.
0.
0.
0.00017050298380221653
0.0011935208866155158
0.007928388746803067
0.04416027280477408
0.36334185848252337
0.6382779198635978
0.7680306905370848
0.8017902813299234
0.8077578857630011
0.788917306052856
0.7539641943734018
0.7211423699914751
0.7033248081841437
0.6940323955669228
0.6895993179880653
0.6920716112531975
0.6947144075021318
0.6994884910485939
0.7073316283034959
0.7180733162830355
0.731969309462916
0.7474850809889177
0.7641943734015348
0.7793691389599321
0.7886615515771529
0.7993179880647914
0.8104859335038366
0.8186700767263431
0.8220801364023871
0.8172208013640241
0.8064791133844844
0.7884057971014496
0.7641091219096336
0.7318840579710147
0.6889173060528562
0.6429667519181588
0.6102301790281331
0.5824381926683718
0.5818414322250641
0.6043478260869568
0.623529411764706
0.6488491048593352
0.6702472293265134
0.692753623188406
0.7026427962489347
0.7299232736572895
0.7223358908780908
0.6997442455242969
0.6608695652173916
0.5826939471440754
0.4356351236146631
0.2663256606990621
0.13290707587382777
0.054901960784313725
0.019863597612958223
0.008525149190110826
0.0040068201193520885
0.003665814151747655
0.002557544757033248
0.00196078431372549
0.0014492753623188406
0.0015345268542199487
0.0014492753623188406
0.0014492753623188406
0.0013640238704177323
0.001278772378516624
0.0010230179028132991
0.0008525149190110827
0.0005967604433077579
0.0005967604433077579
0.0006820119352088661
0.00042625745950554135
0.00034100596760443307
0.00017050298380221653
0.
0.
0.
0.
0.
0.
0.
0.
0.
0.
0.
0.
0.
0.
0.
0.
0.
0.
0.
0.
0.
0.
0.
0.
0.
0.
0.0002557544757033248
0.0032395566922421137
0.012531969309462912
0.10886615515771525
0.49863597612958244
0.713128729752771
0.790451832907076
0.8048593350383633
0.7924126172208017
0.7519181585677752
0.7182438192668376
0.7029838022165392
0.698891730605286
0.7037510656436493
0.7138959931798812
0.7250639386189263
0.7338448422847405
0.7457800511508955
0.7563512361466329
0.7665814151747659
0.7790281329923276
0.7882352941176475
0.7977834612105714
0.8056265984654734
0.8131287297527708
0.8137254901960789
0.8180733162830351
0.821227621483376
0.8190963341858486
0.8127024722932652
0.7994032395566926
0.7782608695652179
0.752514919011083
0.715430520034101
0.6767263427109977
0.6453537936913899
0.6185848252344419
0.6102301790281331
0.6269394714407505
0.6410059676044334
0.6563512361466329
0.6766410912190967
0.6907075873827797
0.70920716112532
0.7126172208013644
0.7176470588235297
0.7347826086956526
0.7312020460358059
0.7204603580562664
0.7046888320545612
0.6844842284739986
0.6269394714407507
0.5033248081841434
0.3571184995737426
0.21892583120204598
0.11355498721227618
0.052003410059676035
0.026342710997442457
0.01679454390451833
0.013469735720375102
0.011849957374254046
0.012020460358056258
0.012361466325660693
0.012531969309462912
0.012872975277067343
0.011082693947144071
0.008866155157715255
0.0062233589087809
0.0031543052003410055
0.0018755328218243818
0.001619778346121057
0.0010230179028132991
0.0008525149190110827
0.0005967604433077579
0.0005115089514066496
0.00042625745950554135
0.00017050298380221653
0.
0.
0.
0.
0.
0.
0.
0.
0.
0.
0.
0.
0.
0.
0.
0.
0.
0.
0.
0.
0.
0.
0.
0.00042625745950554135
0.00392156862745098
0.015515771526001703
0.1733162830349531
0.5450127877237854
0.7233589087809039
0.77229326513214
0.7826086956521741
0.7544757033248086
0.7197783461210575
0.7057971014492759
0.7069906223358914
0.7216538789428821
0.7410059676044335
0.7533674339300941
0.7644501278772381
0.7761295822676898
0.7864450127877239
0.7942881500426261
0.8013640238704179
0.8084398976982098
0.8139812446717818
0.8181585677749363
0.824296675191816
0.8267689684569481
0.8244671781756183
0.8229326513213984
0.8207161125319695
0.813213981244672
0.7996589940323958
0.7791986359761299
0.757289002557545
0.7239556692242117
0.6907928388746808
0.6684569479965903
0.6438192668371702
0.6392156862745102
0.6529411764705886
0.6663256606990627
0.67919863597613
0.6960784313725494
0.7086104006820123
0.720204603580563
0.7197783461210577
0.7137254901960788
0.7092924126172212
0.7152600170502987
0.7312020460358061
0.7374254049445869
0.7278772378516627
0.7216538789428818
0.7207161125319695
0.7108269394714412
0.6583120204603585
0.5720375106564367
0.4651321398124469
0.345694799658994
0.23503836317135554
0.16248934356351236
0.12574595055413468
0.10852514919011079
0.10204603580562659
0.09931798806479109
0.09590792838874677
0.08994032395566921
0.08141517476555837
0.07203751065643649
0.06180733162830349
0.050127877237851656
0.03998294970161977
0.030093776641091214
0.01935208866155157
0.010485933503836314
0.0040068201193520885
0.0013640238704177323
0.0005967604433077579
0.
0.00034100596760443307
0.00008525149190110827
0.
0.
0.
0.
0.
0.
0.
0.
0.
0.
0.
0.
0.
0.
0.
0.
0.
0.
0.
0.
0.
0.0005967604433077579
0.0026427962489343564
0.017902813299232732
0.16828644501278772
0.5051150895140666
0.6782608695652177
0.7055413469735723
0.7450980392156865
0.7247229326513217
0.7039215686274514
0.7127877237851665
0.7366581415174771
0.7614663256606993
0.7755328218243823
0.7895140664961642
0.8012787723785167
0.8085251491901112
0.8143222506393863
0.8180733162830351
0.8225063938618928
0.8242114236999148
0.8272804774083548
0.8301790281329925
0.8323955669224214
0.8328218243819269
0.8308610400682013
0.8238704177323104
0.8124467178175622
0.795822676896846
0.7767263427109978
0.7542199488491051
0.7260017050298382
0.6943734015345272
0.6754475703324812
0.6565217391304351
0.6485080988917311
0.6592497868712707
0.6741687979539647
0.6912190963341862
0.7069906223358912
0.7245524296675196
0.733418584825235
0.7306905370843993
0.7266837169650472
0.7146632566069909
0.7016197783461213
0.6999147485080992
0.7043478260869568
0.7246376811594205
0.7293265132139817
0.7332480818414326
0.7349531116794548
0.7395566922421144
0.7373401534526858
0.720289855072464
0.688661551577153
0.6384484228474001
0.5720375106564367
0.49735720375106585
0.42651321398124487
0.3739130434782608
0.3410059676044329
0.32293265132139803
0.3100596760443307
0.2970161977834611
0.2779198635976129
0.25370843989769815
0.22480818414322243
0.19505541346973568
0.1664961636828644
0.1382779198635976
0.1011935208866155
0.07050298380221653
0.04799658994032395
0.026342710997442453
0.01406649616368286
0.004603580562659846
0.0005115089514066496
0.00017050298380221653
0.00008525149190110827
0.
0.
0.
0.
0.
0.
0.
0.
0.
0.
0.
0.
0.
0.
0.
0.
0.
0.
0.
0.
0.0007672634271099744
0.0015345268542199487
0.02259164535379369
0.11918158567774938
0.3555839727195226
0.5953964194373405
0.6628303495311171
0.7017902813299237
0.704433077578858
0.7040920716112535
0.7353793691389604
0.7646206308610404
0.7844842284739985
0.8015345268542203
0.814919011082694
0.824296675191816
0.8293265132139812
0.832054560954817
0.834441602728048
0.8360613810741688
0.8348678601875534
0.834697357203751
0.8340153452685423
0.8317135549872123
0.8285592497868713
0.8244671781756181
0.8161977834612107
0.8014492753623191
0.7749360613810745
0.7482523444160277
0.719437340153453
0.6883205456095486
0.6669224211423704
0.6566922421142374
0.6473145780051155
0.6557544757033252
0.6688832054560959
0.6822676896845699
0.7065643648763857
0.7275362318840585
0.735038363171356
0.7404092071611258
0.7375106564364882
0.7317988064791137
0.7254049445865307
0.7067348678601878
0.6939471440750217
0.6910485933503839
0.6868712702472297
0.7159420289855075
0.7222506393861896
0.730434782608696
0.7388746803069058
0.7473998294970167
0.7539641943734018
0.753111679454391
0.7464620630861043
0.7294970161977838
0.704433077578858
0.6752770673486788
0.6420289855072467
0.6150895140664965
0.5881500426257463
0.5638533674339303
0.5380221653878943
0.5094629156010231
0.4809036658141518
0.45004262574595066
0.4184995737425404
0.3829497016197783
0.3407502131287297
0.2870417732310314
0.22412617220801362
0.1652173913043478
0.10537084398976983
0.06862745098039215
0.043137254901960784
0.019011082693947145
0.0034953111679454384
0.0002557544757033248
0.00017050298380221653
0.
0.
0.
0.
0.
0.
0.
0.
0.
0.
0.
0.
0.
0.
0.
0.
0.
0.
0.
0.00042625745950554135
0.0010230179028132991
0.01406649616368286
0.08158567774936061
0.2235294117647059
0.444842284739983
0.6391304347826091
0.6758738277919868
0.6971014492753627
0.7188405797101451
0.7522591645353798
0.7797953964194375
0.8017050298380224
0.8178175618073316
0.8301790281329923
0.8373401534526855
0.8404944586530264
0.8413469735720377
0.8403239556692242
0.8387894288150043
0.8353793691389599
0.8310315430520036
0.8289855072463771
0.8260869565217391
0.8207161125319694
0.8138959931798809
0.80383631713555
0.7805626598465475
0.7491048593350389
0.7133844842284743
0.6741687979539644
0.6519181585677754
0.6457800511508955
0.6450980392156866
0.6605285592497874
0.6700767263427114
0.6818414322250642
0.7073316283034956
0.7316283034953116
0.7457800511508955
0.7504688832054565
0.7519181585677752
0.7501278772378523
0.7387041773231036
0.7359761295822681
0.724978687127025
0.7058823529411767
0.7057971014492757
0.685507246376812
0.6899403239556695
0.71304347826087
0.7228473998294973
0.7344416027280481
0.735038363171356
0.7456947996589945
0.7514919011082697
0.7576300085251496
0.7693947144075024
0.7753623188405798
0.7688832054560959
0.7569479965899408
0.7409207161125323
0.7301790281329926
0.7176470588235296
0.7023870417732314
0.6921568627450984
0.6748508098891735
0.6448422847399834
0.6075873827791989
0.5751065643648764
0.5415174765558398
0.5058823529411766
0.44739982949701623
0.37723785166240414
0.3009377664109122
0.2114236999147485
0.13154305200341004
0.0546462063086104
0.02122762148337596
0.0037510656436487632
0.0002557544757033248
0.00017050298380221653
0.
0.
0.
0.
0.
0.
0.
0.
0.
0.
0.
0.
0.
0.
0.
0.
0.
0.
0.00008525149190110827
0.0005115089514066496
0.00196078431372549
0.031031543052003407
0.13162830349531113
0.31304347826086953
0.5586530264279627
0.6761295822676902
0.6837169650468887
0.7275362318840582
0.7630861040068204
0.7927536231884061
0.814919011082694
0.8310315430520037
0.8376811594202902
0.8405797101449276
0.8410912190963342
0.8387894288150043
0.8384484228473998
0.8340153452685423
0.8271099744245526
0.822762148337596
0.8180733162830351
0.814919011082694
0.8112531969309464
0.8022165387894289
0.7851662404092072
0.761210571184996
0.7271099744245528
0.6803921568627453
0.6511508951406654
0.641432225063939
0.6483375959079288
0.6679454390451839
0.6849957374254056
0.6895993179880652
0.7042625745950557
0.7321398124467181
0.7505541346973577
0.7641943734015348
0.7699914748508104
0.7665814151747661
0.7630861040068205
0.7508098891730609
0.7450127877237855
0.7424552429667521
0.7244671781756185
0.7177323103154308
0.7183290707587385
0.6992327365728903
0.70920716112532
0.7252344416027284
0.7307757885763004
0.7388746803069058
0.7424552429667522
0.7456947996589942
0.7460358056265988
0.7517476555839732
0.7676896845694803
0.78226768968457
0.789599317988065
0.7902813299232737
0.7878090366581417
0.7791986359761299
0.7710997442455247
0.7664961636828646
0.7615515771526005
0.7507246376811597
0.7352088661551579
0.7108269394714409
0.6756180733162834
0.6402387041773233
0.6190110826939474
0.5815004262574598
0.5291560102301791
0.44390451832907085
0.2971867007672634
0.12514919011082692
0.04339300937766411
0.01807331628303495
0.001619778346121057
0.0002557544757033248
0.00008525149190110827
0.
0.
0.
0.
0.
0.
0.
0.
0.
0.
0.
0.
0.
0.
0.
0.
0.
0.
0.00017050298380221653
0.0008525149190110827
0.006479113384484227
0.045353793691389595
0.18260869565217389
0.4242114236999147
0.6308610400682014
0.6693094629156014
0.7236999147485084
0.7688832054560958
0.7990622335890881
0.821142369991475
0.8336743393009379
0.83921568627451
0.8405797101449276
0.8369138959931799
0.8348678601875531
0.8306905370843991
0.8232736572890026
0.815004262574595
0.8086956521739133
0.8059676044330776
0.802046035805627
0.7963341858482526
0.7863597612958231
0.7683716965046891
0.7534526854219954
0.7106564364876388
0.6711849957374257
0.6516624040920721
0.6587382779198641
0.6796248934356356
0.6961636828644504
0.6980392156862749
0.7121057118499576
0.7253196930946295
0.7321398124467181
0.7417732310315434
0.7532821824381931
0.7607843137254904
0.762745098039216
0.7684569479965903
0.7624040920716116
0.754219948849105
0.7508951406649619
0.7422847399829499
0.7292412617220803
0.7392156862745101
0.7312872975277072
0.7240409207161128
0.7340153452685425
0.7317988064791137
0.7433077578857633
0.7471440750213133
0.7534526854219953
0.7526854219948854
0.7528559249786873
0.7538789428815007
0.7664109121909637
0.7774083546462067
0.7873827791986362
0.7902813299232739
0.7861040068201195
0.7842284739982953
0.7820119352088662
0.7780051150895144
0.7760443307757888
0.77612958226769
0.7780903665814154
0.7736572890025578
0.7489343563512363
0.706820119352089
0.6791986359761298
0.6642796248934358
0.6231031543052006
0.4849957374254051
0.2462915601023017
0.08346121057118498
0.040579710144927526
0.014833759590792833
0.0002557544757033248
0.0005115089514066496
0.00008525149190110827
0.
0.
0.
0.
0.
0.
0.
0.
0.
0.
0.
0.
0.
0.
0.
0.
0.
0.
0.0002557544757033248
0.001619778346121057
0.010485933503836318
0.08013640238704177
0.2679454390451833
0.5345268542199489
0.6487638533674344
0.7183290707587386
0.7701619778346125
0.7988917306052858
0.8216538789428814
0.832907075873828
0.8365728900255754
0.8356351236146633
0.8327365728900257
0.8304347826086957
0.8222506393861894
0.8120204603580565
0.8041773231031546
0.7947144075021315
0.7917306052855928
0.784143222506394
0.7806479113384488
0.7747655583972722
0.7559249786871275
0.7404092071611256
0.6970161977834617
0.6673486786018759
0.6567774936061385
0.6616368286445017
0.6864450127877241
0.7032395566922423
0.7197783461210574
0.7388746803069057
0.7428815004262579
0.7366581415174769
0.7361466325660703
0.7349531116794548
0.7369991474850813
0.7345268542199493
0.7350383631713558
0.7355498721227625
0.7390451832907078
0.7365728900255758
0.7376811594202902
0.7231031543052009
0.7219096334185852
0.7242966751918162
0.7296675191815859
0.735123614663257
0.7431372549019611
0.7491901108269398
0.7511508951406652
0.7612105711849964
0.7629156010230181
0.7630008525149192
0.7581415174765561
0.7596760443307763
0.7698209718670082
0.7811594202898553
0.7907928388746805
0.7931798806479116
0.7938618925831205
0.794202898550725
0.7965899403239559
0.7983802216538792
0.7976129582267693
0.795055413469736
0.7944586530264283
0.7994032395566926
0.797442455242967
0.7765558397271954
0.748678601875533
0.7113384484228477
0.6655583972719525
0.4656436487638534
0.20281329923273658
0.07630008525149191
0.041687979539641935
0.012361466325660696
0.0002557544757033248
0.00034100596760443307
0.00017050298380221653
0.
0.
0.
0.
0.
0.
0.
0.
0.
[truncated: 2,300 more rows]
