# Supplementary material for: Machine-learning strategies for testing patterns of morphological variation in small samples: sexual dimorphism in gray wolf (Canis lupus) crania
Source: BMC Biol. 2020 Sep 3;18:113. doi: 10.1186/s12915-020-00832-1 (PMC7470621; doi:10.1186/s12915-020-00832-1)
Supplement: Supplementary file 4 — Additional file 4. An archive catalogue of all original datafiles and results output for the EFA, Naïve Bayes and embedded LeNet-5 CNN analyses for both dorso-ventral and lateral views. [file 12915_2020_832_MOESM4_ESM.zip › SI FIle 4/Dorsal Analyses/EFourier Data & Results/CVA Results/Confusion Matrix (Jack).csv]

Groups	Female	Male	Total Correct	Group Totals	Percent Correct
Female	9	12	9	21	42.857142857142854
Male	11	14	14	25	56.00000000000001
Total Correct	9	14	23	46	50.
Total Estimated	20	26	46
Percent Estimated Correctly	45.	53.84615384615385	50.
