# Supplementary material for: Machine-learning strategies for testing patterns of morphological variation in small samples: sexual dimorphism in gray wolf (Canis lupus) crania
Source: BMC Biol. 2020 Sep 3;18:113. doi: 10.1186/s12915-020-00832-1 (PMC7470621; doi:10.1186/s12915-020-00832-1)
Supplement: Supplementary file 4 — Additional file 4. An archive catalogue of all original datafiles and results output for the EFA, Naïve Bayes and embedded LeNet-5 CNN analyses for both dorso-ventral and lateral views. [file 12915_2020_832_MOESM4_ESM.zip › SI FIle 4/Dorsal Analyses/EFourier Data & Results/CVA Results/Confusion Matrix (Raw).csv]

Groups	Female	Male	Total Correct	Group Totals	Percent Correct
Female	15	6	15	21	71.42857142857143
Male	4	21	21	25	84.
Total Correct	15	21	36	46	78.26086956521739
Total Estimated	19	27	46
Percent Estimated Correctly	78.94736842105263	77.77777777777779	78.26086956521739
