# Supplementary material for: Machine-learning strategies for testing patterns of morphological variation in small samples: sexual dimorphism in gray wolf (Canis lupus) crania
Source: BMC Biol. 2020 Sep 3;18:113. doi: 10.1186/s12915-020-00832-1 (PMC7470621; doi:10.1186/s12915-020-00832-1)
Supplement: Supplementary file 4 — Additional file 4. An archive catalogue of all original datafiles and results output for the EFA, Naïve Bayes and embedded LeNet-5 CNN analyses for both dorso-ventral and lateral views. [file 12915_2020_832_MOESM4_ESM.zip › SI FIle 4/Dorsal Analyses/EFourier Data & Results/CVA Results/Distance Table (Jack).csv]

Object	Group	Female	Male
Specimen M7791	Female	0.0024527492579235516	Style[0.0019012035485138365	Bold]
Specimen M7924	Male	Style[0.0010125351353406915	Bold]	0.00346540982496708
Specimen M7940	Female	0.010932894843463482	Style[0.0068158005126891675	Bold]
Specimen M7941	Male	Style[0.001479922797878889	Bold]	0.0022133578307217796
Specimen M7952	Male	Style[0.0042131871429055105	Bold]	0.008364179873520106
Specimen M7953	Male	0.01280907216157523	Style[0.009506053124578903	Bold]
Specimen M7957	Female	0.007716839171324031	Style[0.004208008887980709	Bold]
Specimen M7987	Male	Style[0.0016725387570236429	Bold]	0.0049358291039872165
Specimen M8026	Female	Style[0.0001835190732130613	Bold]	0.0032053318522683154
Specimen M8039	Male	0.009705418117284708	Style[0.006123613995204866	Bold]
Specimen M8041	Female	0.010215196019043296	Style[0.006646582740346116	Bold]
Specimen M8058	Male	Style[0.0010736834409424806	Bold]	0.002283677083916154
Specimen M8068	Female	0.0034416622287300616	Style[0.0003265494696197092	Bold]
Specimen M8193	Female	Style[0.0001358953225435789	Bold]	0.0031453755829225966
Specimen M8194	Female	0.006064042738609033	Style[0.0029806251904424133	Bold]
Specimen M8200	Male	0.01052017429017632	Style[0.007201887997650888	Bold]
Specimen M8207	Female	Style[0.004191238770052671	Bold]	0.008622369639428525
Specimen M8228	Female	Style[0.005539980669909858	Bold]	0.01014430323593522
Specimen M8269	Male	0.009369340893942438	Style[0.0038708665789541734	Bold]
Specimen M8285	Female	0.004224435769743298	Style[0.0020309320695684045	Bold]
Specimen M8286	Female	0.005723881543899427	Style[0.0009893011803295386	Bold]
Specimen M8288	Male	Style[0.004892924683714748	Bold]	0.011473017717042722
Specimen M8291	Male	Style[0.013199954516193595	Bold]	0.01899278122787282
Specimen M8306	Male	0.007892031674465672	Style[0.0009477947020981505	Bold]
Specimen M8307	Male	0.004891649376886221	Style[0.0016138216377775511	Bold]
Specimen M9181	Female	0.010429538651480058	Style[0.00364422451664128	Bold]
Specimen M10334	Female	Style[0.00033718805888593127	Bold]	0.006901515239180047
Specimen M10393	Male	Style[0.009875616264588608	Bold]	0.01632345774882289
Specimen M11044	Female	Style[0.006867134245699559	Bold]	0.012046564690582122
Specimen M11108	Male	0.023594291518549346	Style[0.016865157765071186	Bold]
Specimen M11118	Male	0.010425947860423567	Style[0.003452233694435552	Bold]
Specimen M11250	Male	Style[0.0030131725597530735	Bold]	0.0030302637643916434
Specimen M11275	Male	0.0048726804637181905	Style[0.0021396354550439556	Bold]
Specimen M11417	Male	0.022067059568638265	Style[0.015164887137773631	Bold]
Specimen M11470	Female	Style[0.007723769943198008	Bold]	0.01534838642791974
Specimen M11479	Male	0.02443152941810923	Style[0.0177306644754147	Bold]
Specimen M11684	Female	Style[0.0034348301139873836	Bold]	0.004961014415713994
Specimen M11803	Male	0.006263914981950507	Style[0.002026585007225732	Bold]
Specimen M12130	Male	Style[0.002126595350251284	Bold]	0.006430186646425287
Specimen M12211	Male	Style[0.0018304942127145693	Bold]	0.010304679611472998
Specimen M12248	Male	0.008140095341877047	Style[0.0008552200731717996	Bold]
Specimen M12418	Female	0.00665567697194747	Style[0.0013100898855244315	Bold]
Specimen M12476	Female	0.009368627221870506	Style[0.0008945491332661279	Bold]
Specimen M12477	Female	0.012495461977237159	Style[0.003376710611515178	Bold]
Specimen M12575	Male	0.012197337335253664	Style[0.0042499891348790585	Bold]
Specimen M12671	Female	Style[0.006020419550501015	Bold]	0.014799657971262826
