# Supplementary material for: Machine-learning strategies for testing patterns of morphological variation in small samples: sexual dimorphism in gray wolf (Canis lupus) crania
Source: BMC Biol. 2020 Sep 3;18:113. doi: 10.1186/s12915-020-00832-1 (PMC7470621; doi:10.1186/s12915-020-00832-1)
Supplement: Supplementary file 4 — Additional file 4. An archive catalogue of all original datafiles and results output for the EFA, Naïve Bayes and embedded LeNet-5 CNN analyses for both dorso-ventral and lateral views. [file 12915_2020_832_MOESM4_ESM.zip › SI FIle 4/Dorsal Analyses/EFourier Data & Results/CVA Results/Distance Table (Raw).csv]

Object	Group	Female	Male
Specimen M7791	Female	0.012627097564802387	0.0035082275183759533
Specimen M7924	Male	0.0001151863521372861	0.009234056398563721
Specimen M7940	Female	0.001314553541643653	0.007804316504782781
Specimen M7941	Male	0.000666648414730295	0.00845222163169614
Specimen M7952	Male	0.00856523652776404	0.0005536335186623947
Specimen M7953	Male	0.0076502354018152755	0.0014686346446111586
Specimen M7957	Female	0.0019352012979955003	0.007183668748430934
Specimen M7987	Male	0.016149945135793313	0.00703107508936688
Specimen M8026	Female	0.003555299496514927	0.012674169542941361
Specimen M8039	Male	0.0005332083155624792	0.008585661730863954
Specimen M8041	Female	0.0020808653047328708	0.007038004741693563
Specimen M8058	Male	0.006192020349763643	0.002926849696662791
Specimen M8068	Female	0.0014143526465697888	0.007704517399856645
Specimen M8193	Female	0.00373490189555163	0.005383968150874804
Specimen M8194	Female	0.016497742148580623	0.025616612195007056
Specimen M8200	Male	0.005951097629549279	0.0031677724168771553
Specimen M8207	Female	0.00017176488124625525	0.00929063492767269
Specimen M8228	Female	0.007258260813918991	0.016377130860345424
Specimen M8269	Male	0.016074432689170633	0.006955562642744198
Specimen M8285	Female	0.001088767768037098	0.008030102278389337
Specimen M8286	Female	0.005546764302364395	0.0035721057440620393
Specimen M8288	Male	0.004847042561815544	0.00427182748461089
Specimen M8291	Male	0.007915217800365823	0.001203652246060611
Specimen M8306	Male	0.013995418648718162	0.0048765486022917266
Specimen M8307	Male	0.010936929252718022	0.0018180592062915883
Specimen M9181	Female	0.009326650066011499	0.00020778001958506476
Specimen M10334	Female	0.007038520448008377	0.016157390494434813
Specimen M10393	Male	0.008311355631363437	0.0008075144150629966
Specimen M11044	Female	0.004327826946870539	0.013446696993296973
Specimen M11108	Male	0.0049532725088225526	0.004165597537603882
Specimen M11118	Male	0.013531014901927627	0.004412144855501192
Specimen M11250	Male	0.008188867852756968	0.000930002193669466
Specimen M11275	Male	0.006433692456376292	0.0026851775900501415
Specimen M11417	Male	0.01786865888202918	0.008749788835602748
Specimen M11470	Female	0.00895239601229975	0.018071266058726186
Specimen M11479	Male	0.021713747643865557	0.012594877597439122
Specimen M11684	Female	0.005960763040289136	0.003158107006137299
Specimen M11803	Male	0.006215650593233944	0.0029032194531924895
Specimen M12130	Male	0.004376584097088419	0.004742285949338015
Specimen M12211	Male	0.012739992238329473	0.003621122191903038
Specimen M12248	Male	0.009078432224643058	0.00004043782178337653
Specimen M12418	Female	0.002915527023204777	0.012034397069631211
Specimen M12476	Female	0.004791584458540194	0.00432728558788624
Specimen M12477	Female	0.0071172278883379955	0.0020016421580884387
Specimen M12575	Male	0.01519823575459512	0.006079365708168685
Specimen M12671	Female	0.0062213920042319	0.015340262050658334
