# Supplementary material for: Machine-learning strategies for testing patterns of morphological variation in small samples: sexual dimorphism in gray wolf (Canis lupus) crania
Source: BMC Biol. 2020 Sep 3;18:113. doi: 10.1186/s12915-020-00832-1 (PMC7470621; doi:10.1186/s12915-020-00832-1)
Supplement: Supplementary file 4 — Additional file 4. An archive catalogue of all original datafiles and results output for the EFA, Naïve Bayes and embedded LeNet-5 CNN analyses for both dorso-ventral and lateral views. [file 12915_2020_832_MOESM4_ESM.zip › SI FIle 4/Dorsal Analyses/EFourier Data & Results/CVA Results/Eigenscores.csv]

Object	Group	CV-1
Specimen M7791	Female	-0.007671189930874986
Specimen M7924	Male	0.005071093986064688
Specimen M7940	Female	0.0036413540922837486
Specimen M7941	Male	0.004289259219197107
Specimen M7952	Male	-0.0036093288938366377
Specimen M7953	Male	-0.0026943277678878738
Specimen M7957	Female	0.0030207063359319014
Specimen M7987	Male	-0.011194037501865912
Specimen M8026	Female	0.008511207130442329
Specimen M8039	Male	0.0044226993183649225
Specimen M8041	Female	0.002875042329194531
Specimen M8058	Male	-0.0012361127158362416
Specimen M8068	Female	0.003541554987357613
Specimen M8193	Female	0.0012210057383757718
Specimen M8194	Female	0.021453649782508025
Specimen M8200	Male	-0.000995189995621877
Specimen M8207	Female	0.005127672515173657
Specimen M8228	Female	0.012214168447846393
Specimen M8269	Male	-0.01111852505524323
Specimen M8285	Female	0.003867139865890304
Specimen M8286	Female	-0.000590856668436993
Specimen M8288	Male	0.00010886507211185747
Specimen M8291	Male	-0.0029593101664384214
Specimen M8306	Male	-0.009039511014790759
Specimen M8307	Male	-0.005981021618790621
Specimen M9181	Female	-0.004370742432084097
Specimen M10334	Female	0.011994428081935779
Specimen M10393	Male	-0.003355447997436036
Specimen M11044	Female	0.009283734580797941
Specimen M11108	Male	2.6351251048495177e-6
Specimen M11118	Male	-0.008575107268000225
Specimen M11250	Male	-0.0032329602188295664
Specimen M11275	Male	-0.0014777848224488909
Specimen M11417	Male	-0.01291275124810178
Specimen M11470	Female	0.013908303646227152
Specimen M11479	Male	-0.016757840009938154
Specimen M11684	Female	-0.0010048554063617336
Specimen M11803	Male	-0.001259742959306543
Specimen M12130	Male	0.000579323536838983
Specimen M12211	Male	-0.00778408460440207
Specimen M12248	Male	-0.004122524590715656
Specimen M12418	Female	0.007871434657132179
Specimen M12476	Female	0.00016432317538720776
Specimen M12477	Female	-0.0021613202544105937
Specimen M12575	Male	-0.010242328120667717
Specimen M12671	Female	0.011177299638159301
