# Supplementary material for: Machine-learning strategies for testing patterns of morphological variation in small samples: sexual dimorphism in gray wolf (Canis lupus) crania
Source: BMC Biol. 2020 Sep 3;18:113. doi: 10.1186/s12915-020-00832-1 (PMC7470621; doi:10.1186/s12915-020-00832-1)
Supplement: Supplementary file 4 — Additional file 4. An archive catalogue of all original datafiles and results output for the EFA, Naïve Bayes and embedded LeNet-5 CNN analyses for both dorso-ventral and lateral views. [file 12915_2020_832_MOESM4_ESM.zip › SI FIle 4/Dorsal Analyses/EFourier Data & Results/CVA Results/PCA-CVA Model Coords.csv]

-0.006627630936907488	-0.012064279916102004	-0.019511668952098146	-0.0008603654435379292	-0.0010380262169179335	-0.00657409997699121	-0.000030360250964486115	0.00229837171384539	-0.00001571871642787957
-0.0028495239173937656	-0.005186989814961957	-0.008388965510686085	-0.000369910746750841	-0.00044629529920228093	-0.0028265084912098724	-0.00001305327078181389	0.000988175900560885	-6.7582004547876865e-6
0.0009285831021199568	0.00169030028617809	0.0027337379307259767	0.00012054395003624726	0.00014543561851337172	0.0009210829945714652	4.2537094008583364e-6	-0.00032201991272362004	2.2023155183041956e-6
0.004706690121633679	0.008567590387318138	0.01385644137213804	0.0006109986468233355	0.0007371665362290244	0.004668674480352803	0.00002156068958353056	-0.001632215726008125	0.000011162831491396077
0.008484797141147402	0.015444880488458183	0.0249791448135501	0.0011014533436104238	0.001328897453944677	0.00841626596613414	0.000038867669766202784	-0.00294241153929263	0.000020123347464487958
