# Supplementary material for: Machine-learning strategies for testing patterns of morphological variation in small samples: sexual dimorphism in gray wolf (Canis lupus) crania
Source: BMC Biol. 2020 Sep 3;18:113. doi: 10.1186/s12915-020-00832-1 (PMC7470621; doi:10.1186/s12915-020-00832-1)
Supplement: Supplementary file 4 — Additional file 4. An archive catalogue of all original datafiles and results output for the EFA, Naïve Bayes and embedded LeNet-5 CNN analyses for both dorso-ventral and lateral views. [file 12915_2020_832_MOESM4_ESM.zip › SI FIle 4/Dorsal Analyses/EFourier Data & Results/Nai╠êve Bayes Results/Confusion Matrix (Jack).csv]

Groups	Female	Male	No. Correct	Actual	Percent Correct
Female	15.	6.	15.	21.	71.42857142857142
Male	12.	13.	13.	25.	52.
No. Correct	15.	13.	28.	46.	60.86956521739131
Predicted	27.	19.	46.
Predicted Correct	55.55555555555556	68.42105263157893	60.86956521739131
