# Supplementary material for: Machine-learning strategies for testing patterns of morphological variation in small samples: sexual dimorphism in gray wolf (Canis lupus) crania
Source: BMC Biol. 2020 Sep 3;18:113. doi: 10.1186/s12915-020-00832-1 (PMC7470621; doi:10.1186/s12915-020-00832-1)
Supplement: Supplementary file 4 — Additional file 4. An archive catalogue of all original datafiles and results output for the EFA, Naïve Bayes and embedded LeNet-5 CNN analyses for both dorso-ventral and lateral views. [file 12915_2020_832_MOESM4_ESM.zip › SI FIle 4/Dorsal Analyses/EFourier Data & Results/Nai╠êve Bayes Results/Log Likelihood Phi (BS).tif]

10.189848556310722
10.317356661886583
11.237689004470846
11.867277515115365
12.169940259136979
12.258313333647793
13.334113100019714
13.82869025312279
13.833358379681677
13.94482667041201
13.956103946412378
14.008830540133955
14.894298143932323
14.917695954073205
15.06744318240406
15.16669458012022
15.191789861664025
15.356901114720701
15.40291344235013
15.45749108194331
15.68085930771471
15.771706009711465
15.776230728951683
15.793292511369451
15.805454517928675
16.197684742571553
16.361390632143575
16.461439259212526
16.46608898669088
16.497171069581054
16.591873857690697
16.672398943646982
16.679718602836093
16.692944088363767
16.714475222580287
16.830187894274296
16.86972883133608
16.879457578364967
16.939682314211307
16.95900362536203
17.049318093771383
17.069619953331916
17.15164079812713
17.384032509409323
17.442371263777442
17.4876789006295
17.52112460309477
17.574956184447746
17.64673150883505
17.690271065628227
17.702996264304232
17.71730407266078
17.85746189373033
17.881166840649236
17.93247147065285
18.026144080988384
18.260594214400545
18.333159657436173
18.41773220625517
18.459954125737625
18.502157972085396
18.518332177352992
18.536141533270904
18.649462277639724
18.65110933279682
18.658228897696343
18.69530100445624
18.778827252701987
18.78438324564032
18.857539179529397
18.88760701715839
18.966221430255228
18.97632267644957
19.039250813225802
19.058048107819353
19.13415253105492
19.141249562341315
19.164964073656744
19.19103710466786
19.257556004992935
19.31623777624769
19.32929909952858
19.35059847053141
19.36331901615315
19.379907282188967
19.389676356668616
19.435977070743462
19.442176830296404
19.446579149735637
19.50380036762684
19.508887175619027
19.51634162631109
19.564469803566322
19.59914352985162
19.613754481271673
19.635559669293322
19.66503056690014
19.723321148460837
19.79255161315686
19.80232381035581
19.84208465652581
19.852522704259822
19.889508640495706
19.89095662524417
19.92154853381678
19.953548602654067
19.967150444902096
20.008001070388346
20.032489146941575
20.07027899045653
20.1093170537435
20.117495235916557
20.164278614018308
20.182597707646178
20.287010566271732
20.300849196153766
20.332367916032712
20.37310363985978
20.375349295057422
20.395934818325625
20.40157553292891
20.41274495689213
20.42688820744138
20.436053457832454
20.43802706625333
20.468725218863582
20.494957292838006
20.500022928897334
20.503834821569367
20.520236517195606
20.560018247096668
20.60512774803807
20.612395440028155
20.62458857447164
20.649723204573473
20.682419121845108
20.68652634103386
20.69616942228874
20.704793441613482
20.72098978557268
20.722442075295277
20.72442896704327
20.73310382271278
20.73618768980223
20.744308308720466
20.75782112935475
20.76192509905894
20.77464885707792
20.79366072345217
20.81907514889576
20.83859102381737
20.84012285601319
20.868988312743006
20.8797505535149
20.88513802401957
20.889952493537123
20.929989005170594
20.942906955256934
20.960102169486998
20.96988551055936
20.980200254890885
20.99081222780197
20.993614921825344
20.99565291610523
20.995722961459556
21.015640178278918
21.038843391206413
21.043880027603
21.06891689171278
21.08321941459295
21.09141484793504
21.09323401612578
21.09716129581757
21.10430776820556
21.111738327637987
21.118736103163496
21.121412192300816
21.138071124093813
21.139121753614543
21.174127450593847
21.178604981967492
21.20929648155769
21.28706855770301
21.287926496118452
21.300850159687595
21.3528766311383
21.357473984701837
21.382845969873284
21.39379789301429
21.400780659577705
21.404477702956036
21.405686714668423
21.428382900783234
21.441266671414436
21.488338607857646
21.497276754552033
21.507680227256753
21.512694660434647
21.518262124377394
21.548114507963966
21.573633442325974
21.596306573618385
21.5968719519458
21.5999949366166
21.600770256896546
21.604890533783667
21.626570869278886
21.63093520650486
21.63130997087192
21.646975598574677
21.652507254880906
21.661140502944427
21.690141330547693
21.721868100321934
21.75352622323313
21.76146825015553
21.765835957853643
21.797823841751747
21.80025115048691
21.802344895673638
21.812433172818082
21.8202978313378
21.838675813391983
21.848032216264112
21.85010860066432
21.86639410834416
21.874464841419332
21.87506597853218
21.880441236642508
21.881638924416364
21.892626285913888
21.909916132293347
21.933802099365714
21.93419525941934
21.939817176383848
21.94030499112311
21.94815987374444
21.963436215843835
21.9760738268017
21.995938423956247
21.997994973468202
21.99975765544999
22.007311336300955
22.01751889816018
22.027180464804328
22.035246095585443
22.05332061634246
22.065342560309528
22.067144500638562
22.072587435286387
22.077314557611462
22.079081048431984
22.093292396056274
22.096906962833007
22.10208019618885
22.110307574191815
22.112095213002494
22.12511644855342
22.146966785173916
22.154977910670965
22.162610520517994
22.176267782957694
22.17716581645694
22.202132565668393
22.20264918440609
22.214911719287176
22.217535935910092
22.28152968996752
22.292227153640724
22.29998140206604
22.3047457895622
22.310813680062545
22.31843014588154
22.33115700538326
22.348033928746727
22.3847165475662
22.384784995461295
22.396421442362595
22.408282892719843
22.415133891690026
22.46735712462638
22.483153123512658
22.485984343632218
22.495705416054403
22.507919995630964
22.510743626530612
22.531327585173383
22.556842192804684
22.57053453828894
22.57535575382581
22.580211511215317
22.604111874439848
22.608661747941838
22.609521918684393
22.620908816962277
22.628106915693774
22.638144046963337
22.66600886655147
22.71091656968062
22.720120478745248
22.738076695884395
22.747855101181425
22.750811426792033
22.764484209213702
22.771642290733816
22.785190311286275
22.796623934792013
22.81620344052936
22.816908614650323
22.829323851377694
22.82975675301062
22.842825741873884
22.847837398902524
22.868925099775446
22.874936033953706
22.90315943890452
22.910144224536268
22.91846133100623
22.926151262049512
22.929137995881973
22.929185650292197
22.932811924638255
22.93283148663489
22.935510727150042
22.954731066301495
22.965409395431028
22.969959976473632
22.98572293875057
22.986372170026854
23.007970112918933
23.030083329960874
23.032970800307222
23.04526526755157
23.060817935332
23.0682276376414
23.07054110458463
23.087445309660644
23.10565602607071
23.111986161294013
23.113106212479604
23.122435213328956
23.12730818815664
23.13221632524525
23.146222990825862
23.148472342925093
23.157218951443753
23.164982265483644
23.172849716021297
23.17689133536845
23.186438306532544
23.194444570893772
23.222554314681513
23.248771968182762
23.26987094993209
23.270418124590723
23.27232068294122
23.285303728166607
23.295102982489652
23.31754271515104
23.33280606929996
23.35244032300367
23.35417188033151
23.354875001256797
23.371560463336998
23.37933666356339
23.425612866592026
23.44601615958086
23.44932076405184
23.451180024041555
23.458853848836938
23.46437033434166
23.472542577831423
23.489133755753077
23.4943772881466
23.507268013838065
23.515112311665334
23.51866329941269
23.532806016467415
23.534973005844453
23.541181260856227
23.547765829066567
23.54810161626355
23.557120826722876
23.582875985171228
23.58565050053093
23.59352474624204
23.603843918239086
23.62272027737223
23.624080624786146
23.626919457771248
23.629929299705672
23.67966571201754
23.707233628490517
23.708284134846622
23.709399056245523
23.709915605173556
23.71197586697737
23.739063258805377
23.75293966649882
23.779437286602555
23.787646819122482
23.81371718241337
23.825368424646978
23.826956302893922
23.847992773509787
23.848886082315346
23.851542654461355
23.870906021313544
23.87145747384002
23.87200868613961
23.88624180344739
23.888267053649976
23.899792348494156
23.905924305561538
23.90752742063543
23.914411289737433
23.948008612341443
23.951909104770067
23.970063395125702
23.977236523852135
24.00175680465613
24.005400199269854
24.00810854686497
24.00933005764101
24.012892028747046
24.030031148102644
24.035449153897464
24.036578771490568
24.066144723879905
24.072391762670005
24.07984271446868
24.080389608511524
24.089049561830137
24.11089424883511
24.11922983285791
24.13465563584865
24.166286785630966
24.17531223670984
24.186412264832043
24.227332390833794
24.238244658117058
24.239691405457172
24.245851612757072
24.251343337081664
24.27308925015467
24.28436948342982
24.285026433961857
24.29283436044619
24.295636334342355
24.32155635949265
24.330434366452813
24.33535787305289
24.339260124199882
24.34076675418141
24.34467072800259
24.363138841685377
24.37023107715799
24.37140745662888
24.377265649187194
24.411956102948913
24.416501716928064
24.420360140730047
24.436836130465586
24.447246494910395
24.454406568272365
24.480827892287405
24.489216448611245
24.49425411038574
24.512335766373308
24.531186830988556
24.55870476216375
24.56322953616364
24.58549159231136
24.596922573665445
24.604394706699072
24.606182210336094
24.621004765213385
24.628736040168825
24.631078349685232
24.63795019585393
24.644780968927435
24.658060589379314
24.665583630387943
24.671511624394086
24.67343499324539
24.67693275958327
24.684712424749847
24.685420983360874
24.693267496012457
24.694610247403116
24.69793401314401
24.69797362628019
24.699938160716695
24.702112072763054
24.733691624896206
24.73556486173696
24.73781909212457
24.73973458558112
24.75103153965324
24.75273801395319
24.762038594077392
24.762532641281176
24.76740433885778
24.777189742209497
24.812203399778905
24.837480883627325
24.847197034761184
24.851501266324355
24.855846500374135
24.889538506162253
24.90745962137391
24.907505407840112
24.911967258109122
24.918458352005086
24.919438196120492
24.91958329050268
24.92878426454557
24.959805467695308
24.9601257618944
24.966557424478015
24.973357168015653
24.9800594464773
24.990681077650407
25.001428680150866
25.02366821259861
25.02453770710717
25.02775208335427
25.03718683415596
25.04792453933495
25.05608469496775
25.069418794755386
25.069675125767393
25.07509625232907
25.081681941582808
25.093571098878122
25.10082538403415
25.12292981507726
25.12409186378832
25.125747464355783
25.140172403262184
25.156086209001277
25.162938433781704
25.166932399485468
25.167596856412686
25.198819663520254
25.20480357947191
25.204954463447326
25.211053262869022
25.23181028634937
25.245702221297737
25.249779050182205
25.25625934593985
25.2600272543485
25.283238118543515
25.28619169175742
25.287453724401136
25.306884252759538
25.332300702536482
25.341360373264052
25.346080419029885
25.37959741118899
25.417797485010702
25.42978048926018
25.440569310232227
25.444339787878004
25.44483031658786
25.453458275173524
25.458614063986584
25.466955336589212
25.477352060651633
25.47800499861191
25.500777952397645
25.505204031987425
25.50753298600423
25.53841933914104
25.54030605356663
25.558798514618744
25.581715847319145
25.58303992913448
25.586569143086866
25.59275296537256
25.603718268183847
25.619387845199675
25.62375456960748
25.626539010073767
25.64855427861968
25.656944675567264
25.668795837776884
25.669992750812174
25.670026669639974
25.670236485293014
25.670437317404193
25.685428960663938
25.691535492981885
25.693427949299128
25.694810051966737
25.694935501573713
25.701085481996795
25.70392721860675
25.705196300598306
25.71205007634998
25.713275437466724
25.720490324348233
25.75182084103194
25.776966289298603
25.77804542609197
25.780969000131595
25.789021890248893
25.816278685755858
25.831798699743096
25.839502550820146
25.8405170241284
25.85355783147328
25.86444476164897
25.872095266736093
25.889008060318684
25.89917439872823
25.92913039350666
25.93576835351459
25.941886422025473
25.942401669951966
25.96967492804268
25.993515125486248
25.996179076923514
26.013815548631953
26.02018713363127
26.030512217976263
26.03573667288505
26.040206961507018
26.049619231486055
26.07232711525714
26.079349684530538
26.086580598885668
26.09226086337303
26.09542331838396
26.09664870678038
26.105532589101394
26.10567412940133
26.11470389435663
26.115482650982706
26.148334008900918
26.15468557356083
26.156992128165868
26.17193424839685
26.17311700742513
26.174593905349788
26.205676622153014
26.224964200860995
26.229009517157415
26.2304936324627
26.25716932768282
26.26066570311632
26.261080464649595
26.280479107048954
26.28321686460977
26.284716848833863
26.289964115951527
26.294999906901964
26.30027048491346
26.308478631325364
26.31848434690748
26.318812105833405
26.369334448358593
26.371256872641357
26.375038507596884
26.379178483323813
26.38211575240243
26.411354870072998
26.42463584809494
26.44760309457838
26.466447642589742
26.470147135125217
26.487314492826847
26.490433379476276
26.49882492694087
26.50430613394289
26.520139751755327
26.534240002784728
26.54086366025186
26.551914879932774
26.55464881864541
26.56337376293533
26.563604585518217
26.566181147797653
26.574827233722722
26.575023664954962
26.580177379557494
26.59070012858908
26.59685116912909
26.60912558808204
26.6101432444299
26.61933883213921
26.62709426477376
26.65608022336232
26.656725852702543
26.678106350656243
26.684994061655157
26.69324299625648
26.694422442872213
26.70511633711226
26.710422682392643
26.712757106196452
26.72244613707836
26.73173077607233
26.741364799041367
26.747211359904934
26.769363202583207
26.787005155053222
26.792791299466472
26.80488029729408
26.814103050742556
26.81878814372252
26.823682119125838
26.829469375947937
26.84267576601851
26.844077048382935
26.84797215306017
26.869967002359044
26.888279848543164
26.89059059113118
26.893292937154026
26.89534690794416
26.923627048421526
26.936609136253047
26.947043680595474
26.947723942512127
26.955299459187373
26.961152976906302
26.975249556546544
26.9921142411744
27.00205896989087
27.046355141576218
27.05065343961275
27.061346937004352
27.069598939111984
27.07161089245387
27.10456676525257
27.10592691907759
27.106209763205932
27.108737386127448
27.115504097203605
27.119239142497634
27.123864809336567
27.135184645823248
27.142146485295587
27.146222330411806
27.17695970747769
27.20103334343725
27.205042218339376
27.227013824794742
27.23337448624045
27.245081031651413
27.273309315549284
27.27799061956249
27.315840822504146
27.326550613698057
27.329612612194957
27.33197539606783
27.341837032391485
27.34870074474638
27.350529772426032
27.3611068476812
27.36128969097872
27.36513559543606
27.392981858535215
27.40478916121002
27.433581300654843
27.433919913310845
27.45467320695146
27.462831911646806
27.492245643286182
27.49373857848012
27.50458376899176
27.51301866511911
27.51673875370707
27.542927156012386
27.576358394424673
27.589363551287857
27.591146377450443
27.601769566422348
27.64718758493718
27.65500292143551
27.670924747216144
27.67457657227352
27.690465180023782
27.71447813874627
27.718132913969995
27.718535123065763
27.723643336569218
27.72985167214613
27.742479882556243
27.745783520625
27.746834659413516
27.766547348790507
27.796450063195035
27.800836755369108
27.81452559589741
27.819431008073295
27.83711748270115
27.851627205506933
27.852821178066996
27.858512356541443
27.868265504408118
27.86915267116624
27.869823602029943
27.871105016901147
27.881431700485393
27.897104748747363
27.905200092794317
27.943530200472676
27.9462118715381
27.95556529110486
27.979615185794913
27.983512292864145
27.99879425740871
28.01851398316216
28.032024262636117
28.03511353286926
28.041878448138547
28.054551865542855
28.06676137902542
28.06720221741966
28.07259802805057
28.097118097858026
28.099453872931683
28.104057927881172
28.1179717338058
28.15652667725727
28.162696921526766
28.164718673115374
28.202845255332058
28.210611507978527
28.29208581765672
28.327030014505258
28.33550487388283
28.335563825095836
28.379565643163343
28.38190694098025
28.394969015105016
28.428997073809427
28.436002983818657
28.441305929483786
28.45472548379576
28.490982495230714
28.496173494570822
28.55513216319112
28.606978732958513
28.61587347739529
28.63950629927009
28.64054857813987
28.657653222669246
28.65893462728652
28.66654514179982
28.670631156270424
28.67452577236648
28.730842000196855
28.732385521263613
28.74940170685888
28.75401447780709
28.761287521835193
28.768138039009234
28.77254402713512
28.777613120111358
28.77770396886194
28.8035823937131
28.80630691042842
28.80934214889845
28.851074013594655
28.852834259740128
28.85963381917871
28.896058308584063
28.92290233892657
28.938893197158592
28.981277300557668
28.98634760365416
28.99656012355847
29.014246727199744
29.014637050265364
29.022637115596496
29.052791607015827
29.05871250762884
29.11108224984132
29.152951178032367
29.157552335577158
29.16088512671955
29.161801704807267
29.19861591525374
29.204687947395243
29.205559433545346
29.216684624897734
29.218440539576157
29.23726378976818
29.25866080531775
29.33765548227824
29.34142273684752
29.353992903480595
29.369349900751235
29.42803546438954
29.45342015546441
29.462955486360336
29.477194352471844
29.496864877851824
29.55211853320375
29.588080096933997
29.620071846384736
29.681239458760743
29.704157635366975
29.740407476760378
29.775484503504842
29.833580352844617
29.83870983892635
29.90278042995391
29.911386799896146
29.914782565862367
29.988119653595483
30.00446556865015
30.08049305520815
30.144130254994735
30.146342649596946
30.148318118705728
30.168691074408272
30.19591813995975
30.203768085359886
30.222550157338716
30.270666363157126
30.31049055390231
30.33093374802988
30.336946722810023
30.461197963840714
30.474361699757154
30.479027350376178
30.507571745304887
30.526175082225137
30.560955551648362
30.608761644072302
30.608788376506748
30.66898294276053
30.68444866895109
30.708377102753744
30.710005788681855
30.722218166104742
30.744641281299252
30.79408293974162
30.81061639122501
30.835508704293893
30.84646762672876
30.852933755209104
30.892180078155942
30.90402110168896
30.90739863856004
31.09124295778681
31.174440085557084
31.1978874459545
31.258291449147432
31.260976017385325
31.272933301159643
31.28310303165747
31.414315232361155
31.42600943857481
31.477388046890496
31.483703500724253
31.491129469999066
31.520831825387187
31.55808791888366
31.590758031778364
31.597038530224285
31.633961903274123
31.64511655184222
31.70357955425007
31.72135954210667
31.7244505256034
31.878852278804782
31.903750798004285
31.904471079771593
31.936349259482988
31.948729162658303
31.950830891396844
31.99912304531872
32.07736435586821
32.19405536266041
32.22558081077871
32.43007018267771
32.804025595903624
33.050135115698126
33.05313361636981
33.174196380921124
33.30292103791874
33.451196813315995
33.56870931845762
33.63714967271711
33.70710578021246
33.750595204555594
33.95663182009032
34.40237735575303
34.95862182639539
35.06915746749709
35.73943213143315
36.16094906341475
36.317260563492
42.590539398348184
