# Supplementary material for: Machine-learning strategies for testing patterns of morphological variation in small samples: sexual dimorphism in gray wolf (Canis lupus) crania
Source: BMC Biol. 2020 Sep 3;18:113. doi: 10.1186/s12915-020-00832-1 (PMC7470621; doi:10.1186/s12915-020-00832-1)
Supplement: Supplementary file 4 — Additional file 4. An archive catalogue of all original datafiles and results output for the EFA, Naïve Bayes and embedded LeNet-5 CNN analyses for both dorso-ventral and lateral views. [file 12915_2020_832_MOESM4_ESM.zip › SI FIle 4/Dorsal Analyses/EFourier Data & Results/PCA Results/Dorsal Outlines (Mean Vector).csv]

0.038397560228195654
0.11176211926844419
-0.005570636546791521
0.055977127088120075
-0.005910124087636198
0.006605617256880285
0.00582776747349542
0.008056196477323772
-0.008137136345297051
0.011417770079959064
-0.004347963156891011
0.0007007066254347561
0.00259985592382642
0.000637189816379258
-0.0020136848960140485
0.0025987812535328996
-0.0031454002172298335
0.0007647088510755473
-0.00038745463061308825
0.00047317299587582826
-0.0012287663388279928
0.0010981759076100566
-0.002325659392245861
0.0008098549664566441
-0.0011046712737213
0.00021229713237348128
-0.00031413141986614857
0.00022786533477806172
-0.0007914044698410633
0.0006255883235520385
-0.0007096958511026396
0.00043479291164460663
-0.00027736817301520574
0.00021845129516091208
-0.0002898181791443038
0.0004458857911633952
-0.0004266557623236133
0.00033696124356251726
-0.00032550353938913784
0.00010477141281873528
-0.00019583941316924104
0.00011354929262958677
-0.000250241052075601
0.00010019612866635012
-0.002799747234461232
0.001988359519460641
-0.0018080480248908266
0.0008849554923627719
0.00008147685521637777
-0.00008933823377709659
-0.000546336906609305
0.0009394081853615563
-0.0011426271499229295
0.0010429477390425065
-0.00011433083696627858
-0.0003876529304363612
0.0003630463040304272
-0.00024748876876031926
-0.00031399354605272386
0.0005054748540568983
-0.0003634100330102246
0.0001695794780226961
0.00003441459038307661
-0.00007539066842077496
-0.000167690016662882
0.0003692752061383671
-0.0003832674979007091
0.0003947880037980176
-0.00006850298437633754
1.6208935919918207e-6
0.00009076283044913166
0.00004261456487874812
-0.00007852910904007545
0.00017592248256102148
-0.00004878482780599875
0.000016938600101736017
0.000019915563200700908
0.000020145456880588342
-0.00009731035952445208
0.0001313847418760118
-0.00013555918523722564
0.00004071469175393955
-0.000021038451428379186
-1.9814544970973592e-6
-0.00005020070128445749
0.00005050211243180127
-0.00006782675914170372
0.000040538947995070347
0.0009174364135233693
-0.00018748622160921188
0.0015590815369519791
-0.00014718356199773183
-0.0004552369118938474
0.0003912945349458843
-0.0006188057111176027
0.00040069167588940315
0.0010008596792386861
-0.0011400252498114626
0.0009310104582861014
-0.0008656968778128937
-0.0002634829431008994
0.000480477326018698
-0.0005075081365183236
0.0003294996990993553
0.00011123661352616901
-0.00036161932034379027
0.00015183764136504922
-6.443252113998214e-6
-0.000012971870823154765
0.00040304375511610626
0.0001647396812119906
-0.00012771319630085684
0.00040649104762292327
-0.0004524777413018048
0.00021390236553341674
-0.00010556777290514521
-0.00008231448520223946
0.000017204435877120188
-0.00008679262652765859
-0.00014489442740997618
1.525214891251088e-7
-0.00011254215361411257
0.000023839604489674333
-0.000020308835836350273
4.110596700407741e-6
-0.000013508620879467429
0.00006315664011971573
-0.00009006114096053589
0.00010464007045358974
-0.00004501826672078592
0.00007760453047207108
2.81848968814054e-6
0.5053262669456682
-0.04699162181959378
-0.04688462015961225
0.04071629408039699
0.04174539014691096
-0.000760079382771926
0.012839342307049329
0.016017542972850966
-0.005466790695552104
0.0039163211945697505
0.006330470137160158
-0.006925547614306314
0.002781276849814772
0.0006844490049497056
-0.0012901195007241628
0.004887764204364151
0.0003896148410624688
0.0007494166469471953
0.00028761372668779006
-0.0001995235448934624
0.00013578930816806733
0.0012869006685686895
-0.000036612961270394665
0.0002641824522348338
-0.00015012177752779052
-0.00159237388630483
0.00022451290923728578
-0.0009559588172911868
-0.00024411853345024314
0.00006216923176846581
-0.00043608354662599445
-0.00029892217895872644
0.0001307218041078398
-0.0004612772667456997
0.00023333985869011096
-0.00011625314240757183
0.00015707581752792641
0.00015779239403029125
0.00029268810689194206
-0.00011288356740330066
0.00040292280236832315
-0.0002309180694475586
0.00030018189372695204
-0.00006685876319218029
0.00009140619643894952
