# Supplementary material for: Machine-learning strategies for testing patterns of morphological variation in small samples: sexual dimorphism in gray wolf (Canis lupus) crania
Source: BMC Biol. 2020 Sep 3;18:113. doi: 10.1186/s12915-020-00832-1 (PMC7470621; doi:10.1186/s12915-020-00832-1)
Supplement: Supplementary file 4 — Additional file 4. An archive catalogue of all original datafiles and results output for the EFA, Naïve Bayes and embedded LeNet-5 CNN analyses for both dorso-ventral and lateral views. [file 12915_2020_832_MOESM4_ESM.zip › SI FIle 4/Dorsal Analyses/EFourier Data & Results/PCA Results/Eigenscores.csv]

Object	Group	PC-1	PC-2	PC-3	PC-4	PC-5	PC-6	PC-7	PC-8	PC-9
Specimen M7791	Female	0.006293919061476131	-0.004399140432413267	-0.018759819642129447	-0.012502359818545382	0.006050977956827196	-0.001057764263015452	-0.0024038226066902812	-0.004353642026851253	-0.0009614772944172194
Specimen M7924	Male	0.004730218949969884	0.016459200075261783	0.006368526296570562	-0.0013530513521395702	0.0050223293506291185	-0.0013774402440247496	0.0005057760862026789	-0.00014444134348526671	-0.004207867959944855
Specimen M7940	Female	-0.003951982646402038	0.002931795468432232	-0.00486909019239769	0.001279188672626305	-0.00460125933879362	0.006543760201216509	0.007820607526900792	-0.0026953532221920687	0.0034913722932906886
Specimen M7941	Male	-0.024090153163613386	-0.015808690547895667	-0.0062211200817888735	0.006187129840499674	0.0009760516255143628	0.014734123484736721	-0.0019505011910413818	-1.4616327019741375e-6	0.0017702059079288705
Specimen M7952	Male	-0.00611925954580352	-0.0005054889670260878	-0.0065828249174941355	-0.010691243000965089	0.008212660589490805	-0.0027904221807324575	0.005891600105632281	-0.002553264802098902	0.001157811129964861
Specimen M7953	Male	-0.01829783441389133	0.00911505805802736	0.0011597305893317012	0.003356589347347466	-0.018409391814244773	-0.004122816252904592	0.0007635156649760618	-0.0001295944392639725	0.00013370617210095077
Specimen M7957	Female	-0.012090997356039553	0.02467825415216289	0.0006889607955423041	-0.001196646796281588	-0.004558567004588083	-0.0018182197303321889	-0.0009164125700203812	-0.001819244144820042	-0.0025160669851282476
Specimen M7987	Male	0.017777731854211193	0.012177181842458909	-0.007836984212066106	-0.002432436867697432	-0.002223392364474831	-0.0051895029987899894	0.0012173329278412424	0.010846177156582735	-0.003557702382441463
Specimen M8026	Female	-0.022211489051907972	0.03417973233528915	0.009887652292792998	-0.003356231709019153	-0.00558879056431139	-0.0028592130639869748	-0.006289721373437475	-0.0036970688998416413	-0.0027883011384052486
Specimen M8039	Male	0.004528907555954278	0.0003800779930165057	0.004280155613972442	0.003430631559097747	0.002493140223288734	0.008357110828534435	0.004219857669285594	0.006568592373256028	-0.000491232637832028
Specimen M8041	Female	-0.012784731597968153	-0.003040604314693463	0.011191697788352547	0.0013718783895853542	-0.0054285948660906976	0.002921199752403762	0.007594009660230222	0.005358118471686357	0.002340664991911496
Specimen M8058	Male	0.030785817564568937	0.004843557617155661	0.003094000457140308	-0.006009273640182023	0.00943243537356972	-0.004692749761650692	0.004165064814022618	0.002886827172800494	-0.0007316097998770384
Specimen M8068	Female	0.04954094970506962	-0.011881736673790139	0.00393013209224012	-0.004527993158263209	0.00007975841463822168	0.0011154586408444272	0.004929137931805094	-0.003001111236013604	0.00038657500098412354
Specimen M8193	Female	-0.008145571697384871	-0.010747716269271658	-0.001991706478113098	-0.005771332607143721	-0.0008171282619771874	0.008717300382777574	-0.010329114947117482	0.0022012610492714284	0.002688240238285251
Specimen M8194	Female	-0.008720079132095495	0.03451452504742467	0.019620778445390293	0.007275642033898407	0.0006117514838388754	0.0032951666773754326	-0.0042726931205359555	-0.00846257298570725	-0.0037647433682137014
Specimen M8200	Male	-0.019224500270893806	-0.03455766062311331	-0.00747120305521918	-0.002339442754333788	-0.0028342036807005827	0.012320774884261162	-0.0006178483823083188	-0.0009231565223560493	-0.002395606511812182
Specimen M8207	Female	-0.052645903217497445	0.003702334008194757	0.021186432772211335	0.0019779998319011953	-0.003922533551980338	-0.004098784789339562	0.004715522316600948	0.0014173138918166521	-0.003409607807600324
Specimen M8228	Female	-0.009997277101814857	0.007250968362641481	0.019395468633012853	-0.011053390604275714	0.005357964837070073	0.0011565644743883458	0.005214660878988543	-0.003473093394850985	-0.0019667148878249837
Specimen M8269	Male	0.012969754553730237	-0.015024742730793907	-0.010325173473126207	-0.014240150573842784	-0.002757821877312172	-0.0031600422392052117	0.00004780570840786763	0.002029349358515796	-0.0020415350496425506
Specimen M8285	Female	-0.009562318920774733	0.012736943194476345	0.0009938090138205946	-0.003860602460790149	0.005320374439459736	0.008967901571092346	-0.00712724521993232	0.007646699720659869	-0.003942636908711804
Specimen M8286	Female	-0.013688593068854461	-0.0005753215359833466	-0.003232281948739941	0.0036750145181166437	0.0017033215220010958	0.0017246947432233769	0.00017640566928744445	0.0003083394634313119	-0.0012254171631335524
Specimen M8288	Male	-0.01269325954804996	0.007848477822295344	0.0008909093213830795	0.007598096786136681	0.015381227231159844	-0.00455946728552885	-0.0036425649816531186	0.00008927341725807099	0.0006413973851055728
Specimen M8291	Male	-0.07462523752739555	-0.009596669602308976	-0.004479057510550693	-0.006086744976944596	-0.004018027207712132	0.0009985134146654755	-0.007721617040656212	-0.004900511761431648	0.0038169655694167627
Specimen M8306	Male	-0.026501542786315155	0.0043349275753993685	-0.009338211993115816	0.00280301136001308	0.006806343569772652	-0.0067823112424954665	0.005555061335370947	0.001805498953675198	-0.00500445136803967
Specimen M8307	Male	-0.0028147344682285386	0.006325655130701869	-0.011510077090396621	-0.008113375250678002	-0.0010358639546575838	-0.0033463185944615434	0.00017191047441708195	-0.00229731256866996	-0.0021269908780967685
Specimen M9181	Female	-0.024229180827628188	-0.01919938329281758	-0.0026663760887755857	0.004023084609708259	-0.002172755145146363	-0.0014562249045354456	0.008344489304878504	-0.002235266531966818	0.0012563935138845247
Specimen M10334	Female	0.01922110264612575	-0.0004557410780969362	0.016436594953906605	-0.0036428200987631415	0.0027300777234000586	0.007554588146179443	-0.0012657408145777787	0.0018003750495330145	0.003924571951704335
Specimen M10393	Male	-0.009588083592109288	-0.012947509368709783	0.014889513382777735	-0.004263039905710767	-0.0013609441255321942	-0.010595053727661546	0.004477399609865061	0.001121734827012265	0.0028618569585921725
Specimen M11044	Female	-0.01352713721682492	0.01274568214518055	-0.00011788180070942538	0.006147094300916069	0.007873997734349433	0.004130271004900141	0.0005008155926472169	-0.006937512973419082	0.0018029037721964875
Specimen M11108	Male	0.07474081264104195	-0.009362319508486613	0.012716463848607128	-0.0043820505789820335	-0.008934710024783422	-0.011127471625342333	-0.006362892476966765	-0.003473061960851835	0.0007145540799389098
Specimen M11118	Male	-0.0037734018399314126	-0.01725901701920223	-0.009901361143638219	0.0007912450866688938	-0.004343070204429342	-0.0028462784029763297	-0.003179884335475258	-0.0015978558525495605	0.004106466972906995
Specimen M11250	Male	0.03058373675376163	-0.01563687839556799	-0.0160323740005597	0.015693042301240752	0.004275524955698149	0.00011556688030220823	0.006190728517737699	-0.007270414612130755	-0.004399495019491409
Specimen M11275	Male	0.002994463536103752	0.006353550326250098	-0.013204459637858667	-0.006686440496780605	-0.00595039030652861	0.0046965331456112975	0.005692912011081537	-0.0025323865249138504	0.001770755235761573
Specimen M11417	Male	0.02325351900313962	-0.014507920343359655	-0.01901855697831182	0.008503911782086492	-0.004318458687318282	-0.0016116054954181604	-0.004326792313368185	0.0029862234768287515	-0.007078128171659215
Specimen M11470	Female	0.027513712463794308	0.024070191746558434	0.009610196120629716	0.0071169781275122485	-0.00557489956666719	0.009070347446072284	0.0020951110122855825	0.001532865472508378	0.0007720816229088768
Specimen M11479	Male	-0.03455411799519653	-0.013419883091316108	-0.010955099080946409	0.011545476618612585	0.009647600637611126	-0.01495300907013202	-0.0056708895026007355	0.0010174635024823326	0.006437969636251544
Specimen M11684	Female	-0.011155436801932664	0.014233094108011341	-0.0019752596748814338	0.0007056075835300017	0.004526911302811182	-0.0024139029894487177	-0.0008551538770680371	0.0014392009897623123	0.001117399482517739
Specimen M11803	Male	-0.008660948346441977	0.0020329937143291296	-0.0004867199384423289	0.0038884114350349022	0.008620430981680194	0.001168908261459755	-0.0010387809317569628	0.005202356042353834	0.002796910965986501
Specimen M12130	Male	-0.022135354507985695	-0.00820432663842087	0.012331015021239315	-0.0027896610023300755	-0.0037685051833871866	-0.00216868681877224	0.004220769657430514	0.002352175797782898	0.0061198263521203885
Specimen M12211	Male	0.055423731242816514	0.048311084183048074	-0.03433885433648327	0.0023687631148707204	-0.006426276252521717	0.00004620980302674426	-0.0006788020516839324	0.0008097513582636391	0.007641294606417252
Specimen M12248	Male	0.012016955829005476	-0.028483875826964825	-0.0038070691403836437	-0.0060685476306983795	-0.0015508284549122472	0.0017496490220592	-0.004631242757819173	-0.0018655325389267722	-0.0058380135948249414
Specimen M12418	Female	0.040463642671961675	-0.024053545186213138	0.02801534246723277	0.005293505074705478	-0.0005903335214372668	-0.0039884482358313105	-0.00489308440197781	0.000311295638183141	0.0019822321902164043
Specimen M12476	Female	0.022749025673879396	0.003211691274663555	-0.004025418085281399	-0.004360774698304296	0.0074544013148620915	0.0012646013700215748	0.0006030389924004131	0.0005810027248357527	0.0012278693792282954
Specimen M12477	Female	0.026730609148938603	-0.019125824736774395	0.00009503615862029145	0.013054758239848557	-0.006287517708394448	-0.0008683949972409962	0.002070770492945608	-0.00035230085870232284	-0.0022099424712579527
Specimen M12575	Male	-0.04788792366007996	0.0022083715149909416	-0.0053977998999780365	0.003945875143379341	-0.00938249093470481	-0.005692463553019574	-0.0034864700405197848	0.004247539380134853	-0.002194708213454432
Specimen M12671	Female	0.05135843944751559	-0.005851351512749306	0.01776236433661148	0.003694674225334345	0.004279473334933847	0.0029273483316943085	-0.005523029024033911	0.00015672554511048537	0.0018922242021896351
