# Supplementary material for: Machine-learning strategies for testing patterns of morphological variation in small samples: sexual dimorphism in gray wolf (Canis lupus) crania
Source: BMC Biol. 2020 Sep 3;18:113. doi: 10.1186/s12915-020-00832-1 (PMC7470621; doi:10.1186/s12915-020-00832-1)
Supplement: Supplementary file 4 — Additional file 4. An archive catalogue of all original datafiles and results output for the EFA, Naïve Bayes and embedded LeNet-5 CNN analyses for both dorso-ventral and lateral views. [file 12915_2020_832_MOESM4_ESM.zip › SI FIle 4/Dorsal Analyses/EFourier Data & Results/PCA Results/Eigenvalues.csv]

Component	Eigenvalue	Variance (%)	Cum. Variance (%)
1	0.0008403660861417194	55.77933087289168	55.77933087289168
2	0.000281159062255162	18.66194343163662	74.44127430452829
3	0.00014924389298509664	9.906069063061002	84.34734336758929
4	0.00004433286019100143	2.9425952783136156	87.28993864590291
5	0.00003977239097142084	2.6398939607217424	89.92983260662464
6	0.00003515730596696184	2.333567518335029	92.26340012495967
7	0.00002167967709914398	1.4389893905436253	93.7023895155033
8	0.000014321413490430925	0.9505843641523687	94.65297387965566
9	0.00001100039919055932	0.7301519139131722	95.38312579356884
10	9.959964873325683e-6	0.6610930466057887	96.04421884017462
11	8.849542785774653e-6	0.5873887383864411	96.63160757856106
12	6.295409876621535e-6	0.4178580695715084	97.04946564813257
13	5.366280275529202e-6	0.35618705702378506	97.40565270515636
14	4.671168085859953e-6	0.31004895904394514	97.7157016642003
15	4.094878981467559e-6	0.271797747860579	97.98749941206087
16	3.9386040241309285e-6	0.26142499163424443	98.24892440369511
17	3.274158373659911e-6	0.2173223863579691	98.46624679005308
18	2.8499759032315307e-6	0.1891672587788261	98.6554140488319
19	2.5912986867380767e-6	0.1719975487131658	98.82741159754507
20	2.381283271191547e-6	0.15805776753284556	98.9854693650779
21	1.8546047629720816e-6	0.12309946155396734	99.10856882663187
22	1.701896332488856e-6	0.11296343368293382	99.2215322603148
23	1.4793742833676832e-6	0.09819352422427134	99.31972578453907
24	1.1866320298909305e-6	0.07876274603553562	99.39848853057461
25	1.0826255873956169e-6	0.07185931446621344	99.47034784504082
26	1.014719692846353e-6	0.06735205813739924	99.53769990317822
27	9.027558914194498e-7	0.05992045656688468	99.59762035974511
28	7.687884957188797e-7	0.051028365591069734	99.64864872533617
29	6.796675282592119e-7	0.04511295799237863	99.69376168332855
30	5.458152228627487e-7	0.0362285061398683	99.72999018946841
31	5.374556846060726e-7	0.035673641470704225	99.76566383093912
32	4.994128220419569e-7	0.03314854502368042	99.7988123759628
33	4.7466514037382497e-7	0.03150591671339074	99.83031829267618
34	4.170487360857364e-7	0.027681625691311572	99.8579999183675
35	3.1831834382161564e-7	0.02112839215639467	99.8791283105239
36	3.0668169409137876e-7	0.020356009088754592	99.89948431961265
37	2.747896256935501e-7	0.018239171838038384	99.91772349145069
38	2.2715265878659548e-7	0.015077266351010069	99.9328007578017
39	2.181847220037067e-7	0.014482019206570246	99.94728277700827
40	1.980431856314958e-7	0.013145123965173667	99.96042790097344
41	1.704755506624278e-7	0.01131532114747235	99.97174322212092
42	1.3877727329657536e-7	0.009211346783861011	99.98095456890478
43	1.2366335830543152e-7	0.008208160102510808	99.98916272900729
44	9.979496538258157e-8	0.0066238946160721845	99.99578662362336
45	6.347832718014533e-8	0.004213376376592477	99.99999999999996
46	5.439823496337768e-20	3.610684910970865e-15	99.99999999999996
