# Supplementary material for: Machine-learning strategies for testing patterns of morphological variation in small samples: sexual dimorphism in gray wolf (Canis lupus) crania
Source: BMC Biol. 2020 Sep 3;18:113. doi: 10.1186/s12915-020-00832-1 (PMC7470621; doi:10.1186/s12915-020-00832-1)
Supplement: Supplementary file 4 — Additional file 4. An archive catalogue of all original datafiles and results output for the EFA, Naïve Bayes and embedded LeNet-5 CNN analyses for both dorso-ventral and lateral views. [file 12915_2020_832_MOESM4_ESM.zip › SI FIle 4/Dorsal Analyses/EFourier Data & Results/PCA Results/Eigenvectors.csv]

-0.09522014670026611	-0.26457328067059344	-0.34383099448341026	-0.05794119206451221	0.4752622023480426	-0.09899529026332467	0.043728719631227896	-0.29921845086863236	0.04316986529542499	0.25005646062869596	-0.05131889260712686	0.10672103154918225	0.16419275547417947	0.06382527115277078	-0.1832236226839208	0.3730534944476958	0.09399314391787233	-0.09892819405080605	-0.03804575502926477	-0.05638687929136166	0.1584124791868686	-0.005312944719358809	0.09819778251937354	-0.034502050896289146	0.06886666957515576	-0.12440299314815376	-0.0759882160143917	-0.048975340249866245	-0.008512164153115391	0.003625306311150954	0.05034868762213268	0.013770352156873632	-0.00298432664771265	0.02946291583702211	0.023845284950126125	0.053122740966545234	-0.027102829773153314	0.08241113998243123	-0.03379028181332338	-0.027456099189349364	0.003820400660834302	0.07378565267307659	0.009138601326688665	-0.0244172173654309	0.04401867590268688	-0.00018703822907442658	-0.014729663894666789	-0.012349846621323532	0.009630889029730957	-0.04301795573228447
-0.10183504037337521	0.1234376398137424	-0.15414952492066897	0.014134397975548446	-0.004233982804681514	0.14310025836624538	0.15015372781072095	-0.08855634988558023	-0.2570276202602877	0.04372963776001131	0.1488750974092961	-0.3009290619777737	-0.2595223677868497	0.17986388572032302	-0.0821681215102156	-0.12377058240973413	-0.09001107671230732	0.10593210272074186	-0.046108283703257015	0.03531487183220175	0.0064932448444181695	-0.13019012750305842	-0.016079404957834623	0.11051896021436192	0.0059934250464761885	-0.02102352333181383	-0.034245911273223996	-0.018987389637862666	-0.08078392348329863	0.14810112522219093	0.06666900243647599	-0.04871682369073742	0.09230748905885348	-0.0217923806144276	-0.1679521550506877	0.07407893093223933	0.09203576761175437	0.17678281992444214	0.048954912931040664	-0.026904420082261314	0.03606587325964522	0.056579561717994005	0.02602512836345572	0.038767079525723024	0.15486558835913505	-0.050234247514534376	-0.01994005975291524	0.007571114226156028	-0.009430399664618255	-0.012835941231671436
0.06369178717003228	-0.031070728467461	0.1424153959573388	0.07919303371145311	-0.25277287760706363	0.09473390712354446	-0.19548898439847942	0.022022915364434834	0.2009250733553346	0.10261043755058027	0.0948792574741049	0.2016408671120089	0.14939996973016395	0.21028429506699078	0.010102852103048676	0.13730848906646148	0.2711132732015428	0.2592985159704829	0.09996617209460693	-0.06229136156559162	0.10719992109943788	-0.08282519312740363	-0.04624683534979691	0.14042569824754403	0.06583262444325487	0.1010625495770181	-0.022322200067411327	-0.0046110547848133045	-0.16126393690830554	0.14358424045170345	-0.07255968511806014	0.009433080718011716	0.07097024361341224	-0.0368448864951553	0.08242086731304754	0.027571210729604043	-0.03160496874894844	0.12146719242425284	-0.14409771699587495	-0.04128191248666953	-0.03940010464893526	-0.012658075505834795	-0.10630576675545997	-0.030238053526879076	0.12069605160998556	-0.07281335840796842	-0.2142597699992646	-0.009410853892215937	-0.0054540767821529695	-0.011172144431391043
-0.14447204664500773	-0.016307814036900823	-0.20502412240762602	-0.1397838591735122	0.01078962395487678	-0.1254699146198045	0.17531509217102803	0.019228931189383902	0.11860598470743806	0.004528763255412212	-0.10848207761338875	-0.10058311182907473	-0.09801019319678396	0.11698865679717937	0.013129590851872028	0.18475578739992174	-0.28543970432506344	0.15398288444949734	-0.10762247539103575	0.03626255752912716	-0.17955479997914764	0.08581415001809814	-0.0161511327269252	0.026658200434155288	-0.11776031239415935	0.2630239594640495	0.0424929423870216	0.14206368599712116	0.05909141118213327	0.048328739949433874	-0.03802731769076213	-0.06348528721786968	0.0507546231294525	-0.11237546003919463	0.03231063868221404	-0.08060800883927166	-0.2091431023194611	-0.02889841131831364	-0.14904909657860735	-0.17029411334351494	0.05661832446418039	-0.12464630638593371	-0.05143727480266003	-0.11114934464199167	0.05665889222245196	-0.10950904383551593	-0.1672132548919571	-0.042593826984636846	-0.03300286738646081	0.10441706928150848
-0.0027404328789959417	0.1716802829645873	0.16827701281907442	-0.00525682807865814	0.12314374103535995	0.12068446116414805	0.027820462324666725	-0.1175880126258655	-0.08123276148618998	0.029807615848656155	0.08057218059892002	0.05375239099598958	0.022753891513265886	-0.13606141003679514	0.15230848988552842	0.0024281339961222947	-0.09744129657929876	0.0607249035153873	-0.0241212992189592	0.06473561843690732	0.2007321299570069	-0.12959361922375903	-0.001148555639044653	-0.061202641085851744	0.2071885578290052	-0.09703545120589047	-0.10298535194729488	0.09026162135996026	-0.078411925661986	0.04018613170901858	-0.0366315473156271	-0.07454458632630849	0.051682799922948	-0.17959704283735506	-0.056507236508658965	0.040974833841479555	-0.1429653744629197	0.07381951045824293	-0.2537597201862677	0.03563648877282723	0.0031360785244159417	0.037572461874433014	-0.06046326658378947	-0.0761194699675513	0.07297444189093785	-0.05927354892157384	0.03287895871303321	-0.14335918866383918	0.12650515124569583	0.1825557849608459
0.028389898655724017	-0.03475082636727389	-0.03633270419875725	-0.014882340237691076	-0.15164362871403558	-0.04844301757470089	-0.014648252755987716	-0.12302130327167903	-0.06281314104985739	-0.031664388046810335	-0.02838762954279731	-0.1350990044549588	0.11541214950244219	0.004257476307124872	0.04688634672858781	0.04161277656347412	0.06612277627036826	0.0806119162879531	0.033687741226383024	-0.09061701777172879	-0.054865665965458235	0.22832732921618898	0.20362745236066432	0.1581290180739125	-0.019606001221555064	0.20118278407941736	-0.10500906036242715	0.004947042219839749	-0.1504704737558592	-0.015747917089208318	-0.08171442903562649	-0.06419628632309121	-0.09958454016365235	-0.01566954581810391	-0.11435551000950517	-0.0002599770744488878	0.06344575466904676	0.08791130616578485	0.04841582113995038	-0.00317635072612496	0.2094693043530138	0.12411117805911694	0.02695332290460012	0.11195017620902412	-0.15258825098288578	0.08636398756284308	-0.07758628094912717	-0.05941695074971483	-0.2518833944922587	-0.11142316490635493
-0.0230603387095021	-0.08977645366079566	-0.09984619480739802	-0.06373971171749121	-0.004495150173799243	-0.028719259746713296	0.10114328643454967	-0.048897746045764266	0.09858810330068178	0.15226540265318586	0.12757975707926114	0.1773255777335369	-0.14877329141319862	0.022730298572753882	0.008241710332550112	-0.07194110004679603	-0.03055352990485318	-0.11248994711691983	-0.07347731803949144	-0.10420657162638178	-0.07109627780082013	-0.11860928553665595	0.03549403265516203	-0.10774262296617568	0.016179958199008762	-0.04834337998210707	-0.03098905426057092	0.008364437834661662	-0.0718261032690887	0.09479627630821011	-0.02452797696545507	-0.07797504907365818	-0.03939446192242881	-0.0491986899439291	-0.020909105973917375	-0.07230541263055218	0.14378326684685375	0.049755041406240444	0.07645164909680571	0.10093219759792582	-0.062093970172153956	-0.20442963576974005	0.006279351488692533	-0.003165486752024188	0.032623247228600556	-0.01862883427978866	0.041813655355449286	-0.1146728908569849	-0.02530663902637715	0.2353918534681726
-0.02638249916140527	0.145811140501906	0.04781878487508175	0.037513686121369925	0.072840496726164	0.11421443948442296	0.01880642034241924	-0.08715154282940978	-0.11546390099667386	0.005430419009150308	0.06559597807581737	-0.041618944962348595	0.08208408177788104	0.14939665070463112	0.04405691881258414	-0.04214174692515752	0.0838200292138467	0.08965342343231529	0.10572114332566422	0.16477572984709368	0.02347479636099633	-0.0445668948019469	0.02572957036371875	-0.002136421838005099	-0.029168305095653473	-0.10632635598089771	-0.10176381540054663	-0.026644833246887222	0.2439852350026309	0.09477037513814345	0.023993792869297016	-0.07676018637174992	0.024201538830036923	0.09011522554232276	-0.13386844537813586	-0.05009986633132863	-0.2534637046502459	0.04486629747091369	-0.0074050431704435656	-0.051827172916298514	0.10826641466229084	-0.06240082746560485	-0.05161962081573666	-0.0033949855131682055	-0.05251185273930553	-0.051676078571673695	0.043157405389683705	0.08546071501260301	0.21961870841402986	-0.11831372957889429
0.020911381932588957	-0.05779593587060808	-0.01678620691671915	-0.02650320315556929	-0.1905378607821562	-0.15338497754124075	-0.03582309499362371	-0.08903624093173625	0.0688698636229405	0.058584100461461806	0.009181043067979216	0.02317533459245763	-0.05606478651733421	0.036999786970574614	-0.08817989404579209	0.08730626488685439	0.0911685018981054	0.12262629346246255	-0.007699506493489015	-0.04959368486406093	0.06114857844608475	-0.004702183506759228	-0.2007077079839842	0.009433440600492391	-0.024510200332346105	0.08531047235831685	-0.0816844788341373	0.015134536426295388	-0.0765200401761096	-0.005912054728778	0.03765242785724471	0.023676907538278426	0.027501015086708235	0.04046730457712455	-0.001958095445472141	-0.0716713623057431	0.07307795248682028	0.04012554077421254	0.176265084728566	0.002597341924455822	-0.09059870603674783	0.07602158268018025	0.17239647243377798	-0.0918780212254097	-0.0163728231909088	-0.0624787766099098	-0.052519533725101084	0.053507226505674264	0.2476060381674709	-0.022810735163555182
-0.009024384721620635	-0.03701282120705615	-0.03892927323473718	-0.050732261596498004	0.11265619298334487	0.060730476789396096	0.06733494757832383	0.03416035257472511	0.13153628161788836	0.08539084067929603	-0.027673686252764427	-0.09004790845720481	-0.018447032120707352	-0.004338068190855156	0.11046487587218602	0.01596883806792789	-0.050529945906125966	0.10220990314244369	0.05260174660197131	0.09838816886998421	-0.09361284999588368	-0.06475013735350292	-0.018714044047804027	0.059595259486982737	-0.12207956510946863	-0.11402311196759438	-0.010477418404657221	0.06167647294115259	-0.06373017880851996	0.031675756138786	-0.12548555207676293	-0.0535627386649921	-0.14729651805210256	-0.12270397652326068	0.0944189642662368	-0.08452121693365042	-0.07202244206328315	0.08726947064512225	0.04217639269925799	0.10496121826536248	0.142042604923232	-0.1074724540689983	-0.09445750994196518	0.057025294142291044	-0.004260589566224146	0.05830988936285535	0.02166192388597877	0.11817143040079814	0.09974158493412401	-0.09919406859014032
-0.013740504539999608	0.10755550704013553	0.04010804312299752	0.012371159389399101	-0.04799045680855942	0.006722044215604907	0.0016140761250819933	-0.04221750520447756	-0.21539900039995155	-0.052344528739711946	-0.002914747547417048	0.08964017308161878	-0.03918600673266597	-0.06936022949921719	-0.0480013789675215	0.027779896253284725	-0.05994435930874873	0.008133111050540924	0.032044370406015196	-0.03727771226299938	0.1226487933998516	-0.13563529298282323	-0.005603576904009451	-0.0445737302380618	0.12012673427861453	-0.069710885788153	-0.042639213195214666	0.1944720734084121	0.11753022647524008	-0.004120942531001036	-0.06905293403856569	-0.05648390472036276	-0.06629548321680916	-0.07774644790460464	-0.006264323075394885	-0.0648083182165056	0.1044970113872745	0.11467568522540143	-0.04094811529623318	0.08805807569219079	-0.0757759594313071	-0.015959257037552438	0.05800486175873164	-0.23127324878174527	-0.058575069498272195	-0.040160248887695336	-0.10860914549037809	0.0267845088214217	0.12813197259995102	-0.2992414440221117
0.03771186673215043	-0.09178981302458442	-0.00558151007183563	-0.003132090574191524	-0.0797025839919559	-0.0005010649094337064	-0.12064642281897603	-0.052262220470756036	0.07515835029975661	0.08031042696061243	0.06372177086510213	-0.09803494682374814	-0.08392836267060481	0.05367075961802782	0.0924848087060392	0.00946697473623142	0.01984297498925846	-0.041639358801418155	-0.004696697784605405	-0.05408871287047193	-0.13089426361305107	0.10815385716323273	0.17853584063680977	0.012335026885412236	-0.03835612032638065	0.09513064019358614	-0.22042856623822824	0.055934323259067345	-0.004606227427127317	-0.010771149922203318	-0.005916869655376515	0.02212985952559978	-0.10470413217987418	-0.03379866025540576	-0.05108623154207235	-0.04506622318724972	-0.0435381850121791	0.02973699876362591	-0.12493802453634915	0.070760066652671	0.033954564228308365	0.0036083960006024554	0.005628294765657613	-0.08138296582103058	-0.08025406663250678	-0.0900976648625715	0.15079807672456236	-0.018491370314318495	0.35891548657508326	0.03174759444600179
-0.004838550159877346	-0.020384926294435286	-0.04944726118350642	-0.06407992229366548	0.052267418793972516	0.0034493594945075043	0.14686059100153742	0.11648929345410566	0.02970337093811525	-0.04562981992713458	0.023364889913514365	0.15608674012610463	0.06165864817833159	0.014899095234921212	0.07216123656970763	0.014023303869432872	0.03124445155559515	0.03825890795188208	-0.0066116551948933126	-0.007842843606040944	-0.1022300154567308	-0.12924119741613582	0.06528540498492388	0.004195964083003292	-0.011553927045801025	-0.0227568398379569	-0.07648908801767351	0.036174284671871094	0.01607352591600337	0.08939975334583525	-0.005573218561315613	-0.1321450772410761	0.0052936251330789955	0.029346493686210194	-0.045145138414653715	-0.07503168757849257	0.12686968472321683	0.03125466541036412	-0.09836526042699492	0.11932969331927316	-0.03667807501621133	-0.037870603504082764	0.08258166527325725	0.043125153243924956	-0.011452448096084505	-0.06791697962495634	-0.18272735725717676	0.07083039465621005	0.09320101617100401	-0.21138347923557235
-0.030122812006754065	0.07475484442335807	0.011686486005369014	0.007074504937316582	0.009839338454262608	0.06203553812895988	-0.008521793595584344	-0.08323144388049622	-0.0013027471687028875	0.009189187698763764	0.07756037551123508	0.032339823668546555	-0.05551917634663221	-0.07492839944376686	-0.00229522651985661	-0.06434750438105265	0.09321352809495549	0.03037351860289162	0.012481889499197006	-0.0395857383711353	0.06952692531747424	0.02765962438589299	-0.02553704990018884	-0.07126106558963542	-0.1650217734924485	-0.06167506568898303	-0.10346943586133527	-0.021178729658580933	0.1358571289525878	0.09899112926425074	0.011134162625805279	0.015790530874145565	-0.02519932461943397	-0.056348574237888076	0.08795290580087758	-0.12456012958673073	-0.15095390289466662	0.07823014043434859	0.04592963002075527	-0.06823155644213308	0.0012481203977399895	-0.048439971831149876	0.12537175757464442	-0.07694935142931826	-0.08574048720114961	0.019889600376407038	-0.020063435795682805	-0.08099774219439025	-0.254480635594661	0.10781218302081698
0.001854210797678684	-0.0328013708057038	0.008017575000688462	-0.052211182404277426	-0.05518529603220368	-0.07591790714584085	0.05344093859699967	-0.04141503467150727	0.07628038370926983	0.06139705683962807	-0.09621555430000102	-0.19728625336917355	0.04926237162827016	0.0909120629878615	0.02937729438659519	0.026796564546432894	0.06432765619869803	0.07361624659649331	0.05187795411290448	-0.04750682900117985	0.02636387281725689	-0.03524325257180905	-0.07458752082196132	-0.015650846942261713	0.02690266765088884	0.012777329534912521	-0.07101145596639535	-0.04020195854676856	0.004574073960700656	0.03365350400250726	-0.09029014940074001	-0.052074228312993284	-0.07174938563645847	0.05267017150674277	-0.000024262273471276595	0.06958807377484577	0.03218289714630584	0.01249902941979467	-0.046122344791416144	0.04719183314268473	-0.020346156878939328	0.08548198336349053	0.03828451211997621	-0.017501653551954523	-0.039856177507322524	0.003987151088829639	0.04207986716492868	0.04810176239841582	0.10190498014884597	-0.04484315173732923
-0.01827596197652542	0.026586154024677983	-0.02438659250047178	0.015109729452600779	-0.026082830961541247	-0.03567113420659271	0.00224584412661806	-0.05191468767762341	0.006890162838249074	0.07791182386357173	0.07586969196340111	0.16427952257108966	-0.06475803394016405	-0.06319951773814661	-0.024533608606810572	-0.015545078091177243	-0.1041767918867593	0.06871761938818038	-0.00724421319118948	0.0396171543215368	0.004646798338659582	0.011531825687695965	-0.0172171796223695	-0.032940491793138564	-0.0873756471040561	-0.055977435299933834	0.02664121697413189	0.10069466577980113	-0.023870239166873263	-0.014848164524552537	-0.005886082681393706	-0.07593075239978644	-0.028038876616894217	0.012525036203092985	0.0030756923809037787	-0.12975422404253303	-0.05793024697051378	0.06289868181746996	-0.003940187084718846	0.15720614211701078	0.2192954826648582	-0.007052951927167317	0.1013621960320007	0.1502401634221545	0.060323878418909516	0.018352297012536198	0.04734687746999086	0.05074005939852627	-0.006132694945119897	0.026826157097827995
0.019941151719652717	0.021009938809402738	0.051876802425567727	-0.03134097696082852	-0.003050195451829181	0.022553340538835613	-0.007847454322021765	-0.07518147557123901	-0.15205890366309024	-0.02596674709021765	-0.009330701078947895	-0.030609132173699545	-0.0301427385892947	0.11967986764516064	0.01487175173974045	0.026736054023767615	0.037924702276848764	-0.016643493979154027	0.000362841402505862	0.11356643250062128	0.07192678914059181	-0.05342327209542612	0.03424656540965844	0.035650034493732025	-0.04756360935730929	-0.03924422114299661	-0.07740422008435345	-0.07049312256380637	0.017286322213373582	-0.04408860848935491	-0.022675560539469883	0.034811205779606	-0.03836127800101736	0.06546357613487636	0.07324513545410707	-0.02643453848353386	0.08237203210900944	-0.0036355749057522483	-0.06775212149173543	0.016731925107749335	-0.10724932209806813	-0.07021489920206672	0.09013461062667796	-0.20939315239154188	-0.0008569935365714473	-0.026582929893560793	-0.17703724188931708	-0.11978201451117722	-0.15244902517717338	0.10333812963902464
0.0042900020824013915	-0.044485742574546405	-0.05164698665484747	0.01713439420282451	-0.0347312864950342	-0.009641931881626542	-0.07341595470267062	-0.004489251313445049	0.016685034483525867	0.05846367445548495	0.06642851672908101	-0.076738673154701	0.005644502219671083	-0.03910294082487814	0.021727127018632383	0.057490563452163496	0.020858431911722895	0.013855023684094633	-0.006526807982480351	-0.0537507852670021	-0.2064839535120428	-0.05345844926433777	-0.05608922907585426	0.012468981704096617	-0.008024770783474364	0.09534837903620078	-0.12078857910777839	0.12715041543729133	0.024731511751089667	0.02379613401828241	0.003585839383178904	-0.05325437913484283	-0.01614431622774735	-0.036657627311116686	-0.01786671404961329	-0.0938057713442217	-0.03739907912670747	-0.003729847954571243	-0.006705393966754172	0.016599390572733852	-0.058114865741626553	0.10914987284406302	0.06949951387485534	0.012714893522094955	-0.006824611340581491	0.05384832923069376	0.04480837614156616	-0.015177912872041878	-0.0630157949773259	-0.0957949846774962
0.010834142910024252	-0.008361318234423418	-0.003458935861701031	-0.059328820788863604	0.029089350809343884	0.03363846838499171	0.08265175641672552	0.10088664801391375	0.034063968843386805	-0.012209832294939776	0.03732508991477833	0.11092560624948936	-0.03647688723013576	-0.011169347581335257	0.054186732929425135	0.055730213832833254	0.07678368283772628	0.0354692129899598	-0.008239544060298452	0.020845505998134926	0.12523682684390705	0.024146278024162332	0.1313077323665095	0.010408761356740053	-0.07055004822527874	-0.0890826813471294	-0.022774153775398345	0.04332972769323473	-0.040575980831630706	-0.020910981826383967	-0.01254349940666768	0.019976856187904218	0.02183233000292536	-0.041611527779294104	-0.0341609031856807	-0.03868821606478915	-0.011199805165409197	0.051633879240872954	0.0739048882026999	0.13177434884077613	0.016484879782640564	-0.005022055296070683	-0.015891927100427302	-0.0163746421195907	-0.044054752525871634	0.010397105886543724	-0.035348409167678924	0.011315017382178334	-0.034839037233626496	0.014629285761157396
-0.0195089609334178	0.039780758885046404	-0.02385426244826843	0.0029628820946437347	0.024290946364813402	0.04708589188561005	0.01298890227522111	-0.0058458191152580595	0.009546818798947861	0.006902431460959205	-0.00011076526074781275	-0.08001230800093574	0.034359209424657006	-0.029331799688259132	-0.015990270701979524	-0.0499788892163881	0.031107071380797706	0.050785408214956015	-0.000364056587182051	-0.12269910620844592	0.014137497704242694	-0.09087703857903826	-0.0845608165281479	-0.029760498584550214	-0.11005101291953692	0.01837576595612036	-0.04171623446794452	-0.06321088779798423	0.17972080121812242	0.03420127920513483	0.01539936538704105	-0.05608386076279877	-0.0759476516148292	-0.10020576057194232	-0.02379282323559911	0.0591649384751357	0.0816886694046684	0.028530735869735577	0.02416315924750649	-0.12333012534037198	-0.05644019370073065	0.10807686008743259	0.012996918421353603	-0.04220823102115024	-0.07548009211792388	-0.03883382621866253	0.07193324424983943	0.009091508496252357	-0.0004147588882569527	0.07394696233016176
0.0022874066284769416	-0.019610072664626128	0.015801143227147905	-0.0200878918259066	-0.04217203628320312	-0.06983873985083978	0.017270124105038167	-0.02997234679963639	0.09939253825757964	0.0645492763001842	0.005104650029674612	-0.06294767566562581	-0.019275931905885973	0.03859369958273632	-0.002253310624752824	0.0024688126361188606	-0.01699941247207694	0.08363225088440228	0.020381581435757752	0.007334510664009086	0.1103229782734172	0.12048869156599429	0.02120699934221136	-0.10817001139444934	0.04637520670268417	-0.01690378110047097	-0.0879220618303007	0.07843494909696061	-0.013631133095957598	0.00233796886025848	-0.07651544702448015	0.035128109411839525	-0.08028124807522531	0.061885327259190034	-0.07274937930243008	-0.02827714774928955	-0.05179132542576469	-0.05845605620131967	-0.08259679896231513	-0.008818592049962772	0.0661400778910014	0.06299568086035055	0.04880936404949795	-0.058426515851247425	0.02861766339156531	0.024314426187924846	0.06851882679375704	-0.007320634437244837	-0.06115754460567663	0.030191466863921105
-0.010502556947934272	0.03574910645306274	-0.008563224886701309	0.0015396964603937625	-0.0030366680158637484	0.013373092407505676	0.03695277104716573	-0.022364016430486914	-0.03623318840692592	0.02051014599699747	-0.006362146830820618	0.10770756389997008	0.004100637115408246	-0.0003236385616511746	-0.04676052247584374	-0.0540698681257645	-0.0428716295205024	0.05799281031788773	0.011226675133361314	0.030530448033777725	0.10234625535278002	-0.00835911699337477	0.07175693050621411	0.05008531916029299	-0.017976053651628583	0.06333026594130459	0.0699295278156871	-0.0983918171528777	0.033327250213802576	-0.08506849101275714	0.04839933275305698	-0.1247143520200342	-0.030655377276569484	-0.015921945274449463	0.11109634959201836	-0.06513605687047415	0.042568888477731937	-0.016756088261960404	-0.08712435786207438	0.012958888308199804	0.07508357205487565	-0.05081855236458235	0.09832828983055356	0.08923436233875937	-0.09928137155046403	-0.014025754375006987	0.02195051389820699	-0.023801272686157508	0.032286976693245685	-0.017023873024580236
0.006922622001726383	0.005198022218209285	0.02644983036121039	-0.014110501511926853	-0.014054595935652333	-0.028817166196784857	-0.041495266815590175	-0.09142841472975033	-0.052098118934327496	0.001287602626588797	0.0172495643120291	-0.06424601886504007	-0.026136239468240317	0.03568371793461894	0.0425640298135752	0.031396401589797875	-0.013449476346485483	-0.06946556354676753	-0.013325014808278525	0.07790718553931694	-0.07294192806695725	-0.010112342301456995	-0.09510942757506713	-0.038093810449335144	-0.08124697346474302	-0.05541072619048479	-0.04054465302737429	-0.04296050233160272	-0.03027381812435302	0.0946475935107011	-0.09446713047522659	0.06511708696796965	0.0008471470378469161	-0.007332649349454323	0.02087828462666366	-0.08468289633290373	0.01020403459899866	0.02392430966796324	-0.013218917316177324	-0.03226095483536559	-0.04553465467870438	0.03912527011470289	0.06963405922871989	-0.1048335801770422	0.09568354318815438	0.003763349223967599	-0.045496529431072685	-0.0015683026134242477	-0.0056534984396709	-0.03128303552581211
0.0036699653816202773	-0.021359563320691055	-0.026815977912405344	0.006051017918369154	-0.015252564931205297	0.0007885491246293179	-0.013324220306108366	0.006617077738928572	-0.0004555401189521291	0.03795005334848158	0.015249799647343333	-0.012263339934575774	-0.005790670528299286	0.02893649197890008	-0.03599675648367057	0.03142575010276547	0.035864147710062994	-0.013045571238475133	-0.006653171639992991	0.030478517223991496	0.05675489636616336	-0.055593719674031886	0.021002493925409333	0.007015036597923321	0.07067202084931078	0.13504041464449407	-0.04675387968037934	-0.02327083542191977	0.01134311650773592	-0.075112849835735	-0.013847508303875627	-0.11893409277502065	-0.026902986092011735	0.02032197787742861	-0.07298973489329698	-0.028960940436661257	-0.0631188797023246	0.038295561970493844	0.04778519493682719	0.059310571341279206	-0.03568016536656633	0.01921928175802176	0.042168413816519576	0.1209954744804959	-0.09425702659564605	-0.00013629759851731954	0.042957956797348915	-0.002472030480162783	0.013947615750629513	0.004970839428660589
0.008356271733181441	0.011810716049018457	0.006504234688582256	-0.02317759123594149	0.014790822829255234	0.012438585003184203	0.014223619032240504	0.020411512707769083	-0.006968841761951056	0.0014407221912447533	0.028297642258244732	0.042469672479403385	-0.0068598319692950716	-0.012786132335678182	0.025877115267353798	0.0308961505184979	5.55667250048443e-6	-0.007877070551485498	0.05042995930568664	0.020326086518734486	-0.01286465951467739	0.061768340559120935	-0.008569264011641672	-0.012255087530393012	-0.03346344287538437	-0.14381361980874485	-0.01829359112269902	0.030835312962759074	0.061528787300164735	0.020395286118535305	0.008628379970816582	0.021739810339433514	0.1307318453943938	-0.08819942334208625	0.042802312891496705	-0.0011898703632377504	0.022363918243755124	-0.02083632189838107	0.056238097337468894	0.01377219620659803	0.07804801957737803	-0.04264201048194243	-0.07161862367012242	-0.06421209563581304	-0.038287483206431806	0.01530810664742627	-0.02281697983537013	0.03197277118916055	-0.027666815483941995	-0.03457173336204375
0.001675162765360049	-0.002350935971509114	-0.01140240840222928	0.006018267352795785	0.011921669731921892	0.02006299996101097	-0.022088441020081322	0.01515718802055496	0.017142595066429546	-0.007383073214051975	-0.017656291594356627	-0.07577839653668056	0.0010612999447401766	0.03183942545217275	-0.024641195325455	0.015711563351571492	0.03550056114991339	0.03125271217078664	-0.022409625820358416	-0.06654393361729491	0.04734359276928321	-0.14928902857554543	0.004435265478411387	0.015444005648033873	-0.010039761729583232	0.039156158037267234	0.005873453358407397	-0.034133314839281614	0.017064593185764528	-0.005676468291602144	-0.024893420024754403	0.03102074168945544	-0.11252273710392634	-0.038149046592328026	-0.025993361021830808	-0.004097647669762119	-0.04452793921310749	-0.04899464599306915	0.04537523367744048	-0.1044726996131949	0.009836734699729694	0.03948137917468143	0.12614889124101564	-0.10920703214733715	-0.03593853482366672	-0.0034205694931559883	0.025724703418756274	0.024370913484482136	-0.054802700483067304	-0.020060547562612482
0.0022023223951901563	-0.007416034408008271	-0.00009931543848859235	0.00429953216134905	-0.0011901368091248982	-0.027813045002623892	0.014997869384982097	0.0160149952863987	0.056500275097406585	0.03527860540512739	0.012848983201797632	0.008637946803042931	-0.002584184452811172	0.004213926521409023	0.014785496640331092	-0.004104823509265224	-0.03855791929213795	0.06534508309421712	0.05856395128870674	0.0030998823079025585	0.03295305487803543	0.16995240369213457	-0.01983805949076124	-0.03470235787032648	0.07524340727974255	-0.036950640413458836	-0.005284008003440244	0.0747562707401933	-0.0016740336900158783	-0.06567067888038101	-0.03398719310774854	-0.05837373749176242	-0.03136313528886711	0.05549655429070287	-0.04420150243558222	0.02522678417333652	0.037644082768997195	0.03939182779596103	-0.07959922138931932	-0.03846184103636253	-0.06541123548298833	-0.0669733928914674	-0.013088893780400986	-0.03779401810003546	0.03825459339187687	0.020166571329332895	0.02061139771300639	-0.011683990846977604	-0.003083706790820007	-0.030457093606446547
-0.0006036005358374594	0.021244666947781467	0.003356751851744122	-0.006953589352677108	0.008563720455210935	0.01609894001002022	0.008243146982959294	0.022591540838577215	-0.023807358714860637	-0.0032668378484535738	-0.01828405614740115	0.056969995624183145	-0.0295409905644915	-0.02139622647456108	-0.0059653570948897	-0.011513774798980084	-0.022618984830618517	0.018825508299217045	0.030165245125987436	-0.0006979681611753927	0.07480904967866987	-0.05936015124856113	0.08269088025791002	0.10451651302903045	-0.007796244139203729	0.017938480007850158	0.029070893623872815	-0.02834261541976501	0.048913843889967654	0.05503793223982991	-0.008454617777220556	0.07536008254443913	0.016138512853497204	-0.06581693790023191	0.017351903948589525	-0.0778453157232862	-0.047826819779376244	-0.03151256143847161	-0.015747823789971867	-0.01891864598408046	0.11397834522587862	-0.02574460251959565	0.08415327074252543	0.063818047989646	-0.05629786377584067	-0.04885012217217542	-0.012314519758467372	0.019228134998405297	0.030746074228378988	-0.033324385638330255
0.002347005777480187	-0.011630624197120595	0.005171014057428125	-0.004549423070830432	-0.0019857338322750856	-0.019399440121241125	-0.016366612589633144	-0.04580242042302893	0.003692493205602846	-0.009796838877614771	-0.019490051687350612	-0.05805161065055586	0.00785713189855218	0.04052377515686409	0.012775544007504209	0.006212281161461097	-0.006350252541735205	-0.029870984516807978	-0.03114097885704827	-0.011953790433531068	-0.04013043891264598	-0.02144505054805349	-0.07282261738507245	-0.11400671570767976	-0.02659541329779712	0.01880116185918644	-0.03995940060677027	0.0059383450853805544	0.052712315677954355	-0.02180216650522029	-0.005422385665358607	0.013242402659600347	0.006939450587161187	0.07497532371038927	-0.025331917397414715	0.04760437873808324	0.09277195207634496	0.08648322365594746	-0.08825526641224661	-0.015437212077813635	-0.1253987350834373	-0.05442445071508374	-0.005619934408217293	-0.0013040892161645598	-0.036479079639839304	0.03185221276323374	-0.016927589555900485	-0.051267173602875304	-0.06141304954099315	0.03344127693538411
0.00015936616175589913	0.0021566698308523096	-0.008239741691777434	0.004042769017674561	-0.0069877324440150166	-0.004701218094030986	0.0032109780885629185	0.024663531974703362	0.014546701012897763	0.022737679990939796	0.01801467015055149	0.03968237973235373	-0.028226867507776754	-0.025740711303518852	-0.01754473742642373	0.011884856849958462	0.022009942003949078	-0.059647042815734734	0.0642107863035175	0.037697434228444	0.01461670107333315	-0.011148593314869233	0.04015512616086052	0.02945384487644127	0.05104691377198822	0.004450539148986529	-0.09510545945096979	-0.05147194077519777	0.06697710188657505	-0.01914098921809433	-0.03349799102618259	-0.1148886375127552	0.0011879008834547733	-0.024793709130746317	-0.03141166119536548	-0.04170773979186141	-0.14838079724905842	-0.06853587499383153	0.03748325415193745	-0.02467016276594052	0.050276414818531165	0.0012616856659485864	0.0977069304480265	0.08353687151247186	0.022900963718359146	-0.07022736458224554	0.0005468842382910753	-0.02606401784905691	0.021183319360228135	-0.018152854191760194
0.0025763657329508933	0.0037972492096389333	0.010841467773229268	-0.010589096824184782	0.013945625781577467	0.014872819795623793	0.003251374201560068	0.006062932461581309	-0.001037503312722808	-0.004751964458956168	-0.021804098924722556	0.009050750333649056	0.026134544911513846	0.03832645786356207	0.025371110226178734	-0.01804893537067353	0.01296154748644252	-0.016891144130659633	-0.002686546022122062	-0.0020876431775510022	0.021888336692279742	0.0035701647749070966	-0.03894587304887099	-0.03299239643079965	0.008297999719308745	-0.0672334448896478	0.026306671528167125	-0.04405927537305462	0.03823954683486461	0.03427052433784324	0.08682815992709801	0.015306517000695293	0.03618569230721793	0.007869419452111429	0.10072262727255343	0.014741598486145431	0.0693631268919825	-0.019314356206115938	-0.0948335393087002	0.04401784613028357	0.12730335943822585	-0.00785715930533483	0.01990883170076567	-0.08213188420781092	-0.055826213554130935	0.018020745299862858	-0.0023515759141081406	0.012051682287521634	-0.02944887281723886	-0.01516329808147345
0.000329042878902062	-0.006251761107671127	-0.007250164530191222	0.014995433409974354	-0.004455803246273521	-0.006925797510189059	-0.019359002425695195	-0.006989720829076109	-0.003969234270538863	-0.010900947523412028	0.00017150071623913538	-0.008437283641480511	-0.022954146800546395	-0.00257191431039177	-0.0160817701271354	0.053325931963903506	0.0163196446774536	-0.014117398113972085	0.026145926870148828	-0.009096820417203354	-0.058144906206555394	-0.027010178407023144	-0.03220969654868609	-0.0015013586105374309	0.013445268395610006	-0.022821181172184436	-0.02962730578327046	-0.013467504262400194	0.03420246517919873	-0.046298772946789996	-0.05956211225917841	-0.04764024430638822	-0.09365324953752066	0.06723016615081794	0.024354103628186637	-0.053278473754565674	-0.10118365234473518	0.018444006821112403	0.02899863064375206	-0.05355056198380652	-0.08686756959258034	0.06459407996231344	-0.012199265919300867	-0.0522624427128003	0.11694000889904839	-0.03202302409110089	0.001501860869028235	-0.025504332326810285	-0.014025805778980943	0.017854253495963184
0.0001481228109031335	-0.0033155980688113094	0.0028628632621392554	-0.008195940728726288	0.006650811350127704	0.006861745095172262	0.005663304532180148	0.02321872527045068	0.013983973729182017	0.0015380299277187484	0.009468534195716853	0.032720289857868116	0.012527048760108418	0.0026450075292826798	0.029706889622283572	-0.041964572176497794	-0.025961517902516645	-0.014100507505941696	0.00912175911075173	0.03981801774727592	0.03163382707330172	0.0474476526435598	-0.012324594189659416	0.04565664984219571	0.030666310874612118	-0.05266471604487253	0.02859542011525462	0.020737068003512552	-0.10402751576262514	-0.024946648111244585	0.033471131292478334	0.01713715342523766	0.015061449549932557	0.01471821191637965	0.0007625721917862618	0.017146430352136015	-0.036804037382288705	0.039870773820452975	-0.10974044570097125	0.004568914013189054	0.10687465777747085	-0.018627486337029337	0.09095841691791681	-0.022367132332416023	0.046422349353092446	-0.01439350349224802	-0.015054623431890289	0.023363928797099233	0.04065890171179109	-0.019878887468836884
-0.000028272138494572032	0.008886912176930451	-0.0030174607479764187	-0.0027420336896217495	0.010545194674972433	0.02589290527329502	-0.0031005888385767667	0.016085661714738776	-0.030351064656392264	-0.01621480905890692	-0.0359106520782659	-0.0024743223376600954	0.0006946403673069065	-0.012874900176409462	-0.01439051891747309	0.027572713985419526	0.03177337608298335	-0.0063151631702547985	0.018612532551255855	-0.061203473047970997	-0.031634263972187146	-0.07358558480987765	-0.010308547437036528	0.037862224773834545	-0.05887904669606057	0.005039378656125725	-0.0022439336377006653	0.025978275461325466	0.14383004628000023	-0.04585831645707361	0.00900643881122013	0.08942291996197678	0.07980136707927978	-0.06986872387246139	0.0236179591648084	-0.034469924982311995	-0.02368358763098283	0.013840543362673896	-0.03204433435898688	-0.002332371752552881	0.008380801069194838	0.02188343377870043	0.011348186398566978	0.022060815927446516	0.018908089650794848	-0.03060734830433916	-0.011022824317772384	-0.008366567736379029	-0.009803615649781935	0.028625205734108157
-0.0015699236700871793	-0.010671174540184234	-0.0019653005668343244	-0.009663715444231297	-0.007011888393760914	-0.016015924889196648	-0.016088350699413244	-0.0007183178921452919	0.035324423950128025	-0.009818711975325568	0.0047959565121769455	-0.03798593365412031	0.0014008413668385213	-0.0074579506784326335	0.010513853048663906	-0.014858247169719955	-0.004357987013734568	-0.04213129029743318	-0.026811573419185566	-0.023016535075747892	0.0016582713404291322	-0.03879770854630206	-0.0022918898702722766	-0.0589463828860118	-0.00478723648260216	-0.0280212181717053	-0.05005089385268025	0.016881697198164968	-0.002953015672134517	-0.01243154367441441	-0.002520374569508767	0.008976716768386014	-0.0374385129772852	0.04408709614800133	-0.0552387868566444	0.07540590880878481	-0.025353938546547897	-0.038365523699808196	-0.002668819945614284	-0.04989398677128633	-0.004699657303275302	0.07383844876465351	-0.014617474130780184	0.010378604680798532	-0.10061913210926338	-0.02382381104429124	-0.007782137835476896	0.010377049324706006	-0.023868604202359405	-0.006172889206228357
-0.0014642004764200817	0.007997629857375817	-0.004506366840739147	0.0002634450519412715	0.010635119589383632	0.024311716269034875	0.034624997851761465	0.03596452315628497	0.022406476820171405	0.014510332096037993	-0.015149385527877458	0.02199426026593319	0.0094958643321289	-0.014006350327792877	0.0032890428109494316	-0.011762122916844017	0.03786391740513828	-0.012114552199862884	0.07909430035970962	-0.027824976267735724	0.0035006566498014995	0.004996364326482405	0.010186765484723848	-0.01324525578995571	-0.024623339823858136	0.004801659129131065	-0.019569817341500623	-0.016296806273614753	0.10549821427691657	0.000306515753053814	-0.02284888052424673	-0.13357560162530224	-0.0044718072804038975	-0.037625390104998116	-0.01923293165423713	-0.07871683311993664	-0.039018215833798164	-0.052328594801112675	-0.005559095524173685	0.037568518183477825	0.04141158875201859	-0.04034815880305673	0.0634734040618251	0.05674404907932522	-0.023253544520744088	-0.015392921139241442	0.01489764323366592	-0.02935062148680781	-0.023123391475813968	-0.005198000689634177
-0.003910955662264038	0.001856138185264019	0.0022305002673038243	-0.003908606528075529	-0.005342519539381414	-0.01414438741986088	-0.005788042820292806	-0.017576421130679993	0.006204898436258688	0.00017965095387266917	0.004879445344235551	0.01968467889742011	-0.006811254679577945	-0.0021132800369898725	0.004927687011806401	-0.02104629721595567	-0.00850290202731463	0.007979938809105832	-0.021404989320268217	-0.0002148937723100465	0.04452659117736954	0.012558832864237403	-0.010449077697667338	-0.046067801439188615	0.03194329495088932	-0.04415953521430876	0.01648231254774185	-0.014220458938189198	0.022678804835027128	0.04574800291960038	0.038195522850940994	0.013582170190857598	-0.055216878562297775	0.062156752685733396	0.09333601358724876	-0.018141996659088173	-0.0074195992357273	-0.07806627766802057	-0.04033689669321359	0.012000628185115065	-0.0017063056586399065	0.13185056464462663	-0.12007250655249432	-0.081781638338425	0.0063143058969242286	0.02055995239154717	0.01022564274461861	0.02579177217162413	-0.05525404559765174	0.00452736565059073
-0.0013145172026869864	-0.0045010622581986015	-0.0015424151923477064	0.002669807232241854	-0.0015282694790915096	0.0019164811562742213	0.012293625715214763	-0.007309145108265	0.0006932599600398843	0.0005506356779825107	-0.009933125257981686	-0.009126613204220393	-0.0071309507436614974	0.0019877838706968817	-0.00491267644151137	0.0010609262973106173	0.020900177416820823	-0.01972893384953424	0.026057225520756934	0.029254404762326464	-0.03369539989986845	0.0068426008522686314	-0.027274003171787613	-0.0023637306675349003	-0.059121910339831205	0.026718664959228006	-0.017052550007428724	-0.04132476925305207	-0.0020494375580884135	-0.07107136203754533	-0.01974921687030248	-0.10052604256051981	-0.06208996010712791	0.011226185823377678	0.02147014116432494	-0.009909754343531075	-0.0898628544609234	0.008558015292281729	-0.053229104675680795	0.044137088156588775	-0.05164000339033441	-0.010397816136468745	0.058111064377433394	0.025498226050714348	0.0798417061918166	-0.038880357278652404	-0.005628774116610802	-0.03250637354552878	0.012326082119561533	-0.0008939434638534571
-0.0019930315622504434	0.007029684186485174	0.0005876331303829254	-0.011887738320352304	-0.0035848669230116536	0.0016687946368476347	0.0014231970182322397	-0.0036394985538091393	-0.01281305632813744	0.008514591027903792	0.006453438735108124	0.032827319743627584	0.015516018021983179	-0.020432317109111912	0.011734543859847053	-0.01678882017865831	-0.023745963783288408	-0.0008219325298041718	0.010766457650701002	0.025972616300893897	0.017119698921670923	-0.01908586423429197	-0.018641068137003194	0.036878444754687253	0.043992486001687404	-0.021099541036341467	0.021902190739448917	0.03134148451302984	-0.02602784917307585	-0.004995634767538389	0.05101619272622688	0.06559226103162755	0.018079418557726996	0.012229917870314652	0.08244752943381047	-0.05102195215471812	0.00031616290210067523	-0.03212763831261986	-0.030841896098743975	-0.0005763825853518081	0.08344162420724333	-0.01322238618602855	0.03235487149682729	-0.023993335311542574	0.08525300749950321	-0.016878165175533866	-0.04069623409000475	0.017668617358100627	0.014379832077595892	-0.010987306553943631
-0.001341239615078175	0.00007241154249833163	-0.0009892915526407006	-0.0045639336494458374	-0.004546572866100914	0.01218359502041889	-0.00140311485810169	-0.004758837940102865	-0.027730692268461338	-0.007225974179484664	-0.025217113333997888	-0.02094216729484392	-0.0073099163758901554	0.0021274699483819653	-0.024526602134117635	0.0038020564166364877	0.027430608632863875	-0.016176486127267332	-0.01776618747848661	-0.04044265962937927	0.003392098949273224	-0.029765915455370405	-0.01629043702565959	0.024663673275461016	-0.06507363259429343	0.014109119718005268	0.01585246188119176	-0.018904255490517392	0.04881358593109342	-0.043713055720605964	0.03141830665180246	0.020970948062905545	0.021636770186644526	-0.05486340708058944	0.0010203491644152594	-0.017252018177160832	-0.01744195251900392	-0.016076994394784692	-0.00437592253557884	0.049931512869173494	-0.011790651916181227	0.011353334653254093	-0.020517067762262257	-0.017411685941581427	0.051080588589523426	-0.008057043075843227	-0.004687146803769542	-0.015967337548154065	-0.008864257000667761	0.042473201562976154
-0.0005825143733460917	-0.0010553993359274094	-0.001205175697404511	-0.0034906671873793245	-0.0019754374143366596	-0.008400021870137518	-0.005997448630490703	0.00014879112067209637	0.015582947760623241	0.002089025933582108	0.02074113413811397	-0.02059485216958926	0.012788671182622169	-0.00207069286380193	0.022422089103061843	-0.00660601576156189	-0.022625740035356154	-0.010908899831090571	0.005805562015870996	-0.011278084771172554	-0.027287789916311433	-0.023346520713339005	-0.009564452903435113	-0.022100135343230787	-0.0011953341990300409	-0.014948229835034015	0.0292505408460852	0.043693095128178705	-0.012838134444419814	0.002708316697668568	-0.076426829596628	-0.003972844137888712	-0.02395482705330052	-0.012717316276768066	-0.044819611892923376	0.01478768165233453	-0.07699983400639439	-0.06387358109442999	0.030223150183069578	0.006466747925270689	0.004375287672661804	-0.019559658526474916	-0.033561937723241037	0.008719996204943545	-0.03949178435094709	0.003912432999868881	0.013352514584890784	0.029907680355527145	-0.0018442442274833794	-0.0158433421802241
0.0003911853358900354	0.005370462219240339	-0.00259823045493056	-0.0029496698570270117	0.0031107637258136686	0.012045545196938156	0.011682102079238615	0.0039810665876311565	-0.001131535350228887	0.017561067880502053	-0.010031646496560007	0.007062561565590129	-0.011013376408612963	0.002877553359738767	-0.00889719667739044	-0.00403991546307775	0.007035610410947352	0.01915245249657601	0.030895035381615588	-0.023589087035619336	0.03505108761212889	-0.006866224434880932	0.03076063797221773	-0.005034743222188646	-0.004992053550696776	0.010061284958342138	0.036695540481957216	0.01618075132436416	0.02765949217784181	0.004102293287644122	0.016830349600878876	-0.012460197547894908	0.02365254833075013	-0.06577182994971194	-0.035622958374795184	-0.03726530089557277	-0.05729821731947446	-0.017516403144797542	-0.0031669778986141944	0.04001609248458897	0.06851018151651565	0.05106740749401084	0.029890322683375145	-0.03668110397725621	-0.05555157528257479	0.007954233985691598	0.05747871787982636	0.0018001441650580124	-0.0326538810254266	0.03474923896999314
-0.0018494296026928332	-0.0005836925483716449	-0.001014124509943271	-0.0008341052971538715	-0.006287717337920764	-0.0076905708024404985	-0.0049585504010886804	0.0011024692172433822	0.003189848119803964	-0.00376749552628713	0.007836544074577432	-0.001431108964062048	-0.005549781144231502	-0.0020159029536130735	0.017383934572769343	-0.0010364034591893228	-0.003436479413076138	-0.0014826612937538647	-0.007524365135854782	-0.006584696565326814	0.02105747244028159	0.022348221926742424	-0.02945487718292972	-0.05526796230126473	-0.0139612264120218	0.0009586969361009834	0.034831597956361315	-0.007944879872636368	0.024063058186119125	0.02636175390843795	-0.019600149802280732	-0.04120934886186181	-0.037220962246087494	0.023899943698319104	-0.01629076462178703	0.008560238251813153	0.01687642781992732	-0.022802346221917458	-0.010316502196837052	-0.000044910835992049026	-0.05776299280054854	-0.0007654201916798137	-0.11023197606140267	0.032206843655438654	-0.030893382818190103	0.03519567315270531	0.021220445196239012	-0.0020409614777973295	-0.029020039262996428	0.003778434433240864
0.0005126017931698447	0.0016827820810306057	0.0008642727780867005	-0.0013041811472501183	0.0056661072635589395	-0.003375198462826053	0.004316051653869816	-0.004533070278796165	0.012635684827071045	0.010831317779122837	0.0025589261252923134	-0.001338510220412951	-0.012844059788751822	0.002465957566968708	-0.004250913103093554	0.0027210133222154275	-0.0028238950310964057	0.01778767048160699	0.02478818686375819	0.03001237109708497	-0.009134877062608193	-0.0049512725110823245	0.0038227643612079067	0.007447322632199155	0.004597963454605236	0.03771476189631992	-0.008367967907699746	0.04181321609026614	-0.0111599708698487	0.0015126117494094478	-0.006717380048886621	-0.029120898239184383	-0.041387829902428765	-0.006250570095995816	0.03135510649813681	-0.007717824296691572	-0.061869606973853616	-0.0876945027181326	-0.004490600682832985	0.004300915130670408	-0.017231031242663886	0.011333108236914233	0.021906139032952656	-0.008680002243403272	-0.023557762045005416	-0.02198577119415654	0.013902298427771837	0.018637753057726462	0.02887362965328699	-0.031011828831190563
0.046163155080531065	-0.037136524494891555	-0.005917391058353931	0.1377641753641781	-0.2355877257273839	0.12303406825518268	0.2169295325116337	0.13028386414012363	-0.1683812962528144	0.4470805860652626	-0.13734683483812668	0.0860949016030168	0.3229351396575894	0.031531055134528065	-0.20045812303504196	-0.1281398153264471	-0.07787827770029145	-0.036487008626790995	0.00732674746073982	0.11472638674904295	-0.16093980958330892	-0.04099234946120606	0.06940880307117639	-0.15672517783782952	-0.04779893806516398	-0.013964033591019049	-0.14320212067147364	0.03939627659280974	-0.11760554551855411	0.0852645203329084	0.04178221932430703	0.1298744832550709	-0.06339989680030064	0.04355590966705654	0.03892855322060397	0.11842230667311429	0.034118468094705534	-0.09897915226346066	0.01228343996933872	-0.008917151366009374	0.0417923817470072	-0.07683686375772164	-0.05454760835868462	-0.07303395927351838	-0.03374201595648957	-0.014825870991190968	0.019270803303714668	-0.017848019898274448	0.05723643756221504	0.015519737168653593
-0.02135126244682326	0.00856627106631693	0.019790118175515858	-0.17555532456353892	0.12846734232015347	0.042587712900345416	-0.14781115064365455	-0.07101269798195697	0.11990331126496825	-0.16837886602088256	-0.03353852458818059	0.010101025798878407	0.00914655591673974	0.14460125150468567	-0.23808679350799214	-0.2968218751841536	0.17575006904551746	-0.03404014692825506	-0.1806691941860526	0.0113916461503554	-0.02371217170752188	0.12950975211927407	-0.1050482040990707	0.10397123503237626	0.1947695509563719	0.04190242578421382	-0.19419760181111353	0.05991078407675576	-0.010462995164461246	0.22856012182041993	-0.0530446588510113	-0.10518828674342215	0.10777176804465836	-0.13629277372654014	-0.07978363864082658	0.0552284367316415	0.08412579943641807	-0.04211845935587741	0.03336136008200512	0.008767187881298565	0.14873473433119322	-0.012637582104110248	0.026079517570220423	0.02221535290082409	0.06949651232649809	0.02008924938012447	0.07227717104599132	-0.0371693543849219	0.038535635059995105	0.017938722402096895
0.03811952846157212	-0.04109350461542907	-0.020317872372888374	0.29578726734784594	-0.0970126513538029	0.004526952157275799	0.24681357502375306	0.0007837995347293361	-0.07717871620771359	0.14667196135832214	-0.0011587086528095404	-0.009789809499458832	-0.009448627135514904	-0.14312243016514373	0.023841467108564662	0.09258621866543636	0.20794869349452028	-0.04497372469847497	0.17153128685691987	0.168155125709297	0.01300161919523134	0.1731206064472664	-0.06616409521978198	-0.0076964706363237614	0.032222247869317	0.09363233772276673	-0.07418346918589319	-0.04281955861146111	0.05202490173004585	0.045646775945666775	-0.0963601524568482	0.0041062531850558776	0.09896039772769237	-0.20124415531907333	0.0755761817205114	0.0934191047074849	0.009212126229941692	0.05001057082529452	0.08652972435714723	-0.019061006217100534	0.14579809952685058	-0.008107279696135828	0.09921700570693132	0.00039411659041641185	0.17051736423152397	-0.0031877030758434874	-0.006345036790724155	-0.0669796730477187	-0.11801114085972879	0.035411180333965175
-0.014999227453055356	0.018898768653824612	0.014775882325631899	-0.23725183146194442	0.0047113804388945885	0.03481314519426712	-0.13339094340820445	-0.02121029936649116	0.06691956202323626	0.0011672438747728636	-0.07431559956349754	0.017544687540027314	-0.04452773842892145	-0.13957783835446513	-0.09923784628011575	-0.025855429581805433	0.11149958703087667	-0.13985482556904266	0.1263634671170622	0.20209407366478532	-0.06397327932651747	-0.11570528591397813	-0.018947625245365255	-0.006329351135238356	-0.0994762685796193	0.06788623611433496	-0.03309398434464002	0.05185831312020979	-0.05846479262261691	0.11902708408168708	0.002371153137442999	0.07640829765910723	-0.11362765586347114	0.005293307625592755	-0.16401428781946265	0.14071005444343648	0.05467715256267197	0.005357714991853779	-0.01826613731532456	-0.021841314879662704	0.08589419507290105	-0.08434955452666461	-0.020128492118277944	-0.1825041460643399	-0.11897320680810794	-0.022502855523093918	0.0005006163222684617	-0.039273515328204285	-0.1805446421469324	0.07476090855994583
0.007612140570308402	-0.017956346775699104	-0.006704064801927155	0.13137493498031283	-0.016904233839147024	0.01183023642664647	0.0686173756264923	-0.056183920021244116	-0.022564282814476956	-0.04466856725879971	-0.09075386800292444	0.012724687324401183	0.01701276258509588	0.05386864411791968	-0.13756704504796874	-0.03160169326862766	-0.04997657675265993	-0.07325454118135392	0.171535890635565	-0.16517086292881972	-0.05932866558266321	0.025657462832022304	-0.08768546651453896	0.041577937723164676	0.12031837041040072	-0.052812877724043736	-0.07656076557424457	0.020761170285605552	-0.054132960480751204	0.046105770215970635	0.04624914348066963	-0.14454247017938293	0.09077068451842257	-0.08595764035488605	0.02993861684956236	-0.08337628815584297	-0.19290733067749075	-0.05241727515638189	0.08502454712288594	-0.026550518038661437	-0.14224662720368644	-0.015178855245990469	-0.057481821118484044	-0.16891703212674236	-0.08680292580618151	0.06285250451954841	0.05715876304555074	0.014592919340340934	-0.07073529834247742	-0.02610486589206744
0.0025227811533980802	0.0022100558477872634	0.005138857411389437	0.02512968538831147	-0.0011024611758300399	-0.00653402015585425	-0.00007272258684100709	0.05563766542832813	0.014178231585553787	-0.038140868280873645	0.10915930832297259	-0.01977146480127616	0.010485117866931584	0.06101422893062511	-0.002211562690888111	-0.09950599401086468	0.04802337675681151	0.07276601287712739	-0.075384193675311	0.06897783825113311	-0.023628394964959817	-0.07327531262396805	0.08803767212270447	-0.19553681304371223	0.05594780639199118	-0.027772780656734164	0.04646800773334479	-0.013363562842190677	0.004679089847027404	-0.043063373245951705	0.04174709186310894	0.07866806718126959	-0.16691795138327908	-0.12569607368090666	0.07477121917561164	-0.11172339128241916	-0.015578616669937321	0.003555078598674169	0.16050390107757465	-0.12097269885197041	0.06841602627405713	-0.07526328794066207	-0.06695660656504189	0.029796349525883913	0.018251885891565633	0.028406007195578696	-0.06681661715968058	0.004963517091193838	-0.030973927486142826	-0.023263355032472434
0.0019291637416035167	-0.0014634598242174808	-0.012802746226966949	-0.058224044192432746	-0.03772362128503394	0.06391396071762542	0.012870863144757435	-0.007276393925464639	-0.045462295088780025	0.11743134804751737	-0.14044559814365043	0.06668834863039498	0.04084056053670794	0.002064425819567331	0.001546630106614039	-0.06477365097507055	-0.06120548932687109	-0.06755607880806622	-0.0383565635937746	-0.08531651724833737	0.01776741948646801	-0.054481155590723675	-0.07168226133232034	0.159645296036946	-0.05705214451489783	0.024820927694191038	-0.048658509194874335	0.1495133710974093	-0.08474034111735046	0.05350962151379309	0.008934607831334408	-0.015418281579385688	-0.03797624573026079	-0.034512483379426244	-0.1356335151890238	0.08235699032017853	-0.16090566374440046	-0.03470507253193613	0.01782485142538185	0.08979922273480492	-0.21629780485003894	-0.030604571092391175	-0.03147845363508537	-0.13138569346739126	-0.01824912282099868	0.06419520659295518	0.05780447199488931	0.09578239311255565	-0.050992255143639344	-0.016773174908998923
-0.0052817569845378925	0.009993356600752326	0.014458862948118698	-0.04722291962015396	0.05657021935638345	-0.013606808124414222	-0.061600684183449425	0.009768349641334136	0.022225433799094696	-0.10577523964489076	0.043768798130813705	0.006260772386974686	-0.06158212130803721	-0.0171419108333083	-0.09043637931259389	0.00829141625242755	0.014705011767950782	0.048857493141366726	0.03304346612536132	0.11057567476442932	-0.04620006511782776	0.01416580199738298	-0.0004859382223299045	-0.21897057114911828	0.013573108007998956	-0.015183079076872004	-0.04786913566894111	-0.02773776068286437	-0.016180971885618074	-0.09783509588570599	-0.09926542778636266	0.04160949246823624	0.09192747670593251	-0.018482775419847483	0.052639884658461554	-0.03803452928480844	-0.021825165553162634	-0.12700837685446692	0.20714024540440495	-0.11336911383374769	0.21378916677872073	-0.05876176541380915	-0.0629845513703145	-0.15240692107687762	-0.01959181955939135	-0.047485518563949	-0.060368391716473874	0.0500631105597779	0.10486002881760792	-0.08317024145837812
0.015643155870207547	-0.02199800827357752	-0.018556479146174063	0.11708212097493038	-0.06523755792918332	-0.000506145792931381	0.08971482224180442	-0.024487678346414684	-0.018952515494545595	0.061049938474938635	0.008694089429958137	-0.009624265902302628	0.0001527659709811384	-0.02913180055729952	0.12178834738217749	0.005148559269245432	0.0706876512541002	-0.12209695220694024	0.005234146287250153	0.01762818863959237	0.07706653770436078	0.006021141052993536	-0.04745294284421837	0.0870866071281625	-0.0232761185468352	0.024708313002729354	-0.022880044583922808	0.0884255123156128	0.13838430930666368	0.13032514902795247	0.07046716323520145	0.02546321808702698	-0.0289773932945693	-0.0750059841199469	0.025375287065242197	-0.039415051762267984	0.019899904615830737	-0.03136570742416007	0.0413506941430164	-0.014305647658115742	-0.04904219738598795	-0.06493684146773951	0.027382567172304178	0.011524709293977071	-0.020576257691726323	0.045545174991860636	-0.012897466668953902	0.03564991587236269	-0.03454859426999042	-0.10204821071092095
-0.010318505821422054	0.005540250744265259	0.006024457198975062	-0.14558744084370065	0.029397056255430695	0.00973380317476732	-0.08863398224655993	0.002965475064724076	0.06128691925687733	-0.016627640540739265	-0.040818421977748195	0.02275781293971995	0.005606634961880406	-0.03017259847493963	-0.1903451543844603	-0.014569112329194736	0.028939756847591543	0.038662830127557335	0.047663789956019546	0.0437274830081674	-0.13475646363930843	-0.06701882929259816	0.015909340510038672	0.04856995557459002	0.020323835780352482	-0.008214672914790394	-0.03838702736420367	-0.03930862861831238	-0.06656026007609307	0.10127400171430119	-0.07208865280114946	0.1219078340290805	-0.054245073473421994	-0.03832632443929026	-0.002223119615920942	-0.006093760577689827	-0.018669143512812746	0.02770062041291024	-0.10603152634218904	0.0838248246022585	0.03924713734333826	-0.07432393576436484	-0.06572976763717532	-0.018688905751881882	0.007691067553550339	0.07906723101659824	0.06321969718831114	0.039039757226903775	-0.08097345483154338	-0.013587667044966431
0.003317545704534264	0.0003389833372079822	0.0065775215922648555	0.10041566312535635	-0.00422250555880145	0.01402134247112381	0.059913320410330824	-0.034512754736460934	-0.04895341758960674	-0.04582117924682643	-0.0004954786313716621	0.05129668183455337	0.023217943949767263	0.08698748021319158	-0.006995914871890046	-0.04269280820500303	-0.04101400740130169	-0.03487975343150239	0.09854264672776233	-0.07044509193472624	0.009844438862768302	0.020357907690954823	0.008492452439434885	-0.10212590324567655	0.003309692140597181	-0.031548161697245114	-0.0156571430062372	0.08611019073839647	-0.10857149245016798	0.05927966702147769	0.013850799121441028	-0.09639591236827978	0.052097052932853036	-0.0038033511512029355	0.017228139650005025	0.04434640258127761	-0.0423192181936463	0.06803818157976511	0.028248225612396937	-0.17491241500058546	0.024921138826492658	-0.04680407326064562	0.10090340321271198	-0.02708241650697748	-0.15422166430389084	0.01805495480236075	0.027817565591990986	0.006752028829775746	-0.018119358707486342	-0.03508202692003683
0.0002901467800233229	0.0004314700618293601	-0.011737250477498073	-0.012408898339721523	-0.02272505792090173	-0.016416138734450678	-0.007305400488722482	0.015186111659381756	0.02110235180852766	0.03942661304210597	0.06508357562239406	-0.061463996820151766	-0.005837378749430862	-0.07189545972188205	0.043341637144682296	0.03967531715878911	0.11053701074875967	0.03648211250622714	-0.11265604047727522	0.0032575282118706486	-0.027550910919421228	0.005256388487868546	-0.02354958645689055	0.04521258497573227	0.11685913323113993	-0.007596084382764226	-0.011794086276763174	-0.06206218671105545	0.10503617549386664	0.11066142147800802	0.013473497678702253	0.028948823066076067	-0.06394376805523067	-0.03787740806418298	-0.03292662079868433	-0.03776432151892452	-0.02569847237370999	-0.0682324853228915	0.06960210071877967	0.06213164088018675	-0.03718832406526776	-0.060927952575158	-0.11031564635524996	-0.005140903724600229	0.07598158094343319	0.03012987627145202	0.004364047328799948	0.0015816855938570063	-0.033686282230659	0.012688922456981139
-0.004987611801488863	0.00028744031936834045	0.004168328975500419	-0.04863614675446477	0.026258475467348524	0.02319995497177252	-0.0009616346999035908	0.0020754426989991618	0.0023507426345682966	0.003334702160799268	-0.1084229502912299	0.05411129377956369	-0.020755505476259185	0.01540854977403092	-0.03078758879252442	-0.04105340827573576	-0.030095523287080532	-0.019548685113322875	0.13267643898017206	0.005177117266867957	0.04714593396726388	-0.02508946624093207	0.04096081982400372	-0.0190884704683097	-0.15645744096126013	0.06383852354631317	0.024818880909760022	0.1690674695786431	-0.065953082810219	-0.04199412405354754	0.09448334900040203	0.0410043162389898	0.10388368576781788	0.0023832921247542204	-0.03796715227738437	0.04855188694818343	-0.023867894099300492	0.08812402439692804	-0.027549127739779182	-0.004730671453211964	0.07593604473106778	0.12444658119854675	0.037139764603941465	0.030580749714564585	-0.023639327411090254	-0.0015722303686076453	0.03569002762113933	0.011561444496965147	0.025758417937823217	0.03229132895809625
-0.002024175204859334	0.013858949236688073	0.0021093733121441568	0.012447685234525569	-0.007012039745667091	-0.016944745893678302	-0.01704195372009655	0.009471587580472045	-0.03987695205926313	-0.000507456077086417	0.07329738932669422	0.0006893386348025624	0.008707285201622556	-0.028511715970397623	0.018869910319895027	0.05479717579659225	-0.03570523234964257	-0.0016296932871131195	-0.10623960862786833	-0.033812628370491773	-0.06579584613359984	0.014507390072689579	-0.09455205707299667	-0.0085588855552362	0.07772387756963138	-0.13698716104936254	-0.010071695817378571	-0.11276428501638722	-0.06658731743274215	-0.049246751854306194	-0.09541154236201217	-0.07496399021871272	0.044965692180985825	0.08335038711391453	-0.05563805725301955	-0.035054690233519446	0.05108043580174371	-0.08199815906902112	0.05332462993804826	-0.08079646227616566	0.09494379437685635	-0.12196063601794922	0.041257457941455036	-0.07371734886973849	0.07271726040364293	0.010051405270785907	-0.07183765508112355	0.023627075551106033	-0.04606121232912409	-0.08377313050232055
0.009280143939318452	-0.021031608506440147	-0.004029449052547094	0.034502966658470885	-0.009331911843232187	0.017513526758232246	0.029345667779485014	0.00315594004056332	0.004966291709203253	0.013706720463289194	-0.016477962237973428	-0.0047004630932484266	0.01691373683096839	0.08928085973043594	0.0749028026800974	-0.05492205874716957	0.04936423305828671	0.012344239586744903	-0.038122236380484016	-0.03852375678903596	0.07767518784082642	-0.03427693496342411	0.07576240976393782	-0.007739961539712362	-0.01540873073949978	0.09230832720158152	-0.06282767878804127	0.09116736916512116	0.04490378398091936	0.019340754906665942	0.10356890383433393	0.02432823688840008	0.1091556930300473	0.034142223747398996	0.10266327961045685	-0.03415345506678522	-0.009191225112150979	-0.012726792012996192	-0.0020264088978610146	0.08399829418956685	0.00424356701913982	0.004497588729704131	-0.04129194371626193	0.06016560593087314	-0.06538193877080795	0.02121813560467827	0.020530006118500317	-0.008080573796095829	-0.010081595631732606	0.00794274224071061
-0.013176204538725665	0.010376904554645334	-0.005747368126988672	-0.06621364167356161	0.01226343039369806	-0.016466426315378535	-0.05015930067177624	0.005459937170778564	0.02143728750754118	-0.0050434134752159795	0.019006709305851344	0.04524172661185355	0.032447963772175556	-0.04564197556118545	-0.10986887077483538	0.009974321606634522	-0.06086140525080359	-0.016264850304180904	0.021950897854646795	0.02673957723072464	-0.12185296860442843	-0.01706218357485153	-0.03128345443091175	0.041409285763185116	0.003679258187980557	-0.07913111098342437	0.05222352844704646	0.042394626531488004	-0.07289497329689275	0.01239762940529622	-0.06959866310103015	-0.03457998293224212	-0.0024242065590003702	0.029405901879403423	-0.008960889216152144	0.07026681840846716	-0.031539168795247104	0.03619124627153457	-0.07567862719602593	-0.023010118581131323	0.0025197022030128058	0.039840830792605975	0.11286402497825884	0.04145670592759052	-0.03974470467427347	-0.04595355170373737	-0.033724781609937575	0.04132442172879691	0.027754012026746523	-0.09111692936482077
0.007751757030702005	-0.001920002162077848	0.006497137898701819	0.05100676349707727	0.002680308385130724	0.011619274615016639	0.04311062798052496	-0.016886036793151756	-0.01795526202576657	0.0009473235768244091	0.02733082199413077	-0.0010882396011020687	0.019120134874010337	0.013082244839802512	0.040074445687407076	0.008754534925386172	0.05914569625503406	-0.021579743820130014	-0.01898229594587148	0.0011713417918815423	0.046499721482796255	0.01675501504864768	0.058017371629453	-0.06376487510249436	-0.09795598211828566	0.012758760535366629	-0.1286143865275851	-0.027962049673859467	0.0058593817077823886	0.028730769137093534	-0.0367468523401818	-0.07853479784389714	0.11869571404736012	0.0053445417384906	-0.012466408138315534	-0.022235880110042943	0.04943070729649771	-0.029869657626997222	-0.015140368463573944	-0.03740430186922656	0.04168806712878302	0.010256056121946926	-0.05624200985282713	0.06702082424098547	-0.10407507133305564	0.016972729172719095	0.03974904834403447	-0.017168371265059098	-0.016888106054882814	-0.012608308592975272
-0.009063980574432733	-0.0010304908598263826	-0.013449978811989342	-0.03704427438669693	-0.009254596027531446	-0.014028827611201628	-0.03200366951191287	-0.009949396528414025	0.035214523867917805	0.005537085078258745	0.009493257521224015	-0.03130826868256824	0.0001221352453354297	-0.07815067454611344	0.0249285064486832	0.032403949773586196	0.033143314952831245	-0.008353364981686085	-0.0002977154588085342	0.01829062059809177	0.013813016994828765	0.04031668486618987	-0.05422233809645985	0.008065742839475483	0.08660119722238221	-0.009556494461724883	0.06526192845124898	0.03935024055777183	0.1442286592286347	0.09775855533206164	0.04611505774214218	0.027952435807558955	-0.00810497116922504	-0.054576626807363644	0.1269825215634537	-0.053154321725911134	0.06335698683590016	0.06574791929434527	-0.002440625027146341	0.01601830413522002	0.09348275740662416	0.1154152931114423	0.045016647681853865	-0.03935093514000309	0.0375117632855541	-0.001488617782176235	0.0075136319120904325	0.0013821186282493118	-0.03291000123608313	0.0204173857739588
0.0013680644576969663	0.0002413045133821342	0.005672745537937251	-0.0013058154573501008	0.01514061213237567	0.006397537002214655	0.02165981364587487	0.006656975834970345	0.003592223059803931	0.009127253414574502	-0.03333434871760509	0.054217840609863774	-0.001952973682120468	0.016098944583384494	-0.03335930055248501	-0.016610939257476427	-0.05328775894821337	-0.01962421185866213	0.032459872032860854	0.03714642766633159	0.004561788727110511	0.028147920757511186	0.0919135848557299	0.011259918959802263	-0.10369487456659622	0.008837624881398966	-0.013545728803542073	0.019892905296671114	-0.02290691757470443	-0.0418777924643944	-0.09047460394893034	0.04879727571052819	0.05901315495174362	0.0056652925839394165	-0.07170354904578756	-0.008806075008448804	-0.03254357724945756	0.005438947862305504	0.04241176575092959	-0.02890823314108885	-0.06892270216305937	0.015102353989117627	-0.05460758723649625	0.13282649188108323	-0.05388500935311292	-0.026409515975746048	-0.0039212728434933	0.007680911457221615	0.06473512660220279	-0.02986475519367795
-0.0025944331873224004	0.012785557907332087	0.002227163662432483	-0.002749499514740907	-0.0006184444912945915	0.0001536612124992066	-0.02853108426731167	-0.0006279278214099554	-0.04045132212754826	-0.009264952473197953	0.062271362793321655	-0.012485804229520205	0.024809739966232102	0.008460017495597855	0.04455963525677181	0.01836590734409832	0.005957910202289132	0.03342739556902178	-0.07864831059243817	-0.06824264382000347	-0.04151891921502157	-0.03930187409579395	-0.09405817949722527	-0.02814131679378037	0.07145735697205562	-0.06809914280441581	-0.054912441859435036	-0.01371835834130928	-0.05782056609625808	-0.03825081557071508	0.0008200487027744934	-0.07687959994247714	-0.05135406360793965	0.0890902340546484	0.041562248829085574	-0.04697733369211042	0.04285563055145603	-0.03755688625454862	-0.06455734993498652	-0.019528427416733073	0.09678548084383783	-0.13262326831994353	0.08261903543101234	-0.007771566138774032	-0.029470759283360022	0.027798410200423705	-0.01579163086461263	-0.0063041802764367836	-0.07772495271075971	0.007584883814105292
0.005334765597906816	-0.02047607304051034	-0.008780755947427693	0.030623632497150312	-0.015479991196259002	-0.0018463958756238894	0.01054231447097056	0.0037439578625470264	0.012552043430740267	0.017409068798547856	-0.03920963810562171	0.0006229400677173601	-0.002265207859465044	0.04097704153324466	0.027963036446616275	-0.021239559003476946	-0.024047534778508798	-0.02280781926932847	-0.021873532850287262	-0.007384662151330749	0.04273898134177181	0.008818091646751352	0.07380295373583352	0.030484644363669086	0.009587585081146068	0.05041735232970708	0.049453192654319134	0.03963334074737944	-0.0001788020141498363	0.010506346411324087	0.021967450710246295	0.013135749024767468	0.098224495067605	0.05316537242758936	0.015455415196668019	-0.030456875677917085	-0.11666048226141174	0.06633596963673306	0.049336754120634665	0.08174007818544107	-0.03681169564053017	0.01757436903700701	0.030521062599723252	0.029261292459776822	0.010894973332166524	-0.018987591767421028	-0.00553196535382977	0.009259033864215485	0.05361140697510735	-0.011715262015326059
-0.0065045731116524196	0.01488815091876809	0.0037744208291368695	-0.0625558348862245	0.031181172606690732	-0.0004242929693223392	-0.03889554883152167	0.015103020253248714	0.014452254622355826	-0.02449476984110036	0.027748858391740207	0.04136568455210912	-0.005455345800453995	-0.03433949163292853	-0.03781314576129533	0.0007046373330850154	-0.013147020406788355	0.05112550659233088	0.0015601162631245363	0.022673627384646296	-0.07685183500461723	-0.03491096294761017	-0.014619970015472166	0.03390914423858859	-0.0273499998637759	-0.033886668200336895	-0.04638294886574645	0.02011227978737526	-0.0012997643088106879	-0.045574986660480855	-0.06008247630444183	-0.021599089239405497	-0.01840526096929905	-0.010801770588746071	0.023358593916722382	0.07743228541473021	0.0405968577737342	-0.10464530293705004	-0.10595179834973098	-0.025890727598653886	-0.018959092262452112	0.010581289317478815	-0.008608503575257517	0.07072149355989948	0.027650900958081898	-0.018759169872456932	0.007497257040825427	0.007538850322022884	-0.04039023823751077	-0.019476402838842208
0.0062301972865823	-0.006554606451701152	-0.0019901417970205216	0.051528077665104026	-0.015816832968912863	-0.004063017960249698	0.025275004847403405	-0.018408039844953317	-0.020604578447564064	0.017236643575086537	0.0019033948889899807	-0.03325902221271341	0.013412624953935966	-0.006919971853760224	0.05009368443862375	0.030479729741966555	0.00031324059437376223	-0.032445606689992086	-0.024517842240385574	-0.03986884265448162	0.06533425725421838	-0.018091954867017136	0.01280944963099779	-0.039435469499201625	-0.06620581187358074	0.03825755810532835	0.007032061723268103	0.031775133405865956	0.029233586760786814	0.028765067215626855	-0.00832719256569759	-0.04170449670054302	0.10486816699004066	0.025526783334899328	0.04672914079074733	-0.0762947582960197	-0.02484862640817396	0.07486279793930553	-0.00600399637797271	-0.012199296400026965	0.053741607498527286	0.01119727249301504	0.025879168234833133	-0.08048976848057333	-0.03484725386757765	0.03426429083669233	0.04077234611622062	-0.02622694183906666	-0.014562914436419924	0.011945019451752298
-0.006387449329929151	-0.002575733576540171	-0.0038550625547387712	-0.05695110933777614	0.004944686384452862	-0.010103039554279764	-0.03942421437313494	-0.00030320287125119074	0.05425561834372464	-0.018012941962870357	0.0060558190276604135	-0.0034502012217803367	-0.007693103734403241	-0.041291451065774386	-0.013458801995672724	-0.008368158376741909	0.019939323885260055	0.01582961797489993	0.02323251243667762	0.02926735241683242	0.007648797095756915	0.018131817260309838	0.041635919713416666	0.04839929562381971	0.05598253314819183	-0.014018260914907398	0.02070573343480145	-0.01220422330830545	0.05651667162032866	0.01733058332653243	0.007902758308409133	0.012329155254940966	0.020518642068858728	0.0068945617601461825	0.07628370609630919	0.051580075156365195	0.028496115656275706	0.020253613472035963	0.034376311630222055	0.07574468393702205	0.005336547296779395	0.018411344318189533	-0.0013239754539647632	0.06192589739109855	0.040829937709350776	-0.017288326298556533	-0.02863065757152814	-0.0005511830960405802	-0.030383823785185896	-0.003202436325012535
0.001984661981798018	0.005273362998588677	0.0007990137880686528	0.024468864629937574	0.01178251956847182	-0.006604509872641686	0.021307717799074748	-0.004203383237889665	-0.020126650970890086	0.006322870734451879	0.00014500077456683184	0.0390953013577245	0.01845728511657635	0.03533664787364377	-0.026076963083609236	-0.007515388729545159	-0.06527392872924163	-0.01947576939463421	-0.0054451036234840705	-0.012726914497854465	-0.023432457838587942	-0.027938423876578543	0.024014019868822525	0.010944528481247218	-0.09969614745916741	0.018407222754349528	0.02939329579473409	0.04658441788347108	0.015981591998036067	0.025343602637673032	-0.05472301116474204	0.024842569838457024	-0.037065546356836614	-0.020594892980653492	-0.0017014340816553187	0.05192187288910705	-0.01861721526379658	-0.021735180232750687	-0.02349607182376859	0.002246704719092019	-0.022756063609410203	-0.03488957750746857	0.007187163174370216	0.06911686891125579	-0.008351852655746526	-0.007127946011814038	-0.016647873144105138	0.022216401522978758	0.025164287257931295	-0.039163263415801106
-0.0005042478660048627	0.00021081799827025888	0.0027898145392384727	-0.010929105121969752	-0.015848482419112707	-0.0009398074363449854	-0.02166489366736926	-0.0032801911068192726	-0.008404753897811135	-0.007782776516976477	0.03226914022736638	-0.029173792137799737	-0.0016817045086329966	-0.0016496563996738498	0.027954623860681684	0.026098350070319326	0.053510799841400836	0.018683233204977744	-0.03318001054423269	-0.001476809171793575	0.009139435882727807	-0.03853498780500489	-0.018214263524893755	-0.025031492991336085	0.05104190292952462	0.011094487417583052	-0.05759235694156506	-0.030182752689537812	-0.0426140376019367	0.009361227672442279	0.019665483932575348	0.04125105881300251	0.00617684130905014	0.08866904934651341	0.02929996434859054	-0.1561673128718411	-0.026860122387568915	0.09423810012196719	-0.010518987936098591	0.004602639054492129	0.035953369076500846	-0.04522564043975985	-0.002735143083393031	0.0342761244049392	0.023903235661853733	0.03267940514799296	-0.018359271553638104	-0.015662499911094873	-0.013609118177389518	0.009184756152433103
-0.00015021447815263266	-0.006240901435545027	-0.004927127431236326	0.0008744511688288779	0.009691030110529542	-0.002916920446912106	-0.000775205832026826	-0.001299457879115269	0.018318242467147226	-0.0038866489649723884	-0.03398661091750771	0.016342170868239803	-0.017362337874350015	0.02955692543501501	-0.0047819851481203	-0.023757682022497964	-0.03692222699499828	-0.023303933154916585	0.012985761776594376	-0.011339758915321158	-0.012610551702252493	0.041248782012993174	0.005511741953197123	0.03335636314058787	0.017956598148793464	0.036284655038284146	0.04590813427629786	0.022372631610993687	0.0736543429762603	0.0063259919884906006	0.025740604123019255	-0.07224096735233522	-0.03540176627426701	-0.02156067792516157	0.03868167342483843	0.06729590872683136	-0.020094369502157226	-0.0404409295423223	0.030502145498420553	0.041685210006143225	-0.03076169332499864	-0.04288772370156876	-0.050712354352307025	0.05130218990709576	0.005038492193251084	-0.005720732337481056	-0.009236042821563342	-0.008373054431443067	0.01945792156008436	-0.030838687209733325
-0.0015889638776466128	0.010771567936021853	0.0061923128880104665	-0.012808294954756966	0.005991059858613788	-0.002292585973761143	-0.016705285005188978	0.013610725757793058	-0.008850805762648604	-0.001920759187280809	0.0302499698571565	0.03003944005735395	-0.010716791167406538	-0.009634378338726018	-0.01375057652201026	0.026076649863889273	-0.015305509147776584	0.038056802966684046	-0.023047527528173305	0.019661224975840965	-0.013229976085939597	-0.04627058700622133	0.01504299681651009	0.025340633571037326	-0.030257271495489284	-0.011220135522904982	-0.018496298280430822	-0.007984683727109919	-0.04964341218665769	-0.01082248857049536	-0.06860926847566631	0.09664202137812539	-0.0376819787778996	-0.004456946588756297	-0.0568793122427927	-0.06873139160765868	-0.046980588786511686	0.028325642847124424	-0.023094335285378173	-0.04918256808476175	-0.026797605283856503	0.08367166888052982	-0.038197625823026105	-0.03879942907538002	0.07891388766670054	0.01406280558606845	0.019777083143146346	0.03655864646759761	-0.004956739492100702	0.006480957364861554
0.003614951648619173	-0.009560998464831409	-0.003659439021967691	0.019103315305754057	-0.005565170770877387	0.0049054672723624244	0.008414032372012813	-0.009246281438345277	-0.0036802954284421577	0.005070382230268254	-0.014910556002698805	-0.029405181586896326	0.00449713165624663	0.01459234959368398	0.027733930767500116	-0.00662825776574935	0.03573516136369928	-0.025561116203720376	0.0004928669417937816	-0.023421721666155828	0.011698559752365735	0.005264926064816008	-0.044871151194823856	-0.027256290713112842	0.012311546725496673	0.036184466641234134	0.004985412787855536	0.01900435824636698	0.040162009053999685	-0.08280048862699164	0.055230680459703155	-0.0646656355212404	0.007056359229642768	0.05844587086732764	0.05484508517549294	0.009692803500549269	-0.012463422411248145	0.10064992479134593	-0.004268962488504785	0.07686644530279667	0.06389080994734253	-0.0608380803817612	-0.04714607803529285	-0.01602535919443506	-0.018276942147171044	0.004454692936633834	-0.012211894397487686	-0.04421714789329429	0.009091364934338108	0.037418321989399
-0.005050715345545132	0.00407898828056145	0.0013521425775126338	-0.028358054866835656	0.0035538050319156825	-0.0040611966070549805	-0.02215206218138857	0.005820248314393076	0.027606676815798543	-0.014120838073228672	0.01758236146713047	0.01981782251928894	-0.0008426909640331932	-0.010770435531589897	-0.030991383911624794	-0.017324984231877512	-0.0335250833381055	0.0020697139831338425	-0.009041570266742582	0.005050024028663231	-0.007929215519257092	0.008178811811229685	0.03585050921996024	0.04072411734419261	0.010540351023988245	-0.03469725971796343	0.039265915510741135	0.022034667560816835	-0.023833190933321865	0.0438463011602368	0.031649148891767204	0.010639304824015539	0.023907977946663588	-0.007737879871136227	-0.016583752857162327	0.014969609121045861	-0.007138461600950661	-0.04874921448441452	0.039407952943204434	-0.03203198513615983	0.025586724781115074	0.0572247730256642	-0.018843499604981693	-0.07493174120709371	0.03185306555762481	-0.0037372285713566274	-0.0098489435100372	0.02878093617720919	0.002444856836651952	-0.02616859765297146
0.003584251847306931	-0.0017419629183205165	-0.0033433492703251696	0.029276353354534115	0.008499074688379203	0.0005662815788351907	0.022872012797879347	0.011093708944209548	-0.020198681535884347	-0.0024493323071391707	-0.009137653372959189	0.002320753444408469	0.015208482151422814	0.012797518518326658	-0.009791325265099998	0.0073046587271956166	-0.0014536059069502304	0.010286360039264022	-0.014525117750154743	-0.0035567590497802334	0.0033857797291790247	-0.03220859275029547	0.0021387340457943945	-0.022172233446678687	-0.044860945212913166	0.0068440071018858305	-0.023485048625691476	-0.0075746041146206216	-0.007710851125964974	-0.04843826285859559	-0.032412731235313505	0.07763506444259893	-0.037679452677218055	0.03787985480186582	-0.0006811327867104543	-0.031003251434834532	-0.00523289415355494	0.05459458713183417	-0.006751086669380768	0.043595736263549234	0.04597652035526528	-0.0006571691989974461	0.02933424053792775	0.06778377926689223	0.04210103906857419	-0.00799262716207663	-0.02842787799834001	0.002362119953728545	-0.0035165100701867458	0.019986018389470575
-0.003865359178929184	0.0012377137141366633	0.0022294532931318913	-0.020515193250187386	-0.010493095505203373	0.004416212936770415	-0.015320895884518806	-0.011020064327086155	0.006675025961357318	-0.00019264088680425503	0.01584996110840952	-0.024620747565331898	-0.010521886454566217	-0.006269586774468437	0.022166270803853756	0.00005752169158584376	0.01620146945369303	-0.0061505081344111825	-0.017087061184805963	0.0026008576934975942	-0.009331688580524378	0.045952812319759034	-0.02497588578621362	-0.006764768879162593	-0.013920939295640446	-0.002195637553419556	0.023760468272570574	-0.017835772700916824	-0.018681231761690224	0.006966583890578743	0.0774823908931106	-0.08746160585233892	0.0016745757158033816	-0.043283692936845426	0.024998121738757588	-0.02165301334265185	0.03966288872773178	0.013891908359703683	0.0005931605836823196	-0.010078472597248408	0.0018044517718649876	0.01055517082655486	-0.017907732031307567	-0.004322070559138345	0.040709351583842916	0.00048220603644430265	-0.006840460293163056	-0.03280409757129142	0.018707745944690286	-0.0033481694345060173
0.00011836054719973681	-0.0008820028004560089	-0.0034471169310939373	0.010893345185869827	0.009605492680718855	-0.004836148712157162	0.01223408207886376	0.01134585909458549	0.017071514985290363	-0.0075231939045534175	-0.013016636452412893	0.03078645815472305	0.006951417387973683	-0.0020861022246171238	-0.026962209364419565	0.01584841817329568	0.0010067924390375824	-0.020696023348122372	0.007745629453233161	0.026974692868690406	-0.0008994305459089601	0.021337466897835427	0.03305718746244855	0.0016194442173742283	0.026954791640961873	0.00976501752008366	0.004463541719055903	-0.01615821914106707	0.013939497450668466	0.04779642420084378	-0.02776121298957477	0.045851792559522875	-0.06108225951040148	0.001802586656156065	-0.03827388109661686	-0.00424444092586772	-0.02910484526239792	-0.023369976543685448	0.06438279379560659	-0.031188891266701976	0.05691962626663745	0.009652145134707819	0.012249294813730337	0.05438598242801436	0.04460309942473381	-0.0308674097589837	-0.03067016878581214	-0.0006630871491754386	0.034683719639385366	-0.03344931678165133
-0.0014206154897128498	0.00548495496559952	0.003383486859782795	-0.0015564101679705555	0.003985857315708159	0.005977732188050507	0.000688005853142897	-0.0018581206562332656	-0.01841964107535382	0.0033976927196228924	0.019771727946982297	0.0070790864234188495	-0.014183169085468983	0.004401755844635952	-0.00011540094775664041	0.0006015363582071642	-0.01143828726449443	0.03460473939321751	-0.00026679337224708036	0.019129780543290953	-0.02141445764638851	0.013664210977283304	-0.029058145108884086	-0.017548531865724252	-0.051890630157725874	-0.008126047464512284	-0.013162793626473093	-0.010087325099820115	-0.032301996485131476	-0.029255262022170568	0.0015888136290854071	-0.032241422554045295	-0.04140344452357773	-0.05802588490200335	0.0022378839861005293	0.02286081704171381	0.0812384842957169	0.051761113802617165	-0.06572299285325897	0.006624219544484314	0.027682333719951834	0.04048169064788548	-0.10572767923175351	-0.03431150614384561	0.0010675229394611543	0.05051286389398477	0.03997534830051288	0.021164587640017715	-0.025356430366058978	0.03791213913762929
0.0011442347264248997	-0.004987327890910596	-0.001736369912442631	0.012089308633798071	-0.010043324670361037	0.002069226944528355	0.0030085191485597295	-0.0008012354752680043	0.0054882719528825275	0.012185529981047003	-0.0050503762792196965	0.0007997575856382565	0.008828222558161002	0.01968596021544542	0.015117347697192375	-0.003658135367711546	0.0221921932580918	-0.03516077829839283	-0.01874786634917766	0.0039600604812144655	0.0016072618959435507	0.023903177273418747	-0.014046011155786593	0.012428293318934793	0.07786822073957672	0.017244749392069644	0.03361154928152383	0.002248020296663626	0.029957944825553577	0.018052427677228727	0.03778416378626633	0.02015065903987219	-0.030886595991599902	0.03318930801923827	-0.008842818652917696	-0.052720194134293644	-0.06048055446397726	0.031399151615395	0.06806624607665196	-0.017499552997075424	-0.01683028711859671	-0.02638899373519421	-0.01141231697260402	-0.0020699473171727715	0.05532352145892077	-0.004094970740681889	-0.0321796038245276	-0.025849423018301718	0.027169976855912673	-0.006757691954161714
-0.0016847559357548584	0.004480529468053157	0.00040583223555692863	-0.012099101836180076	0.016923741103774204	0.006487357668698404	-0.00009420690146419074	0.012071182126101726	0.0023882365407330475	-0.020580021729907017	0.0014987796294506925	0.016368553890013803	-0.0008032240407272653	-0.0044586912010196635	-0.015689741984637056	-0.0022039275128363043	-0.022109485461107116	0.04171895201466862	0.004569126882822511	-0.017636630009331626	-0.011987323489757767	0.033124473899871026	0.013923393030883956	-0.011060825936629288	-0.01697006280528785	-0.025515282209299765	-0.022208677643517746	0.02508059854704042	-0.055287032880063536	-0.07155145024261686	0.003555628340253183	-0.022926320900616765	-0.022933256568246612	-0.018132390325202526	-0.043341729321365416	0.04612348560638508	0.05754574524791352	-0.04523501262216305	-0.006853879932895324	-0.03138590732755008	0.07660524369679524	-0.014282173564786754	-0.028165055907865548	-0.046679423678688534	0.048190364615914694	-0.00388253681575527	-0.013718599693487129	0.018199726821141994	0.008116510585997527	-0.021888439304634973
0.0016615842730856364	-0.0014810328413337058	-0.0009382418714754201	0.02028243160413954	-0.01367190060533353	0.0017585268002382254	0.009136824462818669	-0.005388281374163	-0.020606716521647715	0.01943124437700956	-0.000924572442905947	-0.004285223699702587	-0.0017860859241360804	0.00426492320593182	0.017274970221060303	0.01870738855226425	-0.02037869099857471	-0.01041047947630168	-0.02544744599070703	0.020282100240492502	-0.013061334065185708	-0.0024984590110985524	-0.0216267379286398	0.005503708215266688	0.018806349956596316	-0.004437396608340644	0.055069688016426366	-0.0017520952821336237	0.028031986802859912	0.011081550039931816	0.009759743514048364	0.10048268873298527	0.05140020847910303	-0.015714643874318177	-0.0098822894484464	-0.04365485740454437	-0.007447701026194856	0.06939047405580918	0.03914619381900011	0.029819567205935635	-0.028767456897898964	0.03113186205873824	0.0031726851768099315	0.006517588332745645	-0.0009597162568798132	0.01684202583294154	-0.006175810616599883	0.013553966256377337	0.021224907792677328	0.0035218067245179306
-0.0021559906571498554	0.0010576103672408045	0.0009239848224247564	-0.02204412617300961	0.009381395913280766	0.002423841919041219	-0.008293462671078443	0.005230488628789855	0.01762587630228007	-0.01704527784076332	-0.0048811385137162945	-0.013008991583530475	-0.0032070817303921197	-0.01938376353277668	0.013342881196003298	-0.0006890214244083609	0.036281443410874054	0.018574417387304788	-0.02820405515527872	-0.004258768032905419	0.012223724282550337	0.032705297286467705	0.006090108615613945	0.012192993832927846	-0.040191109692903	-0.002573694260619674	-0.03348422806151632	0.0030766236782528156	-0.037823712984140646	-0.04418980447427935	-0.005804087747663591	-0.07477640196932824	0.0051362710038518125	-0.010234976029457098	0.01291552677952168	0.042315176503913254	0.01315940910655232	-0.029447131678331455	0.002482066533718315	-0.018375627791813804	0.08684654839894172	-0.030750409818713825	0.016766014425020088	-0.008749155675078144	0.06530888024270037	-0.017218690120328478	0.0006901332953767082	-0.008565275853981454	-0.001185745052670631	-0.010556423313967219
0.00039974499356606487	-0.0002807017635726312	-0.0029176669348553426	0.02075736748028021	0.0010594602731773491	-0.004597343812603346	0.00950334539492521	-0.0068812194333016845	-0.0002647081730467937	0.008912484483422663	0.008632504720529689	0.015046685596327838	0.0031145752564380492	-0.009475848721883565	-0.013503778709268322	0.021788189319239756	-0.04782349161071206	-0.013604502540350566	0.011743640873932884	0.02040897513380743	-0.011982342237272453	0.005072301925219784	0.012988926674867118	-0.02032157107467168	0.029772758797572352	0.0036019559210251706	0.049515809862233875	-0.007578368272371766	0.00945539124604405	0.06443420025775651	-0.001750846243858547	0.048541916075546906	0.014062307669980203	-0.030234896916971114	-0.0170244857008228	0.002118357178496618	0.06012325414853148	-0.0017118396235326382	0.030725462789856703	0.024723326121068923	0.016899283654713146	0.010518368534230882	0.007960528491225128	0.007962671620936664	-0.03087069610043154	0.013872996793310147	-0.015745521948287322	0.018269287692742713	0.008615512077518431	-0.033778295567731154
-0.0010569341079235332	0.0018860556522918596	0.00195538811371467	-0.01079182363529415	0.00035479481777438273	0.0032665473955262995	-0.001395580213103682	-0.0020521766905855247	-0.004038526717534808	-0.000966586842211078	0.002504485154089726	0.001393335066706143	-0.0034752926971307937	-0.0025449872627096395	0.008301170769130365	-0.012819389329667745	0.01682020024495784	0.014746937387000955	-0.020179194611233825	0.013715197542058463	-0.0044171971572049724	0.01739450813862644	0.008346776092551049	0.008680969228862107	-0.02117181589395706	0.008935208987763957	-0.030970363650324045	-0.018035574758311208	-0.014833692516303208	0.009287021215546908	-0.024892755909256926	-0.05032235605477928	-0.01055013297536589	-0.008488483774118833	0.03331641494720963	0.016019001829822497	-0.031629761336589735	-0.008037722261549292	-0.02876852975363407	-0.0509198811910446	0.00008542927866659472	-0.025422018636862144	-0.014057161218620023	-0.018604211229925175	0.05975952906213462	-0.0051893018367354035	0.013070273554136043	-0.004320590443971255	0.010373508418441642	-0.015392792667466796
0.001171965666142087	-0.002305177547683074	-0.0020157661064227604	0.012027762139062514	-0.0036745266479126988	-0.0026159511005695918	0.0037889606098178456	-0.0030631182216831723	0.004289095466757921	0.0036694361752858933	-0.00023900424233069296	0.006750369135633952	0.008316068483677675	0.0070487079454382194	0.009979707651797658	0.0012158101254411066	-0.014610653113268972	-0.015006197962797438	0.019930675651087824	-0.005444727857052816	0.00040728400261641744	0.009187668170889148	-0.00893725686427613	-0.0014763664665096536	0.03973290160302893	0.028796093799325635	0.03589501885602208	0.024660340592496447	0.02366961675433086	0.028143661821647348	0.023930468037891794	-0.01674120713340563	-0.006836666126187326	0.006358148924478735	0.0290116034822431	0.01163508595292401	0.02604916452205408	-0.0019586286819209073	0.033644250148175944	0.014625580098944792	0.018224133192346306	-0.0707773395857063	0.017497224433415726	0.02527065153165391	0.028244124072614677	-0.007543431345356308	-0.03511878041711086	-0.019231995235086972	0.02946720851565004	-0.014343301125851237
-0.001122413800503589	0.002706129648439743	0.00043764466525578145	-0.007698023021260755	0.009816441249417275	0.00005630102019624302	-0.003953616786576002	0.0022626625263877016	-0.002313768274460102	0.0004955513618428256	0.004859636576446588	0.01595856718048396	-0.010783026476250786	-0.007363443458545442	-0.011746978372395344	0.009345457702039291	-0.023863797644626077	0.019528584280018052	-0.017159484701347757	0.014315441064093368	-0.023191592878670005	0.014521038687517161	0.01438281769451324	-0.00027662270323815935	0.011604532344679112	-0.0028746635941390205	-0.026367211876523612	-0.0024673079637169215	-0.022947163024060833	-0.04380640869696931	-0.014319527225340615	0.02984812780697269	-0.00400305744405292	-0.012464409716303427	-0.019973882365610648	-0.0029048365422164792	-0.007095989485482951	-0.0197577102056123	0.01487429833525006	-0.11225389695476669	-0.044415374887947716	-0.05308912864151287	-0.049894379208788385	-0.01303784373031203	0.037427937440163955	-0.008281631834394558	-0.024805972524279893	0.016951234485680398	0.04365684716714049	-0.043648316599020465
0.0016304094698654256	-0.001471813492562576	-0.0001369657736591416	0.003244378570128034	-0.006523210667553566	0.008736264975012285	0.003583778307500727	-0.003101103631638909	-0.016461969790918685	0.010068626979923221	-0.0146373963408451	0.007125712757835535	0.004379017582357621	0.011787930102824917	0.033779979511805155	-0.010161645270966729	-0.006982261355056365	-0.008734122083701647	-0.0063787637655726035	-0.009465570225133588	0.004541772641788425	0.0031112828996392723	-0.025686042770841536	0.012934600055440556	0.004271821738869839	-0.0005329352112163838	0.0010143733220670604	0.0323852266379374	0.04350126392503493	-0.028958848190827134	-0.007607416113177708	0.03407077582172064	0.032693635213849784	-0.006361137800026127	0.02868553689129206	0.02784562152839243	-0.043857969494145894	0.032979565619812926	0.03101278383880104	0.046371292586855725	0.04287309011618262	-0.0180445188784353	0.006771173107868267	0.0010073521040204515	0.047316842193755926	-0.007577433816553567	-0.008468771485294731	0.004562431161922455	0.0017136167061791707	0.02314946084485581
-0.0010035697783288787	0.0015474820931935345	0.00032551819132067416	-0.00930294056119811	0.00843927848193723	-0.005137186503332929	-0.013500330928261034	-0.001494855274077464	0.012746722165831947	-0.00448109322272472	0.011527317021865137	-0.008155692800483531	-0.004865829016634644	-0.008453716383265114	-0.009693436233038708	0.015480141836832011	-0.007665887844459431	0.017707460934673232	-0.024925959197393755	-0.011797022173075771	-0.0028079468007322726	-0.009731761497770313	0.01843883520288476	0.00572622133328037	-0.007932105308771394	0.007593015872271353	-0.0045400223030361815	0.0017715919052773057	-0.0019581324848680307	-0.03900931735967269	-0.009795912495669629	0.0008581808426575965	0.018127860913371964	0.0076183227498129715	0.0040720279699609395	0.01771506469546118	0.010272982573841903	-0.04806476434512398	0.0026172565044952287	-0.04602024701311089	-0.04937694851645396	-0.020157919889350867	-0.06263425637170605	-0.07012322561612906	-0.02367171380041263	0.009903432208924801	0.015105836636124892	0.00842965471600691	-0.005816839563661862	-0.013035905881465634
0.05061086329561897	-0.035717276696185095	0.0775681315951303	0.38919780666153425	0.1984061812953982	-0.06161642318403675	-0.014231946422787535	-0.07119115858268747	0.0040003782360385695	-0.007310437390604153	-0.6017506605622422	0.1422012758507427	-0.3316111093085524	-0.06376629725130192	0.04583428606897727	-0.12164831856194536	0.1553100049401874	0.21796695652870968	-0.24406568908906648	0.01419717187484553	-0.15330072308919082	-0.010719267003353197	0.03247010138038249	0.05662787925014309	0.01727767249418304	-0.0650480744502156	-0.0745583764200044	-0.005877802946026304	0.012862025930799718	0.051703649071972294	-0.002922497575825758	0.038018602949179886	0.024721781483068264	0.016844884666692747	-0.04895656594453143	-0.031830364127277216	0.022822148064954147	-0.007104941314827876	-0.05708949357297757	-0.012939748030923548	0.011693317169030805	-0.006064810620632112	-0.023962310296973766	0.013999061290370034	-0.0628988701920981	0.002831328128468452	-0.05696944743915308	0.018407224478515765	-0.02491853841414418	-0.04287307504977593
-0.01451314530345596	0.07435151509714384	0.03703101356131266	-0.41732099470593653	-0.02430697397412564	0.19038138034878538	-0.089083946252126	-0.04060598323401454	-0.26100705935000756	0.23816523966080816	-0.17211616328306156	0.14605338591683728	-0.1918309566111121	-0.12183191079427606	0.2772909591521094	0.17208995147840075	0.20995647331801448	0.19613720031207896	0.043811142660084484	-0.050795724116891275	-0.09296228865580684	0.056051722446318855	0.08214372022067941	-0.23779800034343593	0.09213580026075656	0.09439172492343914	0.19476869130498078	-0.07915739267045745	-0.034984142822002906	0.06958307323859456	-0.02755971414854124	-0.009523366797862011	0.03484703228567292	0.017383190026565187	-0.026101842105531722	0.09530767486392283	-0.041848287476329016	-0.024818831374007855	0.065532543688693	-0.14014068872909236	-0.06654055644828975	-0.023409533227335903	0.05827232393835425	0.07885060461510313	-0.01356580697576823	0.06234348608090082	0.10373749992357535	-0.003751977293702871	0.03257039951176456	-0.035070355130948125
-0.005809742312764092	-0.012387532809145296	0.0004730245752464147	0.202955827423225	0.09004639431448183	-0.0676387636704319	0.03864114674350014	-0.1743422606254954	-0.05008508389287347	-0.28964140641761704	0.04411869601141235	0.16412290412992647	-0.0927803096407977	0.1578393830036119	0.23114359646637048	0.13890805903163805	-0.06125115160458377	-0.11125777611813567	0.32120517580995234	-0.21821892157191822	0.01660957895227741	-0.06740430342929832	-0.07778147975416515	-0.0454435975604347	-0.12753949843653187	0.13119472023578482	0.07430455208718299	-0.12003153984912793	-0.20698306528477456	0.25135643401798685	-0.05327685253893506	0.11054095137450237	-0.009330100391129498	0.011248144726974992	-0.0542136111686671	0.07339892172326137	0.0401907162867251	-0.23437479550177065	-0.028652195189899993	0.13382208452971636	0.09007576083377203	-0.07536181850258937	-0.0334473745017104	-0.0355445603072367	0.007388009537914748	0.03445450595297572	0.09556303109496486	0.056510386249301416	0.05321709855133047	-0.008179467250909359
-0.0020816217741876546	0.011214282318468579	-0.007278458709421096	0.08208821961130931	0.016882080031684975	-0.13650832910055177	-0.016281285119246907	0.054748651925339335	0.09238696218104021	0.019184056661228528	0.1407908890713231	-0.11222023639442301	0.0616723612553982	-0.20092450848397558	-0.12934811934445578	-0.01170735729201603	-0.09510876947214988	0.22372896448403304	-0.00886737042151177	-0.01729559690984342	-0.06599558511275844	-0.27818620282874423	0.34228383496149717	-0.12956702013717775	0.03219358761562052	-0.05941416827175883	0.10419578622148137	-0.0512017738312247	-0.05625737929909128	0.27440710594703793	0.07187731313138213	-0.10029563867745388	0.1985162692126586	0.03526865039664272	-0.0021366933120947383	0.06944916851495198	-0.038082543923936465	-0.10584362663756487	-0.05824377211898127	-0.014197428093243081	-0.029050719955736538	0.044082167669160705	0.016962715556682953	0.07293452964669953	0.031043089986526214	0.03448855575316226	-0.00366927113414936	0.07120247088269835	-0.13148128302607615	-0.0685249657992918
-0.020765656378405103	0.030656582496809512	0.0032726670126680263	-0.22897304765572313	-0.04499814606186834	0.14196535289349607	-0.03569621160806148	-0.021371060931128064	-0.1386522978538884	0.09443126774412613	-0.14386214494780933	0.15125167321365313	0.16162004977522237	0.27281421036589765	0.14021926961116304	-0.0833446069729736	-0.1306900166843674	-0.15835263357500143	-0.27511852515220264	-0.19819095795742508	0.12735502597997744	0.01707582009887163	-0.07225862212516092	0.033605795393381696	-0.07451268337902774	-0.012527855053335776	-0.029933199742004	0.05131702079539607	0.039483881326540606	0.12099958753745456	-0.09647224115986461	-0.016773044943882404	0.06663289490722689	-0.06373639923961201	0.12552917792741342	-0.09163481481223429	0.020141767843388808	-0.09172978858972357	0.1274126783910946	-0.01612135790952287	0.13799540800693474	0.04868595079161649	-0.05767277444871497	0.07549562855782059	0.04647425072945899	0.04867485422200345	-0.039929240892465925	0.055443722519030035	-0.10645911271093696	-0.02024764017761808
-0.008375676587417565	0.016512328927497703	0.002648772416581119	0.01856989648879527	0.06970812234610695	-0.003917622051615643	0.03861396288545313	-0.012275259257759179	-0.003275010202032377	-0.07455835643079645	0.22519786598046848	0.06439458262909879	0.04510420562286184	0.0650015042973488	0.07648884034545317	-0.013824571864938389	-0.050967639554979745	0.22829643473472072	-0.20531409837135303	-0.07698501503812889	-0.15864504059411988	0.1089935460322721	0.006315065143822497	-0.11899278197520421	0.09646950276348722	0.05899277818107628	-0.10929892522463086	-0.017828057098220218	-0.00022701592510545633	-0.13182571036588417	-0.24793694923597767	0.17547561101916614	0.16753648937247065	-0.08268981871786142	0.1489200809649334	0.23733924207264112	-0.17753801199645614	0.044182677163918105	0.1032832800597402	0.14566442047795747	-0.04427248088096496	-0.0221168833235504	0.12131443663363058	-0.1845165068683946	-0.12724351594262673	0.0497864574684114	0.14118724918117592	0.0767613090256298	-0.07473272336716105	-0.043933420065174755
0.0015062014538334732	-0.014966075938314435	-0.025714332340300832	0.0764004000445492	0.006570171566707624	-0.08755646341169766	-0.0028445969076044937	-0.019671864892485087	0.09027669597030005	-0.013977285679434246	0.10082210951429285	-0.013313920461272066	-0.02841693168565096	-0.11361692883797986	0.07091564242006029	0.0779642468754434	0.16356512731175793	-0.2196140027696134	-0.16301901330713295	0.26601692985447667	0.15865742796435292	-0.12795741643680708	-0.05282222784996078	0.03365642582352238	-0.12093914167889525	0.15232242518032663	0.08676294901866552	0.3186460235280845	0.04162521313372919	0.03590797063732695	-0.20525637751280698	-0.050263121847111014	0.029697052754726744	0.09795396620497052	0.024376293447056545	0.13357359188112528	0.0511833041781089	0.0010143314954207325	0.008501458308792377	-0.20523641545420468	0.02381433175802246	-0.15492824773439326	-0.06741122467374025	-0.028345263440224328	-0.11463197721487861	0.04696768173435911	0.07805917497935957	0.02296473125948541	0.03327086261774137	-0.03560191046090452
-0.0064941342331030286	0.005345147027513341	0.004505072797660422	-0.17089723454585704	-0.044055337873170876	0.04284034929064533	-0.06344428414338145	-0.05127973572605487	-0.01467860905031819	0.07517052638612874	-0.07538583953444107	-0.051010556850221336	-0.00659924637463683	-0.12685493470374987	-0.14119593853279824	0.046989337361984504	-0.09011105465373927	-0.007855321293797887	0.22951522080118214	-0.0463437126293686	-0.10184661126481415	0.04582719357510141	-0.06894140744468433	0.1180631899586895	-0.017223495645240325	-0.0632749099420363	-0.09620036192298213	-0.1794348911045663	0.12312964390713502	0.012501549855632094	-0.04777790640849274	0.029527880476579983	0.21117958118716304	0.03213022563806798	0.05279550583033983	-0.25394258906164124	0.07580450263859781	0.024851974111686916	-0.03659413235051938	0.15361933726958626	0.05110268059895763	-0.2383331373934339	-0.10388240088102223	-0.07734360465660403	-0.2062491975600202	0.03758052009628082	-0.06302184509457462	0.017236601302292952	-0.007896889675160166	-0.08112398300732021
0.0007488465873729982	-0.008048720336970301	0.021204547911488552	0.09468747419226427	0.06302380063155341	-0.007701623141364811	0.009796733247891104	-0.013302508672721888	0.019428195636886192	-0.13316310542477128	0.05227109053846089	0.12050418313972715	-0.0015939167985279615	0.2429354440947489	-0.041975099610353464	-0.04321619983689875	0.042898221611076606	-0.022261825962082135	0.05835584200884781	-0.0013543551687591818	-0.11938426129085328	0.04065741304294126	0.12753603320955972	-0.28329135014736756	0.12515085647851776	-0.03268153062270741	0.07204482411219373	0.1342080088906621	-0.02460397674085657	0.017371325098068123	0.04417792234299436	0.02292092615311448	-0.10973462036374815	-0.12465361546962136	0.15012533748748932	-0.07840822421322775	0.016148860286566605	0.17480946993279123	-0.0208033281795684	-0.13401888849299168	-0.0721635791578412	-0.1024202052996675	-0.02904057007409274	0.10832944701227923	-0.12907185692030013	0.053151180439932985	0.0060058485485696665	-0.06810543690969303	-0.03580061190868647	-0.009660738715900157
0.0001181003101360551	0.004641009223016408	-0.023389687951467536	0.05608316979201732	-0.052955980352366865	0.003394031464446973	0.03865282777783338	-0.023535675374918557	-0.019623204355815764	0.08588789130754326	0.09940866324121525	-0.06602982584356938	0.04189975796788553	-0.09198281446979609	0.09828741090912907	0.1158419414396891	-0.006736976776655934	0.11187094536732738	-0.08898944083577359	-0.11990224045212977	-0.0370561124966691	0.06046312726796886	-0.01191780497665063	0.20352118574642628	0.10115121989370979	-0.047727940336314806	0.14733652975394423	-0.07781071419890505	0.007423161572383728	0.010088780971375486	0.10715649594514906	-0.053365417162790016	-0.01742982363398376	-0.012472974848956877	-0.11645415180705844	-0.01849998440846198	-0.019011863865934057	-0.0804994593805866	-0.09995510240289557	-0.0629338762979223	0.04451943955912736	-0.13924614177530564	-0.0930188260376886	0.01329618570291733	-0.11623324985937185	0.025425302919854915	0.07043559440722183	0.0024532863823567355	0.035255140625322486	0.030067646719718413
-0.010356979328363148	0.00824416435919155	0.013615132695807917	-0.10710305475801324	0.0687708077873106	0.011555291467876915	-0.03437131521242006	0.0626645242484688	0.010090985141891863	-0.04402921774701493	-0.10153531154669607	0.01695168648497994	-0.07213182449060689	0.03305653385961457	-0.07675080730477012	-0.057300329592678674	0.0016834924531276638	-0.000652073257474961	0.16845495428628188	0.05173535947966676	0.07725979441821844	-0.03128321698236215	0.10534218036312731	-0.1289385299116818	-0.1318676638941066	0.0746530537334601	0.03053531951639172	0.11356485592536676	-0.13097644757552765	-0.10703948727575716	0.16151130771048158	-0.06740666326566576	0.21522536440406523	-0.03288670540954851	-0.06157156312703728	-0.03670412800477428	-0.0028331460331728862	0.02568495462222315	0.1277428650325951	0.015606360711175929	0.010454585700377304	0.026559176547001115	-0.0018362816740324084	-0.08452142723844626	0.11330732573444315	0.060861441998744534	-0.01103189648876884	0.020853537296631003	-0.020608557882899795	-0.012526154675638222
-0.0006468737970953002	0.015720082856448395	-0.005123630491740418	0.06286131678431678	-0.0349800200725907	-0.024477017384989558	0.013534441617908472	-0.01918679641616498	-0.06616774823302586	0.053407162300287005	0.03462189319204206	0.005803518936665012	0.03323247477621987	-0.02532143976623817	0.14871985781329322	0.10316070453753295	-0.06912287768396365	-0.01404118662755921	-0.08643257699109258	-0.12843960877754845	-0.007994547418539602	0.04859048318536094	-0.059076636874993475	0.12585275260347265	0.0015847134491793896	-0.23383820124147967	0.01582912582234887	0.007046316577221715	0.08630594937915978	-0.10766402006703389	0.08730455291114489	0.02721868553846679	0.08381778913373672	0.02758150907411301	-0.18927641562744044	0.11621019528448272	0.038437007886665	-0.040232477589847784	0.07468708476379408	-0.06359338105075847	0.1064904445912135	-0.014892006835905316	0.08921569521017383	0.0024327838457999934	-0.007599223688441514	-0.05909518658989912	-0.03300433288223673	-0.011525065449977112	-0.03392852633825722	0.08305846215137858
0.009916238961201992	-0.023085791481151113	-0.009625729914655223	-0.014097186350974641	0.004475869011915404	0.012880669980550749	0.01918593236001489	0.04014139573315625	0.013924307782293956	0.026170546721571476	-0.02585005333098621	-0.034382893992477306	-0.012405630511470058	0.04717857415540107	0.03517628499770312	-0.027450243011456595	0.04206661373102699	0.012121454461068108	-0.15256789071213606	0.06467722491127166	0.03314860473061281	-0.04937357584858434	0.005841462856038468	-0.005230847577590177	-0.015830648571572733	0.1655646683589101	0.07963151929289242	0.06392292166272145	0.023186867916979402	-0.09912164123472275	0.16320471662345737	0.039189227191320196	0.20164671265007508	-0.02299306620682632	0.12414838836826919	-0.038194637327134504	0.09854895601082332	-0.16388593283026154	-0.05327557094021992	0.09748703430610252	0.0003247180532415135	0.060929071101512314	0.03506123149535127	-0.028607393361099506	0.15610666056793204	-0.01080040842166471	-0.05660357563181167	0.028177077762346195	0.09969958755691848	-0.053945216794407856
-0.010840764805625135	0.016899512618519835	0.006202036402769045	-0.04905356538312737	0.014743938723801997	-0.003868405559874339	-0.029891808964996068	-0.01925494595720674	-0.02249669598453395	-0.05680334891082942	0.0030612637514538556	0.07676434289738175	0.051806578368804215	0.0035313214833607677	-0.012778348927868489	-0.033582180836594734	-0.10647784121017846	0.01948135503676303	0.09811027401990735	-0.07680581225081962	0.006241702340051985	0.00874383345305106	-0.016186167193415403	0.06102094471817025	-0.03660905481557562	-0.07698884266723174	-0.11870154929075212	0.11571492976545225	-0.0563824224442207	0.03474117844921684	-0.13661703195530733	0.018988853776463532	0.10585773821592256	0.11875150505753818	0.03690910110872181	0.038770007157919534	0.02507867432667705	0.07932921419226617	-0.08446592621417978	-0.22350859219325467	-0.07904023530555584	0.03702060609419023	0.1078357058974221	0.2040334153774338	0.0701659534016054	-0.03844398777239473	0.0024388809878758064	-0.020720898766721896	0.010589435892473275	0.0412729289520237
0.005819625824768376	-0.009804124750809532	-0.009234666608760026	0.06397619961109849	-0.009115415076215834	-0.024103306067062038	-0.001555905375671525	-0.004290852016011886	0.012047073384441102	0.04296098426817021	0.05586519487856408	-0.06316813896010627	0.014307029373045628	-0.0076299497218965395	-0.011640174514044551	0.05015963041301057	0.037893644039147786	-0.03444087535768113	-0.2086147945904902	0.09723592135572141	0.003156982664894035	-0.0009152839356349717	0.04616299457505092	-0.03583995869154796	-0.022281936250589725	-0.005653055705926627	-0.026923760580471478	-0.10115000064516277	-0.03628621751529308	0.12124289716774102	-0.1046359846855389	-0.14779424323572848	0.15106024945754293	-0.04550576316868048	0.017244806758789515	0.09453381656344943	0.016412761529898515	-0.013357128552349991	-0.026915405984976964	0.2506658080535595	-0.13808350693942356	-0.06122271291401078	0.06175757011352012	0.05609286943380033	-0.00800419419427386	0.02706466517950062	0.056696192363820765	-0.02696559287422984	-0.04564238713098463	-0.026317035051764262
-0.005442179807513489	-0.00012798021500009407	-0.0062851258071545185	-0.07357073305610995	-0.0037524362170649195	0.011464667315161882	0.0012562578911886608	-0.040843291827253034	0.023219073782736924	-0.00846051380242839	-0.023602780947821488	-0.003839841676093258	0.0010895681690229198	-0.08678344992246863	0.052112576146880876	-0.01007258301769844	0.06708502388423915	0.02779676092250665	0.1323810101910765	-0.057420691766326665	0.05222261755135279	0.03337246007088743	0.0072970784712981475	0.016436461886237128	0.0019507431252423057	-0.0017521445159682787	-0.014482962851046147	0.12007435232201295	0.16042965502107576	0.11152903215386908	0.06064501233825913	0.05639691420690247	-0.030250214600841287	-0.007224820163393835	0.2089095755569784	-0.0011495952321246444	-0.0003057900452330953	0.007603154812440043	-0.11703356127485577	-0.10319356653607142	0.02994191571095173	0.14280695623011624	0.10890763161326428	0.01685438417379686	-0.04336777438795639	-0.0580064504326859	0.007728900151207566	-0.0022955967339378866	-0.04243728261468449	-0.016748072719388826
-0.00415465750415603	0.006222912985495384	0.004878676539429925	0.0016382561181728405	0.006858472933622068	-0.031364379023207475	-0.00478715064907944	-0.009865473683561337	0.013668303665584634	0.001259828578832384	0.010493814096023213	0.011464054127304666	-0.009115926325508516	-0.03053055763697903	-0.013516959097474959	0.018837428071554946	-0.07734618680692043	-0.057844748721149856	-0.024145882766547222	0.08738640057457697	0.016707089776842862	0.05439192429423512	0.015895630113316437	-0.020427453719460916	-0.03344379347091176	0.01585488605880038	0.05280028954912638	-0.11657227721305331	0.12712797336807105	0.091818439343404	-0.18551603143134401	0.1165731047664904	0.05614175615356731	0.04712413940851885	-0.018917247799716416	-0.019897009520950165	0.1559537888503845	0.1154603088434098	0.018930649789381384	0.028510570904165478	-0.028711507593309767	0.010078251615101386	0.10028600811420416	0.1137470307157897	-0.003029561176473291	-0.008961451000077657	-0.05778376001771017	-0.017368589368286582	0.004367766551178341	-0.02313294940678495
0.005820447450543666	0.005617417930459807	0.01158125108172927	0.004003109604513214	-0.004352173538002337	-0.011390948315761127	-0.02185905347599051	-0.004899108125627056	-0.015429656737361425	0.015061895408392484	0.01649044804863682	-0.05289219839869949	-0.01960931682854315	-0.006025275720833621	0.06759546482959383	0.001081414708848507	0.036819286610745385	0.0534643014529431	-0.06906097079068793	-0.08259086229386982	0.09600318027670049	-0.13160958210609502	0.00353333938203388	0.08863916340144921	0.009312539906540065	-0.05625483494545266	-0.11329385028768836	0.01988150963438654	-0.029085562677741456	-0.009665592430191786	-0.018545758159145893	-0.09010025609576443	0.0077282616035766845	0.09909329219931982	0.16260995800166753	-0.10778399970351248	0.06176199624462114	-0.02183379657560925	-0.07674656754303188	-0.04082741286686447	0.07501827699924608	-0.15453219832252119	-0.08027851002545489	-0.011640611372122389	-0.07611996730531084	0.059307218735729646	0.030160876943319717	-0.023638758962416868	-0.0790989178107524	0.052699881007726386
0.0007829563319502877	-0.014378706955266659	-0.007367062252756118	0.008781868420683977	-0.01418914109995561	-0.008742727273811845	-0.030878327829728405	0.01103668152092725	-0.010387925941899925	0.017672990217316636	-0.03682192882315634	0.046865637426219416	-0.0023981020659329293	0.05988662068517937	-0.0035274849127400025	-0.08406321814071005	-0.1333345869221704	-0.05864640731695941	-0.037284738320142036	0.01803919722095134	-0.04337693377573562	-0.015874551873133393	-0.02319084537972873	0.04631387519747597	0.0933256755114079	0.05537844253466693	0.12305521891666485	-0.043060578538851216	0.00499217070922927	-0.03024457123508236	-0.0338712238595093	-0.02669546251127109	-0.09222177651502701	0.23088595665009307	0.039729078601836776	0.08163513998509347	-0.21637379954310043	0.03902995024866961	0.10876011953546486	0.10607672740755086	-0.012475705097099566	-0.02010436190665859	0.14310657283045153	-0.07292170321220846	-0.12531010118166203	-0.04509832400795727	-0.04461645680151895	-0.011993857707524602	0.02380215216662425	0.010932875547673712
0.00666219531853275	0.009143740820146157	0.018013866722459713	-0.018564801583725928	0.02011515630017331	0.011729213973976556	-0.008996111048374552	0.017531722344499064	-0.013352310292495194	-0.02590605910228084	0.05762940221390927	0.03704781157458121	0.0021888484696045013	0.038598223183785745	0.03458126703291294	-0.003538544523917676	0.04283299928301227	0.05730232669633518	0.006936670737297163	-0.011175004914232706	-0.046587493191525386	-0.10548740328088957	0.03228980267235169	0.03285543344658617	-0.08280450404580042	-0.00481489949680481	-0.22042943880801674	0.012385225793290586	-0.03152897909209561	-0.19261951102553285	-0.03085486403007809	-0.05066725963998056	-0.019689538375792372	0.07264657814829933	-0.012192305325542697	-0.022223724736010527	-0.012008357155669093	-0.05166058953141417	-0.10753477559658225	-0.03221472929808354	-0.08684298122788738	-0.0031243792013928295	-0.10857049318641683	0.18467045380401706	-0.07438554409828607	0.020387976244379595	0.03889468195073914	-0.032142972998713916	-0.10383740730825455	0.0013318510027655038
0.0010902163600764036	-0.009034460706656217	-0.014851573479644274	0.03058290935283875	-0.006641059558202291	-0.015575624307853926	-0.035096004396595874	-0.013473773232354217	0.016176911109615198	0.0007764275625813083	-0.010841389391337107	-0.027113092662043058	-0.006659335428190237	-0.05171006892409799	-0.028190740496549467	0.02677345674064411	-0.005149501296449299	-0.06757181582032011	-0.03482239193128547	0.03847508841002809	0.0182483060797471	-0.06748730659514547	-0.05732677544904235	-0.02727192879885533	0.021754474333848396	0.12801054115597038	0.1220165239564592	0.045792628786252496	0.08035612127814806	0.09898910785419686	0.029844292916852505	-0.08057666955173301	-0.04915062856195783	0.07046321847759825	0.06642940263979807	-0.01747400237594511	-0.05018769324033047	0.01174227388521222	0.0018984795596203282	0.04051234982817031	0.13020857009278328	0.06306082985102573	-0.07826671639964908	-0.1314075911343629	0.00103615722601616	0.033407654661561884	0.004263284721907637	0.03010507483556263	-0.016860730774523228	-0.056587132712330436
0.000995513359456536	-0.005299659028531232	0.007746945829028399	-0.046490438963923776	0.009741333473960655	0.004419831214975448	0.002181957647023789	0.014652372177629302	0.05062632631923622	-0.03214950213926509	-0.03295880197933589	-0.01171977648476857	-0.020091782640387676	-0.021166877347917668	-0.03520310151827347	-0.05190205736517661	-0.022699811673596665	0.044300318493082066	0.1529471887662868	0.005784943743491904	0.08573858254664754	0.04387090759870569	0.10204643808125968	-0.011366487096177809	-0.06987465501730537	-0.01518706358744932	-0.08487823273048561	-0.08337862224037257	0.09674928378509469	-0.08594452940395757	-0.03146570346696895	-0.0007519323750667523	0.07191881638921545	-0.0883980343193524	0.03787727197788258	-0.06126507146284739	0.007898195527181712	0.04560770019257309	0.12703910171122781	0.07876335784902823	-0.14015541887893435	0.15184408537231106	-0.1439020733456101	0.013190284427006205	0.08945113396055149	-0.004732180492268661	0.009889493844745259	-0.01069131627487924	-0.03189836251232076	0.055530441716949416
-0.004488367248103734	0.012390690286956349	-0.006087204564310643	0.019820662038825876	0.014269643418937295	-0.0027922709491459783	-0.00497432674012202	-0.018836167312364132	-0.02032859670907366	-0.014161810311158825	0.027077126685625803	0.01982233255792762	0.025104936860049824	0.047794553520800254	-0.03341010201825425	0.05070755337083446	-0.0033708365005977944	-0.047212760920425506	-0.021154249671294405	-0.0192160723059432	-0.04198471582016174	-0.025412107299841568	-0.03802130020046336	-0.057453024077392584	0.002271812447509576	0.0071000905467826485	0.04054001417211868	-0.0008591225781607471	0.10517113872675929	-0.006573776231809766	-0.0033199069098177932	0.1046679424336521	-0.24482964087236841	-0.0785822733549538	-0.046598396458946666	0.022796951499356115	-0.06760165750521006	0.06962535144787554	0.02797223721911471	0.12209765910459312	0.038760205507773045	-0.007731909877273114	-0.019791713584598185	0.10059869684093548	-0.05519620043326561	0.012943668885191974	-0.011734476290187005	0.0010638172838020824	-0.014378017054948903	-0.01625541554394155
0.00363138146638368	-0.00966080539311016	0.0021846366792522887	0.015460035548840612	-0.03357832941673076	0.005257412632913222	0.02177999829487791	-0.004837062146488027	0.003186922258450735	0.0026006769611831688	0.0015899216851623919	-0.04693045775923918	0.004797280670549374	-0.010390565444325112	0.005608531716659128	0.006847397589019453	0.029808729185358512	-0.007675789421779721	0.035691092413806025	0.00004925990207634186	0.012720442480808485	0.013521092090989801	0.04600871675674245	-0.02594645490609254	-0.055290256304360484	-0.023756113478288054	0.026489385848823273	-0.0470701254218508	-0.1402694975838601	-0.0075411056401548686	0.11042917909667693	0.02124208964297602	0.011530413754017137	0.05078853408839833	-0.04723395207510027	-0.1505793966408344	-0.050266181237790336	0.0641165358247341	-0.034414616256775096	0.060906922707586394	0.009447657725024792	-0.008510441276002187	-0.030153131580884448	-0.06415162075364195	0.05257286762973916	0.023668560043649003	-0.014646917704779511	-0.03188714748633613	-0.0067037907795426495	0.05137687859669388
-0.005119361972001093	0.003936346095223426	-0.001082640474001518	-0.02361602988512451	0.019542884516291312	0.0055776186989077384	-0.017672708927688394	0.019520055518211833	0.012143403951319123	-0.03883154612275293	-0.0369760037277188	0.039152691219876086	-0.033547660699453	0.08104621600767387	-0.06404825101481212	-0.03233767110462183	0.0018560014313463422	0.00106950094438933	0.047781584125119535	0.024177919672474804	-0.04243486373437433	0.0025257000030987284	-0.0799856005365328	0.012553912106645273	0.07424867091316283	-0.019492249590666925	-0.0034593840587477083	-0.02288632700409289	0.08030662688763854	0.026820939292541247	-0.00018940089279471245	0.08581336739183362	-0.18280621897296426	-0.06560569148082597	0.020369887118931406	0.07623530842724827	-0.054381562128344836	-0.024000805024340308	-0.010259544218060803	0.11694607101699556	-0.04677034734939106	-0.006946462581612967	0.0010364731974752909	0.16543618247907388	0.11155975075645946	-0.0032872782755983994	-0.04727382467942319	0.010043991511416616	-0.03719138641055529	-0.029901264534327492
0.0056661955575580255	0.003002423892758825	0.006913577209540309	0.05061692562117579	-0.018925388575089977	0.007382590430114	0.031552506050665605	-0.0008796316728238035	-0.04287718998714775	0.016019982983890478	0.02556560606398488	-0.027012684067217196	-0.008679936200617565	0.02706397321960916	0.016433693282036428	0.03384663083334817	0.023170578704764227	0.02507085248846183	-0.06570974171391543	-0.013806397852105128	0.00036893080035253073	-0.01836567152196706	0.01450400722033508	0.02937357464297258	-0.07670393930173594	-0.06252996093204694	-0.014043206704519695	-0.045030184055424284	-0.1415689128641643	-0.04192572340079604	0.024591977356706325	0.049428458076407486	-0.05655848190747189	-0.12201764895357138	-0.11842054166705591	-0.14989045331908157	-0.05029913304873819	0.03317534411791706	0.002456621625331793	-0.11327202581547745	-0.022608190756052096	0.08509850726187232	-0.11141933491994511	-0.1427469232637842	0.045399103275028954	0.06070448098271206	0.07129083310611818	0.020741664373405383	0.00388461551648743	0.03566454091888849
-0.002234880178419186	-0.008832963891951543	-0.008670485078175943	-0.02952012726552839	-0.0014860517541573312	0.01783703984043816	-0.0028074316606924925	0.019172454912309442	0.04128066196608451	-0.009210289656971571	-0.011400920449259964	-0.016649668777332635	-0.0015761605515465264	-0.02084519983195284	-0.027947134687363817	-0.01916662132220183	0.09111455907603629	0.00722512925482959	0.05526528152298098	0.010826999488119876	-0.053695875364915546	0.04404695509619795	-0.06192826156412442	-0.002275434718442621	0.09468991140742146	0.024431742475604135	0.10329418453241632	0.05094022030918617	-0.04108894138636137	-0.05020034654798129	0.11336087906751846	-0.030038467212125004	-0.09185216830961468	0.04260606284214521	-0.05352613700333428	0.07849712664856606	-0.07312409165977954	-0.02484142301331661	-0.04496047532280337	0.13995100734808438	0.10627831764921568	-0.07880236122396027	0.15249846235367465	-0.024696356654614712	-0.00551955942384682	-0.05394868524951375	-0.03682236816307016	-0.047733809753160855	0.005353825025569723	-0.00024025696641397087
0.00016933286149627266	0.006624042276739939	0.0058524022906653985	0.004130323061857794	-0.0016957616555733838	-0.0021804427050735437	0.029806767189668817	0.001943623604276429	-0.0071462123431387786	-0.0021442685914635153	0.009544786466454522	0.011577930088713436	0.024415629929583127	0.005234493393663348	-0.03162083427369266	-0.019103354652784572	-0.056898071991790936	0.034195189299479636	0.02098695502683961	-0.053434376221355454	0.032065937186312836	0.06231234288674004	0.03579974400663284	0.044089223159266284	-0.10349536930811336	-0.05309772466714507	0.03895677340351935	-0.023062209044850866	-0.04111122847327865	0.039800720359764945	-0.08349235561387763	-0.03306370311021801	0.027409189232254	-0.09463152078737144	-0.028505727406211077	0.15351501630513092	0.15250717909452638	-0.01734620908324188	0.05236290224357678	-0.09088875157757029	0.03130392713016978	0.07196585312607104	-0.04391498610217091	-0.12895641674739766	0.0757840929839867	0.023040726931969367	0.03981492813322411	0.03004233009330253	-0.02676752268051239	-0.013519773994081394
0.0006566265861845888	-0.003456355488289257	-0.005468157807727344	0.022265416003661807	-0.0024726551731116216	-0.01070951466536265	0.0034990862154527396	0.015364152277995724	0.011919993335038374	0.006168573632720789	0.01730756968010794	-0.0596970546488784	0.006748754064499419	-0.02734808003725872	-0.030155151727811302	0.03337480302112397	0.07425381627300227	0.02115385168223493	-0.06036484006256338	0.046800515002744805	0.025301387695595	-0.02790171828142214	0.003124727508638154	-0.030522462377276995	0.04043517913876725	0.020575246197355977	0.05694590271530536	0.01139216189558356	-0.08200153081005328	0.0524420593548001	0.0330517500499249	0.10271769828585865	0.03766596627906807	-0.004420319230948835	-0.11149381651854096	-0.11238275065467468	0.004085845180807818	0.1282519278685333	0.02120226942928101	0.09812918631825754	0.12792099932564485	-0.042484087216192	0.06542167379396907	-0.07965809491190115	0.005900698849061976	0.06224258148165704	0.007266989800443024	0.015565882649051486	-0.013725059515587265	0.03662843349036644
-0.004114626944819607	-0.000594516949562083	-0.0024071725910139005	-0.021309257313323594	0.008475006997118359	0.011955000635235698	0.03297730012347536	0.00015663291859108243	-0.002262018830329969	0.002140897581953837	-0.010538009216144749	0.005065459325390299	0.009894960200877462	-0.00575211089152277	0.01826150877585036	-0.03672487050094149	-0.013501294380363649	0.012935901641299152	0.031897779846383596	-0.057416588260261	-0.02531004344701341	0.16009310934821902	0.00774509802211398	-0.03776090664058936	-0.05902345050298394	-0.00009293651652121648	0.038392591746200605	-0.05493957200621405	-0.07734656102860588	0.007801569988954871	0.09258790726054006	-0.2674401297651113	-0.007998539139973285	-0.014321985740276648	-0.011456240567510222	0.10091341996310639	0.09712005104593749	-0.05789446616404775	-0.005618508984116124	-0.061147019537223665	0.052925524035686275	-0.08836911990893226	0.03982419308686008	-0.02139499196783362	0.012231875737402673	-0.01228209806071245	-0.009857318641918744	-0.053945385858671965	0.04270415862536699	-0.03417303842291938
-0.0017788678252835975	0.007488366310672321	0.004044726927397648	0.013842972450185238	-0.0063106935659806435	-0.0075997557826375335	-0.00021835927811500187	0.014720688414189522	-0.020540435756883815	0.015174328786405693	0.017972284866599016	0.03523340760742705	-0.015714378245086435	-0.00038315470129588	0.009567955435575433	0.05761760507769183	-0.03784711208273392	0.004608400374279703	-0.0057154443808248665	0.050925459379933515	0.0093437683823372	0.01318035950509897	0.017855830376363572	-0.011353711588179972	0.0600848332639229	-0.010485809954171565	-0.02832405485838115	-0.07113724164719715	-0.01798011052125565	0.14594395699351292	-0.04929171119872095	0.1579145879026689	-0.04293061853981162	-0.0036128611172119305	-0.09258446104001633	-0.08821833945704526	0.04444313587738901	0.04464294495795323	0.058309910369776535	-0.10597240211955808	-0.06873682439264375	0.047666688978790214	0.066179990271232	0.120090452535279	-0.00464881229621782	0.0030162855308168675	-0.0106514434175209	0.02268760138231847	0.03632879168044887	-0.028798534648079747
0.003249364159380974	-0.0036638086279198335	0.003196341780081206	0.020692841070703773	0.00606700363350042	-0.0011427660260064048	0.007480402581019857	-0.007651472348958857	-0.007249129788106047	0.019070080480800573	-0.024611299991767813	-0.00827111877418242	-0.025388480074966954	-0.006804579270082227	0.019738860891281438	0.010682443807398016	0.041226132802992914	-0.0013467273154201577	-0.012057842493134198	0.03967615884115121	-0.015726362177989176	0.011143948823199586	-0.0479594635341766	-0.029309780963776327	-0.03006220960478136	0.0526389122302702	-0.01187987239489141	-0.010820617096273917	-0.04718482737792225	-0.10876535778578365	0.004211719232120647	-0.17299068149434585	-0.0441757803057577	-0.06513947261760158	0.005144860645538726	0.014247544180247308	0.05230040676096004	0.03716061773934383	-0.05475817996917965	-0.08372977697599068	0.07084688913219275	-0.007629813118663911	-0.16205884135782486	-0.004841009299670018	-0.014703725979069115	0.04159526892923643	0.07423570633333454	-0.02124710154662401	0.010300864499410547	-0.00391807722819577
-0.004598816045402064	0.002043983198544331	0.002385701244388746	-0.013314327965748952	-0.003860837613206297	0.008061644455780568	-0.009000044996114459	0.001554157961950642	0.006731871692620966	0.02022575200316655	0.0026155119947789173	0.05892272088100942	-0.015410247090460127	0.012522092158724825	0.008444612070756145	-0.015720544714026348	-0.01951304001337079	-0.03880780588467189	0.015739159718448373	0.06540230668871269	-0.03379106884338158	0.046188664670131115	-0.04641851190780888	0.03242558280433189	0.12560235828984148	-0.012333560110920481	-0.009059911061827295	-0.021037977156379187	0.025898061228926492	0.08712777339838057	0.0717304393545412	0.05201698654016754	0.01929766755556782	0.023850640296558097	-0.03139422393693184	0.05531133366774636	-0.04429477890892371	0.016080010991283776	0.04960433477138128	-0.05578829305261351	-0.046899953190352596	0.052791097255754885	-0.025789084694066086	0.007330060588926879	-0.012528749249778134	-0.011196188133840875	-0.0005454723158115956	0.00825802820592304	0.04310294130619925	0.005555430233473747
0.006839359979010315	-0.00037806870764080225	0.002380806961364567	0.025332985849785845	0.015272020241292865	0.00804307131095559	0.021041878679290187	0.00998146141794202	-0.024767283230157013	-0.009485760676628194	-0.011059493694578806	0.008405075495342886	0.02140872341352402	0.007213112072864833	0.017036316711690945	0.008808282225642308	0.008053475377843315	0.038379276836217766	-0.019610003146296788	-0.04017197088161628	0.0258372288186824	-0.062485928533310066	-0.01352713954728569	-0.037595591262799176	-0.010329606544819979	-0.0042919309292531165	-0.13021317074006128	0.051667800840840244	0.003655781303067946	-0.2012163039919522	-0.08551650565901553	0.06517026268919823	0.021765632894155795	0.014098564534736726	0.0000722913801517941	-0.0799158462650731	0.010014035375504377	-0.02314578319326105	-0.019045889617515094	-0.10405662132671852	0.13253377828765228	0.01859883109005666	0.007882119168463727	-0.00239054520018885	-0.018151530076704264	-0.021600226517389774	-0.004840157506688249	0.030924240916336748	-0.002468395948431054	-0.014871490953708526
-0.0016301748200497068	-0.0047620260013362045	-0.0024357729065856183	-0.005326028516536261	-0.019843473469171147	0.0008279977106557163	-0.02446613728064146	-0.022539174735887218	0.01446258055876511	0.01996755205715942	-0.007845582121103109	-0.03381908369354228	0.003818002532729789	-0.033220522609335085	0.02158067976219857	0.0004359080174527411	-0.04092216278035118	-0.017338506376490592	-0.032257130214394955	0.007489514453340973	-0.023371670339673332	0.013045482456467406	-0.017689118802654752	0.023365868588221615	0.07564773671702592	-0.006923029123491341	0.10146662256276207	0.045854710803345564	0.0445869360301009	0.018524200060479667	0.07008494875117022	0.0412012321460602	0.10520633875142471	0.004801783213332692	0.013651060615926715	0.0747545737696719	-0.008186299423230053	-0.03071648968388481	0.04203050802549149	0.04664321137367611	-0.057447793180588395	0.04132794382779021	-0.018642430138285215	-0.0798437041847068	-0.06282235105922718	-0.014901163342192283	-0.0021168818612768373	0.001466525067264233	0.002315303504002663	0.018151971050844408
0.00029213261089072875	0.0010749033495798584	-0.0016335432730036929	-0.010025162603769263	0.017453961661348116	0.0029169976751373	0.018311681967514447	0.014108533189509793	0.015012257324916338	-0.024596360342165533	-0.023559012463790385	0.002103676094769337	0.0247453866974691	-0.005311100069359349	-0.010451766255509497	-0.01587290933578815	0.021992677639909784	0.014208025390215498	-0.012153820586497062	-0.02887485362088882	0.030499781987002036	-0.001829491831550593	0.03750091637228255	0.0034898592344283874	-0.06401556682082167	-0.013782400751658775	-0.08222405568844537	0.0026035900702312187	0.01639292761731409	-0.08412160271096134	-0.05734918535999658	0.009897379253642723	0.0667958841365828	-0.037844965220592705	0.0463585897827853	0.02315512495553693	-0.06335683606706559	-0.05727596142579594	0.03934694004430648	-0.017258752809071826	0.006305248156494093	-0.02876860211267767	0.14980628854554534	0.012442996154217009	0.16490361281717833	-0.08671534282023349	-0.053055754744120644	-0.005665568723657189	0.02483904734107009	-0.03023380540106125
-0.00044771262267824573	0.0016027368336657103	-0.001235890677793356	0.012229052656832703	-0.0025380691302248027	-0.0052556091400078435	-0.011752566990092441	-0.020682407973988928	-0.010873155580675238	0.016227494118036402	0.019255630231562165	-0.01713003252722239	-0.004719182935945287	-0.030906173274002663	0.009630208069466274	0.02657659819380033	-0.04934520740447142	0.01590781669147476	-0.0069742549596261095	0.021279439895539407	-0.0011818183580646104	-0.01584506665823923	0.0012757218316772746	-0.024218723607178475	0.010258390644882012	-0.0419239215664783	0.003982020749103012	-0.002827175457496304	0.011799380010773155	0.06247206101768331	-0.0208500162304791	0.020288523342911105	0.06251250790821178	-0.06427621088508016	0.03957517675869149	0.04263713176831827	0.0862170294692472	0.02311613432035011	-0.043016615799945576	0.04824780301735417	0.032989522343662994	0.00015756077313909198	-0.07187373464441942	-0.0277179937566395	-0.1348525603814849	0.05131601006680558	0.04413144424630321	0.037212137146773405	-0.0594360058546302	0.0041821761604052335
0.00026870296217950806	-0.0030353797528329647	-0.002843882260623006	-0.012841849018515638	-0.006855755204074999	-0.006563387989386336	-0.006314339201883348	-0.014794420887295169	0.015403142847886107	0.006788462696692436	-0.006278498847877637	-0.012910083524978582	0.004426628027163981	-0.02199885638234036	-0.00021234573718520444	-0.021546464004661404	-0.0062676218427025554	-0.03303722526956778	-0.006930156049608222	0.01844776077781369	0.003121596243966353	0.0021448482706079436	0.041856773665249265	-0.0019077788625322736	-0.0005282762828453455	0.052032589989260164	0.010589771548476148	-0.05179150822942878	0.05723009390805377	0.05923211384856027	-0.0005263093609245185	-0.08107309575930025	-0.03877646809323669	0.044312996560539296	0.10560824646831483	0.02388561988782332	-0.07512211652628376	-0.16424637642530582	0.03027989080692728	-0.06554787527046248	-0.12045225121762265	-0.10082081188114515	0.013521388810257391	0.024383354516473124	0.04526590637021167	-0.059929566919043636	-0.05986303823385287	-0.02304966773733845	0.03435314061441022	-0.0854162493850772
0.00014389903214649801	0.004918132403862407	0.0012431840120000037	-0.00498868111288903	0.009607742407921513	0.0039943072364511676	-0.00490900990445956	0.006397313998937126	-0.007553633853320006	-0.008804839789185722	-0.004166769188589489	0.033598887597800484	0.0032607447374532247	0.011371908400644897	-0.0019065106537536868	-0.006930622544128991	-0.03926475704461808	0.02605202644731182	0.05701868039205644	-0.01605296073913168	0.008633649782519844	-0.003829756420215381	0.010177623724896244	-0.001986655749308553	0.007647012150257634	0.004525561616436181	-0.05533948287259872	0.036977435584745914	0.015805281474896418	0.048747908703772685	-0.028540479498849244	-0.03796499823717246	-0.045880522581254586	-0.014004118893271144	0.09396717049683666	0.11437208222164828	0.04519171554467487	-0.01382118500183892	-0.04220242718098174	-0.042980087413387436	-0.05320856602172437	-0.10324522309172687	0.023605146048287645	0.00662248368144653	0.10835891826711462	-0.003969567753904601	-0.009766795283409405	-0.0017079227006823756	-0.03367196199400256	-0.019410694497169756
0.0024154801864736523	-0.0021642016739679593	-0.0025868643664254004	0.013114192442507059	-0.007782998318029287	-0.008810242447062966	-0.004778373290377013	-0.020837511105182106	-0.01205536971213139	0.020741079181807887	0.017200739086698114	-0.003473611086911084	-0.0015511749328133402	0.010544883674927669	-0.005821781105989091	0.005144758616877835	-0.012079653782857422	-0.01491527758595339	-0.03379332426596172	0.023433874656764886	-0.024691368293672335	-0.022908093886022593	0.0070643052712262445	0.009758675048761493	0.045215170850214204	0.0297847413421827	0.045665626184393945	-0.006178343773120081	0.03979011090824306	-0.028738265066931088	-0.018040605025596713	0.0679918039909736	0.023349791214961287	0.006018095157629585	-0.01104644958235152	-0.08024828122517472	-0.01874734362267834	-0.035117471830692686	0.02485565662726178	-0.06332105603829885	-0.0878230701411591	-0.12806830875796588	-0.08334757107446658	-0.025260037307198654	-0.004279523180470118	0.014389713107566421	-0.028997826710148805	-0.009136301517911373	0.030119259491964152	-0.018538231640451777
-0.0007302075340335296	0.0007482205987422937	-0.0009327001582601681	-0.032283789539723766	0.0027147938663298673	0.010232252671509928	-0.006835234436379294	0.00715843021359608	0.0008212563778378112	-0.015625895657535107	-0.0265623099443603	0.014817652352399523	0.007043814989578987	0.003695273234894779	0.015790228852121203	-0.021559106836244988	0.006389140741290029	0.002303211538119609	0.02527693347984399	-0.03884843735843859	0.00028459823820023607	0.0019331216504477697	0.001446628803863681	0.04195921020241035	-0.008725807776004083	0.023217173051826377	-0.020282053280572573	0.087036907131937	0.008967902133279037	-0.029576100746454767	0.015120519694404755	-0.03725646213772131	0.021406679950308417	0.036567095104402064	0.07776022083067102	0.10390016353425419	-0.07446839017293605	0.002195158161026514	-0.004733265348118293	0.008938862454189418	0.005243706093253084	-0.14066471671539837	0.09755626807927467	-0.03707125463212582	0.05690949908823205	-0.02706306747241379	-0.010627155950996958	-0.017424642691421445	-0.005161687380882634	0.001666268890428499
0.003460083811808663	0.0001775882121361587	0.0007592208593412129	0.009908441444231291	0.0003648823121681562	-0.010346768224737821	0.0009093133403851328	-0.015070731394088563	-0.015438358528054235	0.013121401392889837	0.011656719254194944	-0.002286670096294987	-0.001155968341922975	-0.0022563886814375277	-0.007934125429774057	0.015191232868960985	-0.04802595767823128	0.010119553073533545	-0.012035262610793067	-0.036072422565101216	0.022484347839908075	-0.06320919851936779	0.0073144744026456205	-0.009063516772226016	-0.014505782547994273	0.0015987992141228873	0.01675626042563536	0.0293707443803451	0.04521569686053241	-0.022908335333631322	-0.1134356196740516	0.1419036739267281	0.08003750716266429	0.012945905036488771	-0.011341221402961238	-0.06181702105551583	0.06691123480167255	-0.025832906427354974	0.016341189193423523	-0.022514280970324783	-0.08712092116088896	-0.003280561129188519	0.003941254986484943	-0.01667577506215284	-0.07110578892511026	0.023309587524102362	0.004751688953047354	0.04057817341157589	-0.022568280566080935	-0.005956452562933243
-0.003186740782441324	-0.0016308911006004153	0.00016487138963542158	-0.01949126795075959	0.0036830726340706505	0.002444390478105233	-0.015791561282524406	-0.0016073325179653056	0.023356988881931953	-0.004624250343482001	-0.013590598216219898	-0.003515528498413611	-0.009347297244939132	-0.003013494013035159	0.011451713676077993	0.011190823457290276	0.02697499765967554	-0.016593062365076978	-0.038413389285507825	-0.0006292554749003712	0.006446287058024703	0.0026795149668272125	0.007092591182753183	0.034304914751576876	-0.024910226138741512	0.0012561479658704877	0.02797567696878777	0.034707701459146506	-0.05525801156622748	0.010380172273582577	0.003128550938251784	-0.07774585835500292	0.024773540004825935	-0.020428838160767737	0.013219607103818353	-0.017468830999618514	-0.10632006070257827	0.08001779224047739	-0.0478992894428969	0.10263332739367033	-0.02268480693768031	0.04356785043805653	-0.05183942336957306	-0.13546748107975137	-0.013588987265369369	0.03585089624199903	0.07708061156097466	-0.0029652413595115737	-0.021772743713070093	0.05090881646624718
-0.00033903345103020155	0.0019400479102308552	-0.0017389104926911385	0.00030544967207941215	-0.0031100873297795293	-0.00598470003864832	0.01028709563459116	-0.017357695482213633	-0.004363968693415789	-0.006656570938313889	0.009388313876336443	0.007071614996161921	0.002351174277087158	0.002363633353984094	-0.009948397926863223	-0.023679664465151008	-0.008237005962989976	-0.036586127010017	0.03796784518542523	-0.017226169025837536	0.014422278059164472	-0.019894256374428872	-0.01396523082377718	-0.019905645045983134	-0.01651802506142308	0.02422074667482063	0.04497618690734523	-0.029109511228378494	0.01516487792113882	0.10449956898955731	-0.019841964420009385	-0.048797133767469955	0.02827187993322277	0.033793798061493574	0.03517460257700944	-0.00013878019872012697	0.016819143368751087	-0.09103400767863652	-0.024123221591027078	0.07723088757838499	-0.0013212964551408916	0.011351106115526593	0.10032438777515562	-0.018121334861988813	-0.029186075833813364	0.0035464384136754475	0.004282506221788622	0.004482193718652924	-0.03956312504010544	-0.015377402767816933
-0.7919495569742778	-0.37799622192971355	0.43483847929614594	0.04626771880599125	0.031254012672268544	-0.056102958263193684	-0.04758054179020737	0.06011446125226318	-0.10770395536265756	0.04942036749982854	0.03684116973754337	-0.012096584298647912	0.04093334709118199	-0.01953878045393367	0.015269012848362143	-0.04325812580983644	0.017374363515089277	0.00592023846417114	0.015328571655467004	-0.007959387292586904	-0.006376376751662643	-0.004269068660652945	0.00048449482747678005	0.027572975821463033	-0.017023297333320867	0.024340136377813085	0.013318470316468121	-0.00048574076312606594	0.015287255869330399	-0.0076444086157962865	-0.0024159416021744817	-0.011025257881659652	-0.0008087767507057265	-0.027287431801894035	-0.027245875752743696	-0.01138097148462719	0.009504092330472738	0.004954517794520635	0.017355019815013237	0.0012960735976900208	0.004379953318200514	-0.009926090268838127	0.008266649132971551	-0.0012212179268014725	-0.0029729096919949155	-0.006660314823926983	-0.0009549525140563619	0.001965332451181287	-0.00017969392362776615	-0.00964157577206154
-0.16448343024957318	0.4732855686151498	-0.15436326363298974	0.040514697281984625	0.23747878708022238	-0.5304914133290897	-0.23209057338674483	0.279388553586438	-0.15195275264709704	0.25779820495429173	0.01456172789517334	-0.016199167141500513	0.09001667253841732	0.031521853492697885	0.14334173454544527	-0.1480128488828988	0.11942578208423811	-0.07772795537299508	0.10683779816791275	-0.04628445010172591	0.014160566178827778	0.041370675109693625	-0.042711398667725026	0.02779146176014254	0.0073813610721505385	0.08295856489028183	-0.08479600261912587	-0.04202603050654938	-0.11452757177459073	-0.0230425954919534	0.010041866948927159	0.049743753862201756	0.0005683104761963062	-0.0788492606221114	0.029281423831443235	-0.01856900236067567	0.00413687725321113	-0.004898699372647759	-0.011859491421049142	0.041311454080043164	-0.022928219830217166	-0.026011229169532885	-0.01833599913985784	-0.01875936774568434	-0.01686892758577247	-0.015623263140180414	-0.04644708900242673	-0.008428948289043392	0.0014668220485665427	-0.011609710419959784
0.5053983273202592	-0.2994267990366594	0.4742885304711881	-0.07604631711645168	0.3267379805911708	-0.20179095462143412	-0.009677307641463443	0.0807079730610808	-0.239289285804938	0.16404144819462851	0.13904736575676915	-0.09883424615865011	0.0033133643871032653	-0.014066375139003398	-0.13159070716504093	-0.043772390701598635	-0.023214978637272107	-0.018901409657676796	-0.014965981982607977	-0.12706588678510006	0.00541494726465578	0.03908328902610285	-0.08500309957835832	0.010854927772591814	-0.0784666509769164	0.10758827019989238	0.0884818596914119	0.018613749366835547	0.013653138624749789	0.04362001344411032	-0.021972544342111787	-0.04032188527199944	0.008192083300776316	-0.07026375307855685	-0.03670616485244858	-0.05279603919725037	-0.08073311779272893	0.015242224696906975	-0.04345779114573193	-0.04199784702442928	0.03096647243936851	-0.03055718628039386	0.0015597036476352293	0.024276525447991255	0.024810762015733248	-0.043532825770149775	-0.040475080704623134	0.016235436172129525	-0.000701983370816131	0.017058475962832553
0.02062291812982398	-0.4192336558566529	-0.48815506775314205	0.1221963666224481	0.016550938155628445	0.17390628186554347	-0.3446733509903586	0.23891501077050106	-0.33178556783327634	-0.0980156275243297	0.03538314791861971	-0.0686929991096692	0.038480518678029395	-0.01898665927735939	0.02642598803682583	-0.18439501138496306	0.05388902054864407	0.1420317250194265	0.07293885201948985	0.06378487779369744	0.12295931157037132	0.10479947931047201	-0.08736607165286216	-0.0542271844065984	-0.04111540585589743	-0.07216269330125903	0.11217915888090979	0.037289583679627425	-0.012500888350537295	0.06085376903383338	-0.12540890672814156	0.005968021873388563	0.014904332102939925	-0.036805132288871244	-0.02489665606171887	-0.05393832370797347	-0.06166071588924985	-0.05832707611635174	-0.12796281096737555	0.01426897421698304	-0.03720235959595811	-0.05202418712007437	-0.015528668456499084	-0.007482987213081271	-0.02445586924788276	-0.031574854610199155	-0.00453618564385988	-0.0253721505921215	0.03957881379800699	0.04984905902587561
-0.0752063729789743	0.10576957230191078	0.04082105788868198	0.029207329028425863	0.005195048733726446	0.18739397099421848	0.11060431033297922	0.4951996203575646	0.043712730284634585	0.09261376679352984	0.06782643753192594	-0.03829885755318016	-0.42937954807458495	0.15250133641901129	-0.27286130329085734	0.26289351078469736	0.048987542392589005	-0.1808619070853108	-0.05938382191533832	-0.1469043889632416	0.11094839348892548	0.1107815331043271	-0.09051325325297167	-0.04334465548006455	0.014732408519064516	-0.015256371157168193	-0.0339465411811311	-0.058088956847411916	-0.04730698149155993	0.07888470475953871	-0.0222144510552043	0.04471183903405712	0.029908588419014726	0.0653678828895294	0.08930327599460566	0.024612925445971698	-0.0905384518455784	-0.026092691680955467	-0.19398069149024788	-0.037511942154429614	0.04340160421167446	0.06423685769351474	-0.014070359559264	0.05599271358300115	-0.09199214753729103	0.054817620546704866	0.040507857957413185	-0.015079218721043147	-0.012611090075301118	-0.05597617496300797
0.02400908235602941	0.11874890838649117	0.11766043085735563	0.16285676131895357	-0.034728282634522364	0.11851553037779661	-0.4015512230291139	0.10738570756164835	0.21934520703113164	0.005304353246983768	-0.1985522920192119	-0.04225388265351738	0.2470206106910301	0.09929651901697799	0.018723252238412494	0.27866947119677926	-0.173794900468623	-0.04322738816926506	-0.10294045778752514	0.10965660490905364	0.07847720322622212	0.0325101342022545	-0.061902515060378485	-0.19669211570075887	-0.1289383397912608	-0.0884095183310625	0.038004235895842786	-0.08475025926204366	0.053133687392718315	0.019349177163462197	0.044521407076188416	-0.09286483370701254	0.08297396568612549	-0.15276058645150867	-0.19570337085975748	-0.04363235331498158	-0.05079717745241666	0.005558678612413	-0.007485773557184994	0.0052520172404426635	-0.006899945359383581	-0.08001472107064377	0.0947248938515206	0.034825125775784324	0.05032608421107779	-0.0044897137892636885	0.07467916815168815	-0.0410864909695307	-0.04598366622566975	-0.006791690265145952
0.03221222156249306	-0.18389791103185923	-0.061454267484008535	-0.20821216048738045	-0.13929371772042828	-0.2277939836097032	0.2561889602101328	0.18041556265348613	-0.02991974378331483	-0.2612698550465967	-0.1441100509661725	0.11019879041434931	0.07545252128629813	-0.2338255212058155	0.09401945554886598	0.020603063781844302	-0.13234657925412044	0.04493883112472069	-0.08822476231381171	0.12104394187058143	0.24280784078474169	-0.04347329596714686	-0.23121899997757678	-0.08220524196585494	0.10784698647969271	0.06005993915919311	-0.2285924065017421	-0.17268714990053513	-0.1402445245982003	0.0364640426602985	0.13241944855303886	0.05137212650440726	0.019160855640581488	-0.17244895482534542	-0.04216055867252026	0.021030407307146066	-0.10211318653379595	0.07123244956259693	-0.0508059950087585	-0.036383713189793394	-0.032958632622738245	-0.05437111542402763	-0.06278936789917011	0.072365098656287	-0.058615973470935806	0.02774500697228792	0.02695068392530578	-0.030559356453305098	0.00766928788928635	-0.10203338209920466
-0.07126140689165236	0.1604307730854316	0.02871184643166672	0.10610002881822636	0.30988345035973075	0.4552885060221335	0.05732829288330177	-0.10004683845785917	0.07397768250676612	0.02040599385535501	-0.004370864540969591	-0.16075294048764208	0.14141278595456505	-0.2978141499055007	0.011157565305219455	-0.04261800103726099	-0.08059586568472878	-0.11962438549753847	0.012359844117684121	-0.03079759684428068	0.03640653458477719	0.1284944662023024	-0.05057779213576264	-0.00282466803321018	0.13338213194089904	0.2588813109038949	-0.0024787332798734477	0.017829805285675328	-0.25313972727892897	-0.08014085279447154	-0.11315658862949324	0.056318466294586256	-0.035941941131796724	-0.06056614057630697	0.06687220156714566	-0.12785837443610565	0.05760632275670715	-0.07451603122315588	-0.014988801800969776	0.02014825634464853	-0.097764343908611	-0.0016265409787143345	-0.013774478955152228	0.05858888140134279	-0.0203872868061096	-0.035103111760694986	-0.12553788425888257	0.05911974617770713	0.020935531459727666	-0.06084352466289564
-0.04828517381414495	0.09959762264559018	-0.012539594162770456	-0.047757804633315255	-0.2812352090296318	-0.17600011296887813	0.058368419988278394	-0.14960588854017348	-0.19611786586561483	-0.16847431941651925	-0.0876390009944469	-0.02845069620591552	0.08644181321422303	-0.06735276120321074	-0.19594920851458156	0.027329849966441517	0.22259068404651502	-0.28842328357907476	-0.10703113103181172	-0.13907173769987402	-0.05084895258592401	0.12883454996999968	0.24511043950368644	-0.045233473410315694	0.10530212254197549	-0.10222581688864041	0.21077091949720345	0.09017073849052132	0.00011774806861209082	-0.04020631697907377	-0.15701822551710196	-0.021252976229127196	0.0846078053529974	-0.1689999229714862	-0.04567790799770629	-0.11150229185561496	-0.1188012866189889	-0.01181192094097542	-0.2201753785751222	-0.020600686165274655	-0.023854738708065246	-0.052706599370213165	-0.07711233369128755	0.0481896021624355	0.07655820997636661	-0.0318505223430636	0.002219550396192538	0.09092881853534596	0.08313567498034813	0.04184768826734116
0.013383575863629406	-0.10895758253283787	-0.07206624520236005	-0.01286658109156192	-0.03148394090310434	0.033639159330041024	0.012932426587239556	-0.18785396517480096	0.2570768188003142	0.2441597846632378	0.20517502254461295	0.16976986881310574	-0.14814996088230253	0.12577542893905264	0.1310292036800883	-0.3206974792241627	0.04435718617170015	-0.13788641276135682	0.04779059493499911	0.08313213217855364	-0.01437423361426085	-0.019947433324341783	-0.04820974476100108	0.034782858581516155	-0.002179504734526716	0.03530145383890179	0.10947611513610028	-0.2012376497662743	0.06624473163914318	-0.17871296288033844	0.09627803568070403	0.12313957636129308	0.17020890794571336	-0.14436743262702892	-0.1663375053492754	0.001201931087651641	-0.08385788567799425	-0.06599392605684026	-0.20835702982061577	-0.12440392975285466	-0.0060553450103212475	-0.02800193519686664	-0.08424816062496178	0.0001456677064318318	-0.03234072955387211	0.016186424786743404	-0.042799537540807765	0.02924516801877515	-0.07415412309563606	-0.1891104738273324
-0.045486525537199285	0.15080852025361077	0.05184878647889474	-0.060881688561793094	0.16206357480859748	-0.019415911583915056	0.2485564384039044	-0.03669476577530487	-0.08173625203091663	-0.12248761183201215	0.025113315744995646	0.00914144755233845	0.23026131260361682	0.22850167855760437	-0.11167090694558535	0.09286000420163845	0.15222601184670545	0.2658109681799171	0.054711543785265486	0.2472610420701154	-0.03661113337305136	0.15304183708076097	-0.18022183202969538	0.10119859734220259	-0.023277614646297046	-0.0005946624059739621	0.1479703099430102	0.11097031196454905	0.03660060374935084	0.0868770263977873	0.1307711509386723	0.037517620902810786	0.06872016673346662	0.1084864579883369	-0.07914503493975723	-0.0821232300847094	-0.04699435215199481	-0.1277007590769445	0.024278897682945028	-0.006409748209290281	-0.10887748564009833	-0.07154794979067167	-0.06579342374056485	0.07164568075038028	-0.08259184834237154	0.03403096147757995	0.09245103694526641	-0.020181387788084704	-0.0809614942617225	0.06852253215140269
-0.03655585933700804	0.03397081324922376	-0.016043518075546874	0.06723404898248604	-0.13680465120240354	-0.07166915279323616	-0.21320032986351986	-0.2673266330473871	-0.004681824584335723	0.11648171761058865	-0.03687599015487074	-0.11499238650428588	-0.17350076138622203	-0.06788235211970943	-0.23466141444523458	0.040014257293020536	-0.10027642606196122	0.12271854884554163	0.06049465012761171	-0.08795681690470893	0.1836056357956018	-0.05359481691536843	-0.10119710476614681	0.019742040448624196	0.04790280551160268	-0.028758888245671417	0.002283040912727393	0.046794574520230156	-0.09318418635287125	-0.07240179232217916	0.10688554385812832	0.028092837121832748	0.021926232832745994	-0.1721008233610833	0.22379499540303632	0.12790570783012511	-0.109022480687563	-0.03555106558856913	0.1646243488137714	-0.017372142838969463	-0.02317469160864617	-0.1953121023504859	-0.03824479033300745	0.1913302457410451	-0.09028336270648371	0.02014688643210686	0.0190948058376684	0.018426993101418238	0.010429459034622668	0.039050816161199806
0.06530538920062157	-0.09179816235081642	0.05399343737681557	-0.04337699794841424	0.007192484076124907	-0.0772305283760247	0.023238331913587058	0.10951990609647262	0.07905629257666735	0.09845985311850453	-0.16958165499656858	-0.15476674932088358	-0.06110661299935129	0.2192554825677798	0.20848193432749446	0.03443651819674889	-0.18909138309807572	-0.05510577879816364	0.19233503048901418	0.16499482559821932	-0.018364209868144354	-0.09198537750866592	0.07902957360535356	0.1680947525762317	0.2603521156933372	-0.19585639456018686	0.17276284392216937	0.11149471945240136	-0.03742389050475482	-0.02426147605528106	-0.20750068522778373	-0.09187239102319009	-0.02159178569167001	-0.20010636401039356	0.08798946731111446	0.02473755170379278	0.08735038154348498	0.09182117232595197	0.0741487056288354	0.002784692269665573	0.03937357772293222	0.06769819764267723	-0.03953384298403653	-0.007310406052856336	-0.024487112283826537	-0.00954522903905565	0.05006799581031988	-0.03119430888954154	-0.08431172592227071	-0.019807215200424375
0.008681359935307118	0.04920596027528235	-0.01753120086350615	0.1179929889770058	0.009438657653828973	0.031004381806748034	-0.189841521319483	0.014075982966663143	-0.20699445175802555	-0.05535464355454038	0.13006285662437822	0.3381212309493281	-0.06024845217878794	-0.05282080362103492	-0.10362831145482523	0.14245425620715813	-0.2449458419140014	0.009613527903763061	-0.04794488619290306	0.03277551330000712	-0.057280623139669626	0.03727382789647586	0.1187232293840324	0.11126142455671797	0.07117731458597301	0.2798761107245021	-0.11131047969704405	0.038103270951351895	0.19711864650183963	-0.005150244045065949	0.1449668132114721	-0.05818611747834317	-0.10052583750892943	-0.00925524244380381	-0.08539817902325667	0.13057801477786438	0.033139550986662596	0.1270988502202825	0.01598585135012362	0.011128823564914306	0.13481886225842424	-0.018637363824729893	-0.18041711651929013	-0.07640811339687541	0.13730169992129063	0.05549070187144645	-0.019886750766211846	-0.02103263088786385	-0.08066326913512828	-0.015205554031201628
0.058371847521390616	-0.11566666582951164	0.038712263851077316	-0.04684796667560003	0.03362047759558968	0.0425721173707564	-0.05783881626913322	0.07684274858208621	0.008485442656475974	-0.0823359766507148	-0.033689461305706526	-0.19445904669858302	0.0055316807457484185	0.0651520287128869	0.22050403267778357	0.03462630092296569	-0.01801390121176729	-0.15446805454647966	0.05400578651592072	0.04162972552840533	-0.04613499697401669	0.11904449919535505	0.3251946039050328	0.005509674851619656	0.13985261178080277	0.01454774596224788	-0.2869904513892349	0.021720514499219214	0.06054022567478649	0.0819493041776861	0.24369763808672207	0.07238647640540977	0.07123569304047994	0.12033270668513338	0.09687765945193735	0.028753505346735327	-0.0466044879221278	-0.013498323233912698	0.006834132962896103	-0.0037736031473443246	-0.058473901507436726	-0.13856150117855306	0.003824365873150777	-0.05690510196071251	0.06697113846191029	0.025135007181575318	0.011569350549321428	0.07443647684076021	-0.05835557461025568	0.07620765765465198
-0.019045399971105922	-0.006997942151225489	-0.09475912665295055	0.039058140624711336	0.06140691264948224	0.04851906379602342	0.09098661588442675	0.20737951122418838	0.1495225631390651	-0.03834365728067808	-0.033200196485474176	0.16958308163896374	0.15830430882270374	-0.13282996770603556	-0.01585385526787004	-0.08285142038138059	0.07752941735937705	0.011723161761180823	0.04322622917720265	-0.2422367865037239	-0.16568875313967232	-0.1505239508096333	-0.000025215846207120307	0.10531480853739261	0.08099929726973776	0.09645517460715236	0.1154390151022414	-0.08801121589202837	0.06086275327624832	0.03189743775975949	-0.13133743887664384	-0.0643308148124647	0.10768753013394061	0.03770889511924213	0.003333524386023287	-0.11445092851008788	-0.053989835145631514	0.14505065318269114	0.11975206320235986	-0.10217511557237437	0.09940033480184474	0.07095397545992459	-0.012350869361964056	-0.0960499134116913	0.0513354190168131	-0.056754815108373616	0.10461319450819523	-0.09337363584189039	0.0659103771856142	0.16595970670136803
-0.02869960093181462	0.0543991097721728	0.03907227165736328	-0.02494638774512362	0.02499797055094118	0.0002862324268830559	0.05874354871608672	-0.023856763008744935	0.09947617977029492	-0.036223856569765574	-0.017623691718865922	-0.04471863392084305	0.012579941036193521	-0.09233367683198315	0.07271164116386615	-0.16526744572898708	0.04328168582876653	-0.02614522403007014	-0.10105894651336149	-0.07690789539343612	0.12518683668772468	0.17318141908275583	0.03707496542085737	-0.025045464718780865	-0.2412365021834728	-0.1433486610732564	0.0784978064352381	-0.14223719021438863	-0.06695338848774499	0.14111189375544952	-0.012944482841811409	0.03805443775829315	-0.1018867317742504	0.14073159624440315	0.07874038553356694	0.18022482502059428	-0.2242825126447996	0.31771969278654305	0.0540390221363549	0.05762066473049886	0.021855860918829385	-0.06807790520230253	-0.12967362980667352	-0.03569336390765373	0.019275827573641623	-0.08270867188681959	-0.057702494075904415	-0.05669424497854154	0.039473009269434936	-0.007057310203307635
-0.027308259933544216	0.012915824962639492	-0.00888533839106147	0.010032402837781148	-0.0408207465645007	-0.03499981794759227	0.06059814905214695	-0.08184155246405536	-0.026951562048778667	0.03103279372710316	-0.16341069520621432	-0.15720144499625174	0.07215787386841535	0.05597151123613086	-0.024776529911654487	-0.09572877101083052	-0.04108050325907094	0.024458666900084094	0.12287341138461505	-0.09533082849876451	0.08075098987638767	-0.21428045117296732	-0.12919709396194967	-0.23775260042802152	0.13115535668936795	0.14275293809422196	-0.030329110494246265	-0.0897019407440134	0.20232013129867396	-0.06274949395251746	-0.17264080527438852	0.01487686890090309	0.04047114484838746	0.16110793700427303	-0.06201751288184107	0.15306404889442074	-0.06978832182465831	-0.003684294616179574	-0.17715144587225398	0.06035598743176375	0.21527099596638558	0.023286200204553475	-0.17071690870212297	0.11425985244532719	0.08533450821013745	0.0060289454785935025	-0.0001590263758059346	0.026282695311680114	-0.07576318515187365	0.08633462606100334
-0.0007071624403982564	0.002006757127892265	0.04146475870477955	0.02936719968324431	-0.07674226667192363	-0.07699032261374952	-0.06048550828647781	-0.10948215068864879	-0.014606026262257016	0.0629017400851814	0.03072524469594635	0.13736919833434105	-0.10388251176401493	-0.08935936659338145	-0.014079747594242936	-0.025456379749734942	-0.09425475476993117	-0.003064210384752339	-0.0004729240469376686	0.15463566714967494	-0.019091428840063367	0.14038355513520712	-0.03187597664066922	-0.017731338350835228	-0.03557176402745156	-0.16702885741474596	-0.03255797979799882	0.15520396123692481	-0.11211636655952519	0.021659035049213612	-0.10957818527126979	-0.025858374425773982	0.10231149220897223	0.32204807876757147	0.03568652941186502	-0.14006626644077097	-0.057186439201192034	-0.12405852142183024	-0.04246619795703184	0.06468529468339033	0.09608985918969207	0.10786763718340212	-0.04789166515038599	0.020864976287135583	0.03187407834371343	-0.028399503006102483	0.01691418923880788	-0.022044670225848023	-0.03775234226117967	0.07651529204381725
0.008959472492111466	-0.005041471913003423	-0.0060973509172558785	-0.012782946048017437	0.0070382450498426225	0.07439992017516225	-0.019461208577003133	-0.03300367600937343	-0.16767973662443247	-0.11461460546363748	-0.04064372021161578	-0.004402271424132131	0.00014251700560965336	0.060113903074650636	0.004476272630698597	0.08107098382018424	0.15985295461399573	-0.11153910474984702	-0.03827612431523408	0.1348504992753737	-0.1644587737784136	-0.30299325016527556	-0.0034659750213000377	0.12499248900114021	-0.11668188906255447	-0.008034844131828884	0.032382704078594726	-0.14237758033494693	-0.15297722783795756	-0.14308032779643504	0.011102315573517239	-0.13959853748250609	-0.013669993763819142	-0.03880893324629103	0.1941123661569968	0.05792455989133537	-0.08838833896611402	0.035942859616732284	-0.0036898116057713266	0.0034989414250355226	-0.06851040953915347	0.005722337824540794	0.05849781222576185	-0.016589020439760082	0.0351453766177558	-0.06493536883659345	-0.01047476540795033	-0.04769372009770993	-0.045517574107386716	0.03539435451877331
-0.0006789534576202715	-0.05026090033703204	-0.03430989983721374	0.004281040611756036	-0.010450584285033896	0.016681675434128945	-0.030296818185455033	0.03778545527437225	0.019714087688330783	0.039762772483909296	0.10842026210427137	-0.006953222380825168	-0.03731582625280401	-0.12400370047360583	0.1583602338475065	0.05473964786425051	0.10039317782521982	-0.07341952702353055	0.05519799559880597	-0.0232790757596854	-0.21719968625915265	-0.027891373961653844	-0.2513601829908361	-0.09470440857980059	0.034116104529254815	-0.09190202329774239	-0.0998616553493437	0.2975268863395107	-0.011048224354379537	0.07171184028221826	0.0424561183875337	-0.04475853682757654	0.08860547410577346	-0.039853569250322934	-0.03491702937254825	0.0011133329663550755	-0.09894173247295451	-0.04882153625463482	0.05730235422539155	0.14026646143121405	-0.032912804858044445	0.12351038595639247	-0.0747021048456231	0.1509415920279241	0.04851237309698134	0.03246674223333069	-0.0614201532389667	0.08961245625473921	-0.10326283848925878	0.01948947930176621
0.0010158914317361224	0.004959127673867554	-0.009240505962040688	-0.03622879722070225	0.029003510012159527	0.07892567328340205	0.089081953653563	0.11693406956594567	0.020695560786945445	-0.027138535333393315	0.0251598190672863	0.08346708862125421	-0.004112888094652108	-0.006874247922105585	-0.06484790750286641	0.07266586232032461	0.1474697696724152	0.09947279799260153	0.016513749830163345	-0.08141127813017258	0.14936622919825587	-0.05174867440113491	0.11982191065853001	0.06420907307767448	-0.03128146808668216	-0.11313367651400555	-0.022434259587570983	0.16272764386347624	0.06833993649441275	-0.15364718742943317	0.01816706784541271	-0.016295044272593165	-0.08869112741875904	-0.080271327997575	-0.13539635773723147	0.08014873729852687	0.06608325494354365	-0.11176525353191558	0.08843056022047241	0.22227109988870708	0.004824500850063893	-0.03275669976578928	-0.05366156195924865	0.009754130403655775	-0.11180901947210556	-0.024778070093810747	-0.019758611109654135	0.056973796407567064	-0.03176754461198106	0.044427796946299364
-0.021551382489821032	0.021001993581983146	-0.014545104951071945	-0.004214303185451269	0.001166574736005975	0.0026333084575594773	0.01976034120161987	-0.03706900518169916	0.07518571925998045	-0.00837501203484147	0.033993092467591794	-0.05866387736549667	0.03909653595822392	-0.07823723647425315	0.010089473667768061	-0.050478762947013554	0.0016012688100794387	0.03286706738721857	-0.04516254630225684	-0.15396161338380965	-0.13275225625585302	0.0349118354376529	-0.11535807908642452	-0.14871921434569746	-0.16936867337738576	-0.17109373187693816	-0.02447964028424926	0.11311264939788876	0.03206651435273174	0.04598977850295423	0.18832096228227563	-0.020473705332898398	-0.146607360761787	-0.1596124542251796	0.03260456571019815	0.006762119522080468	0.07416958284158552	-0.04627905116088854	-0.08110484243791681	-0.06461521117157921	0.013744971315438836	0.04030824678016372	0.058183513645139455	0.011952469037096614	0.05871546700514744	-0.018319120425954478	-0.03364878423122131	0.049910841703137296	0.01859390000581236	-0.030425446268669512
-0.008723389329170779	0.006510274604438486	0.010928181513996592	-0.019745734062687634	-0.021245521491588308	-0.026915363650769273	0.08305031843889983	-0.016447082787292514	0.048539974865600063	0.047800415924756076	-0.029136782581805968	0.000523965961789663	-0.05433034358158949	0.0921951880461541	-0.031591474444324426	-0.06564012080386986	0.01307308670746818	0.11069882133025781	0.0025039265338815293	0.01118294373724122	0.1928283254897422	0.021869261719017118	0.10251682981995672	-0.0755866959478877	0.061235265240181885	0.0656405175084358	0.02806463952539974	0.01471984974759803	0.027236533137893832	-0.0669868281412354	-0.1387251647908755	0.036290458049551444	-0.17170061546091478	-0.07038937347452809	-0.09317214976761679	-0.10339133965960416	0.014415090808547769	-0.2635514014568464	-0.09794922334306952	0.11739951315416954	-0.0027856657743115937	-0.03651636409866792	0.21619283169197295	-0.16830177298955676	0.10499114502478811	0.023079404407102447	0.08807253704832357	0.01556202043449698	-0.11985271098370455	0.052432089124592206
-0.017324649262976204	0.037643448456076534	0.011585839424620723	0.002317978979356467	-0.02427986496587951	-0.04178383691738571	-0.009623741799773962	-0.08462115351915041	-0.055365558648131474	0.03179830352592636	0.035013462243575946	0.07663506766639673	0.015741498556219764	-0.016361854204025715	-0.0038422914758337798	-0.02503542500595653	-0.123058414988094	0.10048212376879641	-0.05610168014390213	0.103520150859513	-0.043883965511755524	0.1707927423909551	-0.01585651903746687	-0.011940034427477531	-0.149331187329654	0.06736368040801208	0.06716715878609152	-0.05427102590293683	0.035086854299936535	0.037132550273615963	0.018396941938362804	-0.026167489279838724	-0.0557069096226351	-0.09445762511224301	0.1751736767906141	-0.0484725254073452	0.07992442677955976	0.03703590387587285	-0.2275607787315146	0.10136084662557587	-0.10853243885617687	0.17887800701777448	0.00931412749608887	-0.02678953946356362	-0.1064075680741837	0.03328575493440466	0.062410028079572466	0.01325494097642468	-0.002760375295658364	0.01627987356709972
0.0070959390070257245	-0.012487803757855229	0.016381400185692854	-0.03301261697629822	-0.034253276380213984	-0.013442960311409232	-0.01263839128632125	-0.0911782776318166	-0.10795799851852655	-0.04379447964660797	0.01724519157427349	-0.054193630306652356	-0.03559655110038655	0.0726223202593391	0.023318724269526775	0.13203544191094937	0.017000453994526196	-0.08635406633525364	-0.08891643793738191	0.07744480165080198	-0.07741754780154068	-0.10437622336198517	0.0364186790897423	-0.04399768557886005	-0.09928588073021791	0.04211933843884631	-0.07984036293764606	-0.1085075785941864	-0.07677318454074519	0.08563352471781871	-0.0729253651646722	0.04888304617800615	-0.030692925039137446	-0.08409703282288288	-0.050935261269201206	-0.10396330643525424	-0.04569264107856935	-0.09686591017658608	0.09535731274361471	0.09030749684391333	0.07636188228886266	0.058323299797595325	-0.053367215654510164	0.09252159282402739	-0.004815123097717013	-0.0255835348313687	-0.023405095142876052	-0.022590158180574936	0.03408232273132304	0.03735650142103561
0.0011824858589215646	-0.015113429297429102	-0.026561902772783454	0.005263205031286105	-0.006593862173663937	0.00022636200188694513	-0.017214971070787646	0.001938418497347944	-0.019693218045954353	0.030956795836997543	0.03821164129300489	0.029733215085162808	0.04111220731233717	0.06127485204370137	-0.019232410447584163	-0.032257144286018294	0.026100909264566204	0.00555431141138813	-0.08284204641688309	0.07310412221760174	0.037129097156806116	-0.009912787986581469	-0.02478748177964448	-0.018956104556291847	0.0051561510233098	0.07967714975383447	0.06321676885344524	-0.0724653832327799	0.0060365544270907096	-0.06335845681312387	-0.027049301781442776	-0.1743154799669444	0.07104883074713439	0.02599802643044387	0.08755055973238873	-0.010004335580960623	0.0565285403387613	0.04554412141818082	0.059543089821559224	0.02603163721554197	-0.035712284325062155	0.1902434189439663	-0.09735953897456777	-0.008252009920789172	-0.17806078271258455	0.07793630582443037	0.10849147822712478	0.03171566345489992	-0.01103030432748397	-0.0559442478771702
0.012076565580411746	0.010912682865405208	0.008731989241973541	-0.016604473183501233	0.009719492968409469	0.012703484749892252	-0.022422461847649903	0.022958824998922378	-0.030712966583174326	-0.014674703776645811	0.035000663390178766	-0.04310339090902271	0.004461700097235991	-0.0313957210925741	-0.013653974713181307	0.10131179921250505	0.0561923322995682	0.04817208642316513	0.012976039616474706	0.01000485103151382	-0.02586237433576071	0.011646109235733643	0.06159459162856663	0.16473986443224486	-0.14322366382077378	-0.051634000336780506	-0.057528709941433526	-0.02800784361264345	0.02010025535397105	-0.0029606137768498353	-0.055857133761043884	0.12458721017090882	0.022859841709634544	-0.10894663481872743	0.17971831232460847	0.15467825623788775	-0.07099313926852187	-0.11522503998605534	0.03934528996566397	-0.02421983029440684	0.12051806976999165	-0.0025347929396945315	-0.09360054842186935	-0.015579527705487803	0.015848793618506916	-0.07079715456570787	0.02240516641190801	0.08690628606662786	0.10972106312293295	-0.09145571582156387
0.0028767585764550158	-0.016230395498927457	-0.018686445587265853	-0.00027151444429997923	0.004860009784219159	0.01216994957735207	-0.011136845569989423	0.025343959321828178	0.043629544387502106	0.01246218544127492	-0.005796915563577143	-0.10188998394753453	0.06441374055533447	0.009336165663684365	0.04816816617261857	-0.010783570455211722	0.02772288255337953	0.07694530750070665	-0.06640939948168492	-0.14866758457141516	0.1132512003638382	-0.0707133281917604	0.028560784228724906	-0.03869417751381962	0.025792390996382815	0.07190547995723504	0.1144802460471003	0.11237516812532967	-0.10983838577403778	0.01535658070073781	0.08106601156112307	0.04127008606693258	-0.07164018237095746	0.1204724679979916	0.008680026348386077	-0.06850687159444685	0.04281285798462182	0.016384027615330865	0.07596195616232906	-0.00819823986707607	0.09591159672473915	-0.0892919513596925	-0.01753776844855393	-0.0008941558254783044	-0.010118686152290779	0.07467825044574714	-0.04625621342346995	0.03655598983401943	-0.04633149434039254	-0.04285376682147271
0.004857271940119882	0.009128771850866635	-0.0035374188630586563	0.0028212390632385	0.010176383818321415	-0.022348458684892148	0.033230472418440946	0.032713757656875404	0.040050562922571586	0.04009991870369484	0.0037826947009169387	0.022353799631787907	-0.06582965800965299	-0.04715410232672983	-0.03880412584724552	-0.016876889286938923	-0.011774306463474826	0.09238111048192307	0.08004206461053652	-0.04201334523535019	0.09515216627979935	0.12404198441445805	0.020163003713542547	0.08138379864184944	-0.06130804427377379	-0.030819306689484877	0.012632090254475523	0.06835694162153345	0.06534568734809339	-0.022374635072293744	-0.2064078255870498	-0.04751755672992711	-0.03790986791069012	0.0960334307638305	-0.08139845129898579	-0.011512266664779731	0.07647555689086175	0.06149137627064064	0.11229206936444623	-0.03340070435884667	-0.1724262811461298	-0.18120652579490973	-0.12710759287957607	-0.017226357654003682	0.16581105396335066	0.07505436920692468	0.01274947459653584	-0.0056707093991792785	-0.05357205989867124	-0.007817689178139063
-0.003135679773637691	0.015015315092456318	0.003543594886542087	-0.0019373973808749791	0.002111720027121593	-0.01578538359354398	-0.018601741646863387	-0.017600597662886484	0.02404145794595086	0.04321151161062281	-0.005872422197667648	-0.03790356448461299	-0.01757585844684456	-0.003401387526326516	0.0033041688697173673	-0.0970609670949084	-0.07434193004758335	0.04992834984243183	-0.05391803218446268	-0.011941574641221683	0.1394832903436794	-0.030270279040464018	0.0679839363747621	0.04479898431775814	-0.05703991171155265	0.11797038003537129	-0.004852896748416408	0.0771423663004443	-0.0530329671048146	0.16950190523899056	-0.002171389099361583	0.09674168927811332	-0.014219225820290527	-0.0188420452111146	-0.013100248393310738	-0.06438686630703533	0.00006460343208189445	0.07761677008692527	-0.01843294703036513	-0.03074885649786711	-0.04534562479512145	-0.1355847422372594	0.03428110057373691	0.05600996212587531	-0.0018128978616222535	0.06042112011178271	-0.03627555576437367	0.06698904644586184	0.06822359700743079	-0.09583099124095906
0.007834749755039599	-0.008562888688730435	0.00425916681860435	0.0013130924593440308	-0.014467349254233045	-0.026961733101915804	0.015719522508838908	-0.04582463089729656	-0.011107282091639137	0.03413112973964144	-0.0012652807225054241	-0.03918393534462705	-0.057043487022991717	0.05150442412482191	0.006942172425628723	0.04406654334096127	0.008962368188311157	0.0015934846218235155	0.05390558448259493	-0.02537083319226366	-0.052451136404946086	0.03291823492741912	-0.06939023323628096	-0.2161996151231706	0.012071936054532675	0.09706532057828081	-0.05863644339965023	0.03120620758273947	0.05877102966062238	-0.06055520089654824	-0.017660490791515403	-0.10820752235513156	0.140986778914721	0.011571620123878981	-0.10782362055957509	0.009597893808193151	0.06892384428918492	0.11860140483028356	0.06369830886493527	0.07696191675775362	-0.06912269124654119	-0.1083610246935594	0.04871195874608336	0.024870141276746804	0.06600188307243127	0.039729261526674935	0.006438046495484753	-0.03406578385626651	0.032350030815754674	-0.023080670471530763
-0.0006838252319731123	0.008422335092118005	0.004592126533260423	0.007720768711453725	-0.004493427086178814	-0.017377696742131743	-0.021662111356943237	0.0044013155420564165	0.010704994306911159	0.04609039415321009	0.03774168988110463	0.09048053193146754	-0.0359909866112984	-0.026200854474217196	-0.009050634375598665	-0.03597477206867356	-0.060354195603794805	-0.047387700732349936	0.015405472258762737	0.14341486814017973	0.08496435639120517	0.009179245878840114	0.033440134509243796	0.06763642477240153	0.0973413557864948	-0.011052807309228693	-0.10155473356534175	-0.11144331386295742	-0.045105359772354255	0.115178725147103	0.027628357570054978	-0.1818034671088633	-0.09968047982935946	-0.016487677451088	-0.0026589577786103637	-0.08934957779469721	-0.05613635639485054	-0.12360328320232065	0.13147085926150348	-0.1629603532489913	0.027988231459416583	0.09845808235454856	0.14680000385869377	0.0058118727835540784	-0.17465764602126826	-0.06198379180178242	0.0697094710940119	-0.018698131700303215	0.014212390042417032	0.046259221928113145
0.008927973216637904	-0.004159778906142411	0.015466107320979512	0.013039366046980257	0.015174173262459845	0.016599479376180337	0.00011336900064051747	-0.020192391988691383	-0.029459974681985586	-0.009149005954865272	-0.01634523100401067	-0.011684055421624831	0.025950580990665606	0.0760437634127639	-0.007470808100094102	0.05244164867897005	0.015978316309773095	0.007091432673348108	0.013524778001788605	0.04824007086791572	-0.09763713556903408	0.05943388093438167	-0.1242640989172324	-0.04962339085781105	0.07515812677814178	-0.01436857742754586	0.03867049719534779	-0.03692909154813546	-0.07323804914495133	-0.055593202520676364	0.043181790571878195	-0.029453032416139835	0.004741370052766044	0.017560287615004458	0.0733359258085524	-0.016324109651090355	0.16223224427194183	0.17666862524352192	-0.042569175880167474	0.034271730470423235	0.08250126759542065	-0.031538379440957456	-0.04141050581214066	-0.05981446203619445	-0.028600282833414217	0.034286674720753224	-0.051950725699726544	-0.03724417437260139	0.09679587615366864	-0.03273915728896159
0.0038482401496304783	-0.007613585578556559	-0.009245060282371766	0.020931179689519082	-0.014295818733468552	-0.01298325397805733	-0.03978264624631535	-0.015134830779565456	-0.027668115523547004	0.00008599050272409259	0.037571729734294235	0.04778136090852161	-0.03144486423006926	0.005847731403249963	0.006552927937241992	0.01786217566940948	-0.03941264320476114	-0.03307180836929277	-0.017637468589798293	0.07139324819455628	0.012525291792309247	-0.002206629654422254	-0.016152620512959646	0.06675401215739328	0.16882582171853083	-0.017184530933911424	-0.0025713410706012935	0.028037874323034576	-0.11894875196017782	-0.05271666116312573	0.025037579750327055	0.09245406363017855	0.005994351801676958	0.047653804530619084	-0.02328171833273813	-0.06917183211025879	-0.11926624418450016	0.07614490403474015	-0.022544882613113843	-0.06329010859644843	-0.0015843531827554637	0.10937508982516672	0.04569482147658231	0.021170802818035003	0.018534945210577664	0.12816446321790126	0.024479450154368424	0.14528179604114813	-0.18244452310177273	-0.03342807569913971
0.008975860128648898	-0.003668088751968412	0.00827294732656075	-0.011394625476561546	0.030052206024847872	0.034804727418277004	0.006606629689923649	0.04664162325761011	-0.006112962639979139	-0.046144620288518734	-0.022711216672924882	-0.02002521187632786	0.051660702438102446	0.007470607765903289	-0.015831506306353105	0.013094171700185134	-0.0011505694400962205	-0.02964368911439849	0.003216226890492259	0.0024865832132125593	-0.06238285136037379	-0.040637297883417016	0.004633601625548291	0.10454692943891439	-0.032952083653599654	-0.040244949771908914	0.02275326296416917	0.022479137163634057	-0.01597616204040199	-0.09314830852686148	0.04177397734533048	0.17288044470576883	0.1329514464517149	-0.10119407054268315	-0.05875706400116956	0.13574524958964124	0.018670403677124393	0.1358834303075958	-0.15939746161060683	-0.02631153687776974	0.058703817383832416	-0.13235451901107861	0.2742403280461062	0.012995290503669418	-0.14398390930394567	-0.0011207329075351724	0.006434268858236847	-0.004513530422671256	-0.08768212363544331	0.02440304148434085
0.00045794800618359364	0.0016110657315613478	-0.013099949948144963	0.01171846464641374	0.0019584502927367242	0.010028807833163515	-0.029551186268561958	0.028092672411197728	0.01544271651589019	-0.0291611131741481	-0.019311202830319008	-0.0555470807127461	0.008812809106828662	-0.016912627195838095	-0.0011955679181726159	0.048308844738146735	-7.178691743894849e-7	-0.013378751449322126	-0.014812277053936977	-0.08956497557000587	-0.03655923217165151	-0.06394531629539033	-0.00018773238638843115	-0.010437314011623788	0.03766804704168783	0.026144292323979704	-0.045657870421051384	0.07800639549134568	0.10731812901927787	0.010021362374671675	0.01785160671860031	0.12531211337337736	0.040199006885320805	0.05454169071465558	-0.1305489378399132	-0.029098506718643065	0.06391720657922714	0.034112685216603184	-0.024496195944801447	-0.11256019099783277	-0.04272024043296621	0.014048657674522416	-0.022152754516916118	-0.04040089363710722	-0.11710005932298014	-0.006916781290169659	-0.03815773472764946	0.013552202877285757	0.03316970052081606	-0.0011365995757845002
0.0019192946523845958	-0.006780711519755139	0.0005571934358366476	-0.009435626469968206	0.012448664565481493	-0.0035581877496861924	0.02094400714407349	0.047492650226524574	0.049398419633068326	-0.020687121372385348	-0.004928774598498886	-0.017084598363684242	-0.02585858039581012	0.025381437357863208	0.024965530258101006	-0.012265140323716858	0.044256835452727336	-0.01851593670187998	0.0140021264804681	-0.01758024168599629	0.05416912313275764	0.09355117328891144	0.07042603200780663	-0.05113533104925083	0.030832103779846416	-0.05181878220853099	-0.03398245383932491	-0.06395117187418715	0.02837471158888695	0.051025246772137364	-0.0755712096661233	-0.11549892654447882	0.02456911433573806	-0.005266143757405299	-0.09081984908686541	0.11537806318345138	0.03891314182151363	-0.0061017055267048245	-0.05780352147087679	0.006124569589287572	-0.021810630664590405	0.017163940295368094	-0.02597225976970956	-0.06351083625525536	-0.08589835650827962	0.020631911294205645	-0.02543268524716603	0.06403809918143176	0.08717716813175681	-0.10365821257235316
-0.003562627362877037	0.009333188212256375	-0.0026378586808786433	0.010742539555091968	0.01405780929230209	0.004613268475789509	0.003466668100703757	0.028436179542823292	0.033199058957258526	-0.003916524827101198	-0.010410999610899169	0.027010665886480253	0.0014714958567233205	-0.02679872703105979	0.0263398836048354	0.013846589976703835	-0.02855177949162796	0.04105337934524439	0.05814389852071378	0.022289645967407498	-0.027344839438869395	0.015545478093243942	0.016677465080128656	0.017120251450836732	-0.006249567226256941	0.012993523587616893	-0.0149873697626665	-0.05841050727379841	0.09443926905401986	0.09274164344262321	-0.05765111443275141	-0.047836832021496745	-0.05900060857741787	0.0047681374032710125	0.07786533048479996	-0.07069208270531382	0.05830319745379928	-0.04940685300514573	-0.07852567868711463	-0.042318521458121525	-0.09480292333257724	-0.02825168735833896	0.03892576891761575	-0.10678257079327742	0.10739922860087717	0.01297861155942241	0.03141748946205628	0.00837423818324464	-0.05847956954215161	0.0459508158798639
-0.001578154793186661	-0.008471981570035203	0.007109372186651697	-0.008208730175823575	-0.009291410764121322	-0.009717895378829083	0.0025185486653988842	-0.01814761284330143	0.000024970206871591932	-0.01607045298697915	-0.0002292216584196538	0.001043927802570968	-0.010594458413181823	0.016522968305061034	-0.013121580454790213	0.01372585717590194	0.03052362134395365	-0.029063815646913654	-0.016971644200394063	0.009861519913462444	0.014808846004722737	0.045548569905475775	0.0056416148128347055	-0.07383346644588923	0.08639244510276499	-0.11213666042444084	-0.04859342512502215	-0.06360809969179963	-0.056384129357511685	-0.025935020476415334	0.0723559305409782	-0.026157245214922853	-0.06245474512983635	0.11125324231691938	0.07953265662735101	0.10038271893044054	0.009776244256938014	-0.04719483747510562	-0.03712943386819999	-0.01990384800852516	0.019261369359901394	0.10451326429499988	-0.13438674403481338	-0.07294424731103905	0.05090320507546611	-0.0448346966868937	-0.2239474956620934	0.19948575507093544	-0.07782198153849024	-0.10254624515767301
-0.004548493483864798	0.0032180783504915933	-0.0022442412282003277	0.0025481805392698342	0.003192504964809384	0.01368969952150139	0.009996728963409628	0.02081819708652332	-0.00826125093474122	-0.0055233354560916825	-0.025258340933910925	0.0374082114055114	0.03410163371537807	-0.0167854914273482	-0.014078863443698304	-0.017343301413327607	0.026737840159526245	-0.042386428550000896	0.0354400415751288	0.05470905041034799	-0.013026136329577699	-0.013123345402799042	-0.02002102705373101	0.06777486888859117	-0.03817080134098791	0.0010811647327229126	-0.03543399048986054	-0.10830258333515365	0.05911907407434216	-0.0657803953428921	0.02143779946133098	-0.08068290540877285	-0.052860996796794235	0.028483180357593254	0.060474613391916794	0.006494058227293795	0.002888729405849391	0.09481958213554378	-0.05542634232408207	-0.07855238851913302	-0.003734224189151559	-0.10869314457784132	0.17082333086489665	0.033164134957500535	0.18456406064778832	0.5098963023428212	0.15335723643561838	0.5322616765469116	0.10844024121315061	0.14327825969054825
-0.0015649192286342137	0.0037409997625104663	0.004387796588651294	-0.017952853114713896	0.0020443789961355763	-0.002035304238537858	-0.0068001854781215565	-0.015158086156393247	-0.0033904932170027158	-0.010548885999931201	-0.02204697185731952	-0.02910248980202669	0.03219266647154548	-0.02518302870086172	-0.030575039783527172	-0.0024099770227146156	-0.009047502951912686	0.012685013901022335	-0.0012548263847835875	-0.030298980707877926	-0.026117794715367168	-0.06641590940786954	0.0028090815053394558	0.0706873692754258	0.006037605389238913	-0.07481310238269973	-0.010353009462186528	0.052736387138726956	-0.010110647568591074	-0.01382694652701568	0.058541085922706564	0.16907248510009135	-0.014183560855254938	0.09396873565067757	0.10621525258791377	-0.012098521146074681	0.04304836316450374	-0.049071825408719155	-0.018274186570737427	-0.0071432243171827585	0.04654523276280416	0.007085966834674672	-0.002115144247021181	-0.02487778282712302	0.17677892922747548	0.21498332906146067	0.46965197516621093	-0.45406247858285204	0.11501886788711546	-0.28944992825685867
-0.0032089227963513767	-0.003992607427925926	-0.007475945706185816	0.001750298987106047	-0.01709308543451482	0.012652508955707631	0.004947780381053951	-0.009993949390934537	-0.014540973321878682	0.004043602649555833	-0.011171750753278392	-0.021300113454182673	0.005675393549992386	-0.00932001399730269	0.0067779115059189154	-0.019041054144889658	0.03345473296631387	-0.03719750237385437	-0.0038507456691510185	-0.06520342291072628	0.009562225296628007	0.003972861990379883	-0.013803360918281252	-0.02853349163894657	-0.08330256492570873	0.009683973152488513	0.035130352967773136	-0.01127076758588121	0.015698175415000317	-0.04221542532959066	0.006321621984655633	-0.08543691079785774	-0.016561790426856585	0.027269851161599856	-0.07561323256692253	-0.06379323021225214	-0.1384039476562064	0.09479273105542255	-0.011380607199640205	0.018500152865124967	-0.023550959101200062	-0.027781664190039614	0.03763755734349467	-0.030616287703036794	0.1452128439622209	-0.0468686342403871	0.08423821802457744	-0.04000091639300674	-0.2864187925527122	-0.5245679916622992
-0.0030162516199248035	0.0033895941180127065	0.0020868725089610574	-0.01014356098378625	0.01180964554157371	-0.0025022249548033726	0.010043044381295566	-0.0021431888457227183	0.01816629915218895	-0.009418521183617828	0.018396044444237092	-0.023310882267765915	0.00777794663523089	-0.016496799686784434	0.0035906816322176516	-0.024442350712317616	-0.00957831413726372	0.00622629798101676	0.0244314363149211	-0.011180904040791603	-0.016729589128375813	-0.026576322830715874	0.0391342262387506	0.020104084321544178	-0.05125276451066932	-0.05186709152338129	0.004963784171318484	0.010825075777741652	0.05249486257994827	0.008705964291080113	-0.0719526242431303	-0.03915597473840614	0.008481561953256087	-0.04672323856677196	-0.04699292897265483	0.09017538049520189	-0.1551159026544095	-0.11582573287483444	0.00007394347579354522	-0.007248993143501138	0.018951685227158562	0.12827346580278223	0.06311724965004185	-0.024711348181195594	-0.06361569763317497	0.650636390550265	-0.47569784931750686	-0.36096542127307213	0.18030496505327212	0.01749331065541064
-0.003020349556438811	0.0004650918412317959	-0.005881983272327246	0.003330824411778151	-0.005697614059073661	0.0012614439704277803	-0.00228745730568638	-0.012756235563934378	0.0042600977457271875	0.024781396791186166	-0.020994066405689432	-0.010628326241127962	-0.02042478470200158	0.005521776969391212	-0.014440114606956062	-0.009630393605451384	0.004727971112656891	0.04231569332878944	0.00889214351326176	-0.017204271508503628	0.01939610148160962	-0.022096435854717177	0.0070571064960647245	-0.0612771689647853	-0.029630221397136697	0.024403774016163907	0.027123078562600794	0.002039599592033508	0.01719458130310984	0.04624241790300281	-0.007819098653926574	-0.054627730260236	-0.005103115682307569	0.021262158487456686	-0.007284054373276109	-0.006741773648862326	-0.023838520671521896	0.0758518054815765	-0.010756526058924375	-0.01493565597367573	0.023612551973895456	0.11710827279645343	0.018895683252062014	-0.14979024331460833	-0.07383214375502169	0.	0.	0.2377388746082132	0.	0.
[truncated: 127 more columns]
