# Supplementary material for: Machine-learning strategies for testing patterns of morphological variation in small samples: sexual dimorphism in gray wolf (Canis lupus) crania
Source: BMC Biol. 2020 Sep 3;18:113. doi: 10.1186/s12915-020-00832-1 (PMC7470621; doi:10.1186/s12915-020-00832-1)
Supplement: Supplementary file 4 — Additional file 4. An archive catalogue of all original datafiles and results output for the EFA, Naïve Bayes and embedded LeNet-5 CNN analyses for both dorso-ventral and lateral views. [file 12915_2020_832_MOESM4_ESM.zip › SI FIle 4/Dorsal Analyses/EFourier Data & Results/PCA Results/PCA Model Coords.csv]

-0.07462523752739555	2.643567731869004e-17	-3.3940241921285356e-17
-0.037283724985286176	2.643567731869004e-17	-3.3940241921285356e-17
0.000057787556823202246	2.643567731869004e-17	-3.3940241921285356e-17
0.03739930009893258	2.643567731869004e-17	-3.3940241921285356e-17
0.07474081264104196	2.643567731869004e-17	-3.3940241921285356e-17
6.712625624431993e-17	-0.03455766062311331	-3.3940241921285356e-17
6.712625624431993e-17	-0.013840474421572962	-3.3940241921285356e-17
6.712625624431993e-17	0.006876711779967383	-3.3940241921285356e-17
6.712625624431993e-17	0.02759389798150773	-3.3940241921285356e-17
6.712625624431993e-17	0.04831108418304807	-3.3940241921285356e-17
6.712625624431993e-17	2.643567731869004e-17	-0.03433885433648327
6.712625624431993e-17	2.643567731869004e-17	-0.018750305135554257
6.712625624431993e-17	2.643567731869004e-17	-0.0031617559346252475
6.712625624431993e-17	2.643567731869004e-17	0.012426793266303762
6.712625624431993e-17	2.643567731869004e-17	0.028015342467232765
