# Supplementary material for: Machine-learning strategies for testing patterns of morphological variation in small samples: sexual dimorphism in gray wolf (Canis lupus) crania
Source: BMC Biol. 2020 Sep 3;18:113. doi: 10.1186/s12915-020-00832-1 (PMC7470621; doi:10.1186/s12915-020-00832-1)
Supplement: Supplementary file 4 — Additional file 4. An archive catalogue of all original datafiles and results output for the EFA, Naïve Bayes and embedded LeNet-5 CNN analyses for both dorso-ventral and lateral views. [file 12915_2020_832_MOESM4_ESM.zip › SI FIle 4/Lateral Analyses/EFourier Data & Results/CVA (of PCA Scores)/Confusion Matrix (Raw).csv]

Groups	Female	Male	Total Correct	Group Totals	Percent Correct
Female	18	3	18	21	85.71428571428571
Male	5	20	20	25	80.
Total Correct	18	20	38	46	82.6086956521739
Total Estimated	23	23	46
Percent Estimated Correctly	78.26086956521739	86.95652173913044	82.6086956521739
