# Supplementary material for: Machine-learning strategies for testing patterns of morphological variation in small samples: sexual dimorphism in gray wolf (Canis lupus) crania
Source: BMC Biol. 2020 Sep 3;18:113. doi: 10.1186/s12915-020-00832-1 (PMC7470621; doi:10.1186/s12915-020-00832-1)
Supplement: Supplementary file 4 — Additional file 4. An archive catalogue of all original datafiles and results output for the EFA, Naïve Bayes and embedded LeNet-5 CNN analyses for both dorso-ventral and lateral views. [file 12915_2020_832_MOESM4_ESM.zip › SI FIle 4/Lateral Analyses/EFourier Data & Results/CVA (of PCA Scores)/CVA Model Coords.csv]

-0.01470089917538421
-0.006738311679251666
0.0012242758168808793
0.009186863313013424
0.01714945080914597
