# Supplementary material for: Machine-learning strategies for testing patterns of morphological variation in small samples: sexual dimorphism in gray wolf (Canis lupus) crania
Source: BMC Biol. 2020 Sep 3;18:113. doi: 10.1186/s12915-020-00832-1 (PMC7470621; doi:10.1186/s12915-020-00832-1)
Supplement: Supplementary file 4 — Additional file 4. An archive catalogue of all original datafiles and results output for the EFA, Naïve Bayes and embedded LeNet-5 CNN analyses for both dorso-ventral and lateral views. [file 12915_2020_832_MOESM4_ESM.zip › SI FIle 4/Lateral Analyses/EFourier Data & Results/CVA (of PCA Scores)/Distance Table (Jack).csv]

Object	Group	Female	Male
Specimen M7791	Female	Style[0.00652114442675448	Bold]	0.018007451219700998
Specimen M7924	Male	0.006657966080876067	Style[0.005074591279527374	Bold]
Specimen M7940	Female	Style[0.007260342483458699	Bold]	0.01869351745949063
Specimen M7941	Male	0.006455749627933115	Style[0.005573660552373738	Bold]
Specimen M7952	Male	0.006927283277490404	Style[0.005294103135893105	Bold]
Specimen M7953	Male	0.01896626301262022	Style[0.007295952687671139	Bold]
Specimen M7957	Female	0.009413753652902904	Style[0.0026658365841941154	Bold]
Specimen M7987	Male	Style[0.0012541050262194643	Bold]	0.01361934493323404
Specimen M8026	Female	0.008911024966097306	Style[0.0034772789140346955	Bold]
Specimen M8039	Male	0.008745774498429703	Style[0.0030803118632285317	Bold]
Specimen M8041	Female	0.007946199652386922	Style[0.0035408986663108257	Bold]
Specimen M8058	Male	Style[0.005573152666102053	Bold]	0.005797757763422271
Specimen M8068	Female	0.017864434734717882	Style[0.00653482271324508	Bold]
Specimen M8193	Female	0.0069563466084175025	Style[0.004772268906017075	Bold]
Specimen M8194	Female	Style[0.01274804001903784	Bold]	0.023420859507860742
Specimen M8200	Male	Style[0.0059559201237817504	Bold]	0.016749484752687626
Specimen M8207	Female	0.016756378940353693	Style[0.006128583453471499	Bold]
Specimen M8228	Female	Style[0.0024586271688312204	Bold]	0.012465879471818458
Specimen M8269	Male	Style[0.00007091192170513398	Bold]	0.010338163920074438
Specimen M8285	Female	Style[0.0049530399255142375	Bold]	0.0056263712292824
Specimen M8286	Female	0.011592298146239532	Style[0.0008337272851675747	Bold]
Specimen M8288	Male	Style[0.001168616783921616	Bold]	0.011891944442644409
Specimen M8291	Male	0.010650202988326214	Style[0.000555698104761638	Bold]
Specimen M8306	Male	0.023686092539536817	Style[0.013279932302569252	Bold]
Specimen M8307	Male	Style[0.00124167977339934	Bold]	0.009480983711627608
Specimen M9181	Female	Style[0.0029050914515698183	Bold]	0.00782832685378787
Specimen M10334	Female	0.005772392585022005	Style[0.004814098581263405	Bold]
Specimen M10393	Male	0.0053596058266507755	Style[0.005265182223504415	Bold]
Specimen M11044	Female	0.008659470465337394	Style[0.001977349506220185	Bold]
Specimen M11108	Male	Style[0.0029903871239812755	Bold]	0.01340103985170766
Specimen M11118	Male	Style[0.0025374962568233076	Bold]	0.013479085002490732
Specimen M11250	Male	0.01800723009788973	Style[0.007548053855869984	Bold]
Specimen M11275	Male	0.021389327702117808	Style[0.011170528603136701	Bold]
Specimen M11417	Male	Style[0.0019397508987101589	Bold]	0.009081246712760033
Specimen M11470	Female	0.009084947657597507	Style[0.0017387173097626416	Bold]
Specimen M11479	Male	0.017756630400851542	Style[0.006207576381708374	Bold]
Specimen M11684	Female	Style[0.0019431144555017077	Bold]	0.009936461264271043
Specimen M11803	Male	Style[0.0012842447982751668	Bold]	0.010279228863753223
Specimen M12130	Male	Style[0.0013766550082838823	Bold]	0.010069110900032697
Specimen M12211	Male	0.010805674478929472	Style[0.0006876843658418256	Bold]
Specimen M12248	Male	0.012362463381587635	Style[0.0010786347641756058	Bold]
Specimen M12418	Female	Style[0.0030366281636555817	Bold]	0.014688018293467645
Specimen M12476	Female	0.007620237189064373	Style[0.00449896588097425	Bold]
Specimen M12477	Female	0.020774175565008803	Style[0.009032113639882294	Bold]
Specimen M12575	Male	0.007136785376585512	Style[0.004702997879976441	Bold]
Specimen M12671	Female	Style[0.010125774444498845	Bold]	0.021113262094935584
