# Supplementary material for: Machine-learning strategies for testing patterns of morphological variation in small samples: sexual dimorphism in gray wolf (Canis lupus) crania
Source: BMC Biol. 2020 Sep 3;18:113. doi: 10.1186/s12915-020-00832-1 (PMC7470621; doi:10.1186/s12915-020-00832-1)
Supplement: Supplementary file 4 — Additional file 4. An archive catalogue of all original datafiles and results output for the EFA, Naïve Bayes and embedded LeNet-5 CNN analyses for both dorso-ventral and lateral views. [file 12915_2020_832_MOESM4_ESM.zip › SI FIle 4/Lateral Analyses/EFourier Data & Results/CVA (of PCA Scores)/Distance Table (Raw).csv]

Object	Group	Female	Male
Specimen M7791	Female	0.0010482807239909353	0.010576579169423062
Specimen M7924	Male	0.007700708221567756	0.003924151671846242
Specimen M7940	Female	0.0038250754596173874	0.015449935353031385
Specimen M7941	Male	0.011434539893563671	0.00019031999985032622
Specimen M7952	Male	0.00038880405312389805	0.0112360558402901
Specimen M7953	Male	0.02346730944687097	0.011842449553456973
Specimen M7957	Female	0.006818445047233955	0.018443304940647953
Specimen M7987	Male	0.019727968541932803	0.008103108648518806
Specimen M8026	Female	0.003571546369580442	0.01519640626299444
Specimen M8039	Male	0.013061538539570157	0.00143667864615616
Specimen M8041	Female	0.003922954732226919	0.007701905161187078
Specimen M8058	Male	0.011542847151802944	0.00008201274161105492
Specimen M8068	Female	0.006205699259318252	0.005419160634095746
Specimen M8193	Female	0.0006189208614274929	0.01224378075484149
Specimen M8194	Female	0.00830178723616621	0.019926647129580206
Specimen M8200	Male	0.018446706216359434	0.006821846322945437
Specimen M8207	Female	0.003224863407788867	0.00839999648562513
Specimen M8228	Female	0.003199380364800465	0.014824240258214463
Specimen M8269	Male	0.013161372291606544	0.001536512398192546
Specimen M8285	Female	0.006841083702114554	0.018465943595528552
Specimen M8286	Female	0.0008203152053121061	0.012445175098726103
Specimen M8288	Male	0.008262406012717516	0.0033624538806964824
Specimen M8291	Male	0.0027468612194562004	0.008877998673957797
Specimen M8306	Male	0.016570390007896372	0.004945530114482373
Specimen M8307	Male	0.014037231211046046	0.002412371317632049
Specimen M9181	Female	0.0019308360092702677	0.013555695902684265
Specimen M10334	Female	0.009093218047940506	0.0025316418454734927
Specimen M10393	Male	0.013484205498472505	0.0018593456050585086
Specimen M11044	Female	0.0034952714908926454	0.008129588402521353
Specimen M11108	Male	0.0031788079509408977	0.008446051942473099
Specimen M11118	Male	0.00473106778185722	0.006893792111556778
Specimen M11250	Male	0.01776659206424133	0.00614173217082733
Specimen M11275	Male	0.012790226495045348	0.0011653666016313508
Specimen M11417	Male	0.005312972345729075	0.006311887547684922
Specimen M11470	Female	0.002705313547086551	0.008919546346327446
Specimen M11479	Male	0.014538537255980616	0.0029136773625666173
Specimen M11684	Female	0.00433979170977709	0.0072850681836369065
Specimen M11803	Male	0.015422017909783037	0.003797158016369038
Specimen M12130	Male	0.006914095434151305	0.004710764459262693
Specimen M12211	Male	0.01323129999254081	0.0016064400991268124
Specimen M12248	Male	0.011042271135324608	0.0005825887580893892
Specimen M12418	Female	0.00045337879678294425	0.012078238690196943
Specimen M12476	Female	0.007761887160244773	0.003862972733169225
Specimen M12477	Female	0.00296652951069849	0.008658330382715507
Specimen M12575	Male	0.011660720663768883	0.00003586077035488619
Specimen M12671	Female	0.00838304053765921	0.020007900431073207
