# Supplementary material for: Machine-learning strategies for testing patterns of morphological variation in small samples: sexual dimorphism in gray wolf (Canis lupus) crania
Source: BMC Biol. 2020 Sep 3;18:113. doi: 10.1186/s12915-020-00832-1 (PMC7470621; doi:10.1186/s12915-020-00832-1)
Supplement: Supplementary file 4 — Additional file 4. An archive catalogue of all original datafiles and results output for the EFA, Naïve Bayes and embedded LeNet-5 CNN analyses for both dorso-ventral and lateral views. [file 12915_2020_832_MOESM4_ESM.zip › SI FIle 4/Lateral Analyses/EFourier Data & Results/CVA (of PCA Scores)/Eigenscores.csv]

Object	Group	CV-1
Specimen M7791	Female	-0.005269577913734066
Specimen M7924	Male	0.001382849583842755
Specimen M7940	Female	-0.010142934097342389
Specimen M7941	Male	0.00511668125583867
Specimen M7952	Male	-0.005929054584601103
Specimen M7953	Male	0.01714945080914597
Specimen M7957	Female	-0.013136303684958956
Specimen M7987	Male	0.013410109904207802
Specimen M8026	Female	-0.009889405007305443
Specimen M8039	Male	0.0067436799018451565
Specimen M8041	Female	-0.0023949039054980818
Specimen M8058	Male	0.0052249885140779415
Specimen M8068	Female	-0.00011215937840674942
Specimen M8193	Female	-0.006936779499152494
Specimen M8194	Female	-0.014619645873891212
Specimen M8200	Male	0.012128847578634434
Specimen M8207	Female	-0.0030929952299361342
Specimen M8228	Female	-0.009517239002525466
Specimen M8269	Male	0.0068435136538815425
Specimen M8285	Female	-0.013158942339839556
Specimen M8286	Female	-0.007138173843037107
Specimen M8288	Male	0.0019445473749925143
Specimen M8291	Male	-0.003570997418268801
Specimen M8306	Male	0.01025253137017137
Specimen M8307	Male	0.0077193725733210455
Specimen M9181	Female	-0.008248694646995269
Specimen M10334	Female	0.0027753594102155037
Specimen M10393	Male	0.007166346860747505
Specimen M11044	Female	-0.002822587146832356
Specimen M11108	Male	-0.0031390506867841035
Specimen M11118	Male	-0.0015867908558677816
Specimen M11250	Male	0.011448733426516327
Specimen M11275	Male	0.006472367857320347
Specimen M11417	Male	-0.0010048862919959261
Specimen M11470	Female	-0.0036125450906384503
Specimen M11479	Male	0.008220678618255614
Specimen M11684	Female	-0.0019780669279479105
Specimen M11803	Male	0.009104159272058035
Specimen M12130	Male	0.0005962367964263033
Specimen M12211	Male	0.006913441354815809
Specimen M12248	Male	0.004724412497599607
Specimen M12418	Female	-0.0067712374345079455
Specimen M12476	Female	0.0014440285225197711
Specimen M12477	Female	-0.0033513291270265114
Specimen M12575	Male	0.005342862026043883
Specimen M12671	Female	-0.014700899175384212
