# Supplementary material for: Machine-learning strategies for testing patterns of morphological variation in small samples: sexual dimorphism in gray wolf (Canis lupus) crania
Source: BMC Biol. 2020 Sep 3;18:113. doi: 10.1186/s12915-020-00832-1 (PMC7470621; doi:10.1186/s12915-020-00832-1)
Supplement: Supplementary file 4 — Additional file 4. An archive catalogue of all original datafiles and results output for the EFA, Naïve Bayes and embedded LeNet-5 CNN analyses for both dorso-ventral and lateral views. [file 12915_2020_832_MOESM4_ESM.zip › SI FIle 4/Lateral Analyses/EFourier Data & Results/CVA (of PCA Scores)/Eigenvectors.csv]

0.07397222497853707	-0.0004556873968038038	0.018809327976846493	-0.030562513657208787	0.0031776905092632634	0.013031381974948972	-0.002595444168092985	0.08173932796300172	-0.020892547002328447	0.003535540474423681	-0.006489271895015915	0.061451147230301095	0.053811913720356236	0.03501740157451583	0.0004185331189892084	-0.15031233446928427
0.026241423955332775	-0.0172627918103682	-0.08675400773395407	0.05818326759731158	-0.24034915964206607	-0.024159246636442845	-0.027426034388558302	-0.015820785202620816	0.06533165159328512	-0.029200859608668618	0.13135949936603256	-0.03622494701389064	0.4623812670754327	-0.06793094444841216	0.06824602555732365	-0.17379175989884427
0.10026254982389023	-0.0029844017749682456	0.011571686226054983	0.0008730315468172285	0.09252865154411366	0.07855704182837149	0.002506035463850734	0.4466135678585203	0.02462610516838101	0.01844500492796521	0.3017408823251999	-0.3276623286256674	-0.09443833790205272	-0.023111981815618472	-0.007747847735761262	0.0973022147955487
0.05589509592688196	0.03293983814959536	0.002641851223299735	-0.014397163482502971	0.3263390632879414	-0.7151548026893159	-0.003737393988167817	0.11038169123880773	0.03994481027488033	-0.0011696107948222254	-0.0280611101801214	-0.0000479603762305757	0.13546973027459758	-0.018048356172769224	-0.0072885874415218824	-0.09266180658610586
-0.12410431802890533	0.019150040729461363	0.0050270995503765145	0.05714737435647724	-0.3636847797990217	-0.16031473113384462	0.008613405088440955	0.49280225503864533	0.0654038626525973	-0.007899649198684959	-0.2180838631460827	0.06028511578379409	0.03996591783122988	0.025684041656869553	0.059131004100194215	0.1596691881817199
-0.14601011124710087	-0.0028914981901823292	0.017997553550480414	0.00006894576880101333	-0.05413833491792722	0.07753473143662531	0.006699467276443214	-0.0553229830369022	-0.034216992375518944	-0.04046190653329663	-0.1624681137355795	-0.3225188071768197	-0.16411934540868023	-0.015432839130844377	-0.14557903812887463	-0.5327687985743689
-0.18544743489061608	-0.03398508261615587	-0.04460508292651662	0.06480422350630728	0.7802492464152667	0.5154038934716428	-0.04697895448099409	0.5060549279334084	0.0704397477588109	-0.033644255609322285	-0.17642893035957438	0.2193194665990594	0.591513000055444	0.	0.055145805390962165	-0.19015210557734005
0.28633548608007864	0.25417098442242636	0.42560751823290366	0.01794602200318502	0.060206597158639186	0.08823173116710069	0.09935679272985666	-0.05819722404817223	0.07451484643026633	-0.026273889293476727	-0.023809060324510113	0.05150283649433283	0.03478174882966132	-0.016010314056882996	0.08675684707966687	-0.05411645415248232
-0.18473229269254954	0.890286575032116	0.19669581362746613	-0.18314466300587529	0.017195779935408356	0.09187969618049607	-0.015692962746498777	0.0991892099227534	-0.024510898891362227	0.019660240706758706	0.06108437313041092	0.05090816220158912	-0.06265183912538325	-0.03697277114345623	0.04759208760762312	-0.03678444864236352
0.04294633133400001	0.12740330440918354	0.08900340308751319	0.08360035364673679	-0.10741021639141636	-0.07087375017997077	-0.15617867358966417	0.058022170231152984	-0.4372427986166032	-0.0901067736778029	0.05662422200731402	-0.03278442243088478	0.07223579951054615	0.07741936595527386	-0.5865683829248745	0.2740931230861258
0.4132398438862026	0.14306099505938838	0.03757518739233567	-0.1312227779282004	-0.1065348349148423	0.16944869363759352	-0.017257189315582018	-0.4274222982521095	-0.014416949680074901	0.06343001291817993	-0.4260521507369341	-0.47728427303349114	0.1558276137835838	0.08510936492916367	0.07444513343763377	0.499919466702514
-0.3281747601870229	0.06261328369957266	0.042354416238777816	0.21294846396980482	-0.154745575920858	-0.09677460354743068	0.1492421743229776	-0.13122097997932136	0.2960087897240966	0.27247637332973246	0.110707647481951	-0.12864165728049134	-0.014428596506987064	0.07537148579889993	-0.3001122751524791	-0.22464143001229503
0.1721937273273501	0.10196830322703837	0.01145518540595725	0.10694493125111643	-0.00652402470901288	0.011401515462282462	-0.8924539797702404	-0.15939714083818557	0.37552339764140125	0.048610248228175376	-0.057489749054053	0.09695422554786455	-0.11405677193891904	0.014252757122328921	0.0184364910345594	-0.15209200744343132
0.2393485443843099	0.003851038067355462	-0.07091888558848763	-0.23516043102402162	-0.07548712039772926	0.1386543842755018	0.160256910477186	0.004025633504224865	0.6456104017075536	0.	-0.0461401924593518	0.15883623257763077	-0.12830462262831588	0.15336249355200032	-0.7066082763331822	0.14353509613839918
0.41983679660651163	0.24380923858011033	-0.8680264934227231	0.8909966858988508	0.13145160615458673	0.08525560205939631	0.342854509657321	0.09782184061076733	0.015111703864572973	-0.02775236343302024	-0.13309732537475286	0.17446292215575862	-0.057239336790817316	0.014866502783026333	0.02765704175089924	-0.20137974370385153
-0.4999254650111687	0.1714378002605778	0.007153204068039655	0.154838406077894	0.0969703158950198	-0.3135661854365317	0.010405644886947703	-0.16709512650445074	0.1714901112829613	-0.12416671652535441	0.7492355964535786	-0.6450278014234958	0.34581456306653313	0.37196002742958045	0.1327953584883635	0.3457946700893927
