# Supplementary material for: Machine-learning strategies for testing patterns of morphological variation in small samples: sexual dimorphism in gray wolf (Canis lupus) crania
Source: BMC Biol. 2020 Sep 3;18:113. doi: 10.1186/s12915-020-00832-1 (PMC7470621; doi:10.1186/s12915-020-00832-1)
Supplement: Supplementary file 4 — Additional file 4. An archive catalogue of all original datafiles and results output for the EFA, Naïve Bayes and embedded LeNet-5 CNN analyses for both dorso-ventral and lateral views. [file 12915_2020_832_MOESM4_ESM.zip › SI FIle 4/Lateral Analyses/EFourier Data & Results/CVA (of PCA Scores)/PCA-CVA Model Coords.csv]

-0.02861739108642553	-0.0029892882773110145	-0.008911101153213792	-0.0028422051963358924	0.005477018040563025	0.0047819828885343465	0.004626161825026748	-0.006694417960308206	0.003121996662528612	-0.0006836328603899499	-0.00504200700854414	0.0034366993603961505	-0.0015103198666852368	-0.0019942409026026623	-0.0030843345612836053	0.0029019474570363708
-0.013117082042863132	-0.0013701717065975638	-0.004084496890927366	-0.0013027546302316155	0.0025104487956760214	0.0021918721272333646	0.0021204499047162016	-0.0030684568467260415	0.001430999990050028	-0.00031335030820422115	-0.002311056916125935	0.0015752472799085695	-0.0006922709880312455	-0.000914081282031356	-0.0014137371700240714	0.0013301381234601792
0.0023832270006992648	0.0002489448641158871	0.0007421073713590608	0.00023669593587266158	-0.00045612044921098266	-0.0003982386340676176	-0.0003852620155943447	0.000557504266856123	-0.0002599966824285564	0.00005693224398150762	0.00041989317629227045	-0.0002862048005790115	0.00012577789062274579	0.0001660783385399504	0.0002568602212354623	-0.00024167121011601256
0.017883536044261662	0.001868061434829338	0.005568711633645487	0.0017761465019769387	-0.0034226896940979866	-0.0029883493953686	-0.002890973935904891	0.004183465380438288	-0.0019509933549071406	0.0004272147961672364	0.0031508432687104757	-0.0021476568810665925	0.0009438267692767372	0.0012462379591112569	0.0019274576124949962	-0.0018134805436922042
0.03338384508782406	0.003487178005542789	0.010395315895931914	0.0033155970680812156	-0.0063892589389849905	-0.005578460156669581	-0.005396685856215437	0.007809426494020452	-0.0036419900273857247	0.0007974973483529652	0.0058817933611286805	-0.004009108961554174	0.0017618756479307284	0.0023263975796825632	0.00359805500375453	-0.003385289877268396
