# Supplementary material for: Machine-learning strategies for testing patterns of morphological variation in small samples: sexual dimorphism in gray wolf (Canis lupus) crania
Source: BMC Biol. 2020 Sep 3;18:113. doi: 10.1186/s12915-020-00832-1 (PMC7470621; doi:10.1186/s12915-020-00832-1)
Supplement: Supplementary file 4 — Additional file 4. An archive catalogue of all original datafiles and results output for the EFA, Naïve Bayes and embedded LeNet-5 CNN analyses for both dorso-ventral and lateral views. [file 12915_2020_832_MOESM4_ESM.zip › SI FIle 4/Lateral Analyses/EFourier Data & Results/Nai╠êve Bayes Results/Confusion Matrix (Jack).csv]

Groups	Female	Male	No. Correct	Actual	Percent Correct
Female	8.	13.	8.	21.	38.095238095238095
Male	8.	17.	17.	25.	68.
No. Correct	8.	17.	25.	46.	54.347826086956516
Predicted	16.	30.	46.
Predicted Correct	50.	56.666666666666664	54.347826086956516
