# Supplementary material for: Machine-learning strategies for testing patterns of morphological variation in small samples: sexual dimorphism in gray wolf (Canis lupus) crania
Source: BMC Biol. 2020 Sep 3;18:113. doi: 10.1186/s12915-020-00832-1 (PMC7470621; doi:10.1186/s12915-020-00832-1)
Supplement: Supplementary file 4 — Additional file 4. An archive catalogue of all original datafiles and results output for the EFA, Naïve Bayes and embedded LeNet-5 CNN analyses for both dorso-ventral and lateral views. [file 12915_2020_832_MOESM4_ESM.zip › SI FIle 4/Lateral Analyses/EFourier Data & Results/Nai╠êve Bayes Results/Confusion Matrix (Raw).csv]

Groups	Female	Male	No. Correct	Actual	Percent Correct
Female	19	2	19	21	90.47619047619048
Male	1	24	24	25	96.
No. Correct	19	24	43	46	93.47826086956522
Predicted	20	26	46
Predicted Correct	95.	92.3076923076923	93.47826086956522
