# Supplementary material for: Machine-learning strategies for testing patterns of morphological variation in small samples: sexual dimorphism in gray wolf (Canis lupus) crania
Source: BMC Biol. 2020 Sep 3;18:113. doi: 10.1186/s12915-020-00832-1 (PMC7470621; doi:10.1186/s12915-020-00832-1)
Supplement: Supplementary file 4 — Additional file 4. An archive catalogue of all original datafiles and results output for the EFA, Naïve Bayes and embedded LeNet-5 CNN analyses for both dorso-ventral and lateral views. [file 12915_2020_832_MOESM4_ESM.zip › SI FIle 4/Lateral Analyses/EFourier Data & Results/Nai╠êve Bayes Results/Log-Likelihood Ratio Test (BS) Values.csv]

8.203077007885232
9.545482028935988
9.667613746340358
10.138935386617307
10.248282252541228
11.460463148532908
11.834371776696615
12.046734552777894
12.070706401993903
12.1028590920421
12.306953903302688
13.025607323727106
13.1303577193441
13.49690013089516
13.964291730627503
14.01589594307309
14.015998150113383
14.101494637710195
14.24162971733806
14.315100294201157
14.319658455892297
14.387108405988995
14.469756772149815
14.645313340745242
14.76357760909696
14.845330707875949
14.920395056673291
14.997319248011104
15.093520417131156
15.255135027661192
15.275678981152513
15.322004034394293
15.365389583357533
15.46487628482937
15.576345318082017
15.861669715877008
15.999149453586217
16.018133537679585
16.10108732605846
16.26146863940603
16.375232990796516
16.390694219507182
16.4045730499947
16.41643967881359
16.462127469618302
16.473508111891636
16.479231933782827
16.480373667568934
16.530165403105272
16.57146926950019
16.585789292736365
16.69894625464955
16.71644751456376
16.71885150380477
16.911815235073746
16.96293760123276
16.984560791131123
17.004627347894473
17.051959459509778
17.187812894923667
17.19365633967416
17.210273878658906
17.2831083404048
17.295907412575268
17.299038496430516
17.41992659415163
17.515706095476308
17.52070726105538
17.54678068075801
17.550882111103917
17.610629613199904
17.65489982972192
17.712592360054025
17.849975616374152
17.939182156950405
17.950662828608746
17.985673137595168
18.000847480035084
18.119969131939442
18.225131666016072
18.297459059959348
18.30133217447811
18.41832760127957
18.509890397820215
18.543060866156246
18.612628273199395
18.62632290228808
18.659796306392
18.668197280366172
18.686658173864203
18.710965616444017
18.714558885426243
18.800734460992498
18.802587110693928
18.825684064297267
18.865676142117355
18.910947954435557
18.98063581817133
19.00761224810976
19.08508586354353
19.085845525230937
19.14834673480131
19.27373477154561
19.30237208124619
19.33883499870688
19.363409630486107
19.36790670432427
19.37611685928416
19.407749646198976
19.412448341545737
19.43204118170677
19.43539535642484
19.521884633158734
19.548197980906068
19.586420917399458
19.6163991593998
19.62589232684093
19.66738094353054
19.728483845276635
19.754655157007505
19.866379392910122
19.88402141692302
19.93589551047547
19.981987246629714
19.98867005787389
20.067703269734334
20.083553010761644
20.11103802330559
20.125309313232762
20.126870983640735
20.222702398556546
20.232303517928838
20.262306632235216
20.339075408559903
20.359267741355655
20.37477402823573
20.439354334382998
20.461697418773245
20.487295666771086
20.487812843322672
20.519021231949022
20.547503068308828
20.55329905880083
20.572084527541826
20.581148776860903
20.64041367005807
20.652800963978105
20.68735452225336
20.696846568737755
20.718099833027836
20.72223678048216
20.785940848032762
20.798734410271248
20.91208264305177
20.923228735933915
20.93442120069882
20.983034066281515
20.99763847944961
20.999213354250905
21.00979374556558
21.022283313671064
21.03009535259783
21.09412792098173
21.13904739660944
21.158892243648037
21.18260831862357
21.18525506944866
21.190057203217595
21.201209204621424
21.211968693822115
21.220087864660552
21.238737238108055
21.238979104546697
21.256481744588463
21.263586338190553
21.26735998094458
21.30718518114208
21.310849565168233
21.336452536861362
21.3459553861032
21.3708290268107
21.382155768745005
21.39590766840933
21.410590260840646
21.426748277316157
21.459669349438688
21.464608200835364
21.469950374486654
21.473418345414043
21.493620851150173
21.524703021630653
21.540705429163143
21.554124098008135
21.565825472560736
21.600069264491722
21.601111115568337
21.614511531452735
21.634693069675713
21.639101333396837
21.644850845711115
21.649003423991417
21.666991332115366
21.778420010681714
21.784291059110533
21.799418166060093
21.806781643788675
21.852453701984818
21.876603521153726
21.912731123511744
21.93628883267884
21.940151364360663
21.945460880242845
21.972469656646
22.016158730592124
22.0616879510413
22.074523473940143
22.101667365460056
22.124737667801863
22.136388728924963
22.146808984612623
22.163007258459995
22.17146061728986
22.1944251720177
22.20343555854775
22.204267404342104
22.207447347498313
22.210652255236223
22.213250009620968
22.2171803354148
22.22303448695457
22.241626239131843
22.268786730983955
22.361679041296274
22.37676935903965
22.4719170763348
22.484949327752705
22.48977988625975
22.50203771390259
22.539645559472063
22.543183568618037
22.555552370844516
22.5612612679864
22.564682975193154
22.577869403241227
22.58558269148893
22.58798152379112
22.593713869319824
22.612412017536396
22.61940603046883
22.62813029221922
22.631859612004074
22.637184733517774
22.64006649871832
22.64436981001196
22.658596920286847
22.66714794768781
22.673223716100342
22.70742282156224
22.722789146669125
22.72448590961882
22.740986262268176
22.771412436483555
22.79354611324338
22.80483650277922
22.842433277690485
22.8728715003951
22.877296005629027
22.910804357586297
22.921863554482393
22.924289700746435
22.93377767806333
22.94607569380066
22.949252026626922
22.971827053665077
22.972709623307356
22.993645416544055
22.997302615554627
23.004333678927956
23.034418152650186
23.04844582912745
23.10092499129418
23.101011432465928
23.108937929597616
23.134904459530063
23.16303924833165
23.16572863410765
23.180961072600486
23.19550851666802
23.19923002983164
23.21565760512181
23.231940067073797
23.259730282602625
23.262657281083083
23.28456777465034
23.285788887111355
23.288663883921107
23.310759012196765
23.31291114618951
23.329190058162457
23.33789917429199
23.354856593718214
23.37866883608652
23.389140203881183
23.430885885639253
23.43273732550354
23.458485029439753
23.458665180441027
23.52094896982142
23.555194915460955
23.691368085226365
23.69424452147931
23.725830491027725
23.731495532529884
23.785353685000963
23.791709785429052
23.79601289007016
23.801867452084608
23.802233678959926
23.85868787874898
23.861952580893007
23.870321948700813
23.870984590998045
23.88648761855227
23.889505076636038
23.889940059382067
23.897194822340122
23.90933939552496
23.92974455606219
23.9635385828409
24.03215905630589
24.040551873373403
24.042768103737895
24.045143035553064
24.054097293708104
24.065252327335756
24.066879318219247
24.081727086687774
24.091831982926905
24.11419736703769
24.116797635844684
24.120275116197565
24.132571762403206
24.139146672923655
24.139628330084943
24.148184700236907
24.18174752046721
24.19261976095926
24.199315915546812
24.21318845489066
24.21334957044497
24.22268207491414
24.23338332744126
24.246357810523026
24.256915296670968
24.257632669261046
24.26765602158934
24.358880992935408
24.369407329749365
24.371772431538023
24.413677281068995
24.41873958485832
24.42027433771395
24.420733039121753
24.428338548578097
24.454433304735414
24.523963146390535
24.532314985962913
24.537533695675055
24.55637921819417
24.56498178208292
24.565167214193632
24.580977248288033
24.594815333830304
24.615562863170325
24.65837347375638
24.660381482593873
24.662220970376076
24.66498977388109
24.672605669093034
24.6741180591794
24.692679969588756
24.712739087753036
24.72424754360891
24.75370364069367
24.757889749213092
24.758119758998145
24.76428670728365
24.791689701442216
24.795976356055657
24.83531029387577
24.837547889713882
24.841587150351476
24.846382977537147
24.88106698217168
24.883122481005717
24.912059286238776
24.914049635318396
24.92716084472864
24.932580912406863
24.93603002683616
24.95621152355127
24.990237219150753
25.035928136815965
25.085647570558848
25.08597497086907
25.11886198347846
25.12253234180667
25.12829542980942
25.132992947331996
25.13727684260135
25.141312964873737
25.150360773265533
25.16154371133288
25.183459445929746
25.192375088447992
25.20230750646642
25.209837543507636
25.22455673660577
25.247988924868253
25.250195387272072
25.303279655857054
25.388309826111296
25.405229797980937
25.41238825030265
25.417004116661328
25.42391177032189
25.436497129451208
25.47879466525297
25.480295553415413
25.501286987710916
25.52965871544078
25.538729315245405
25.55717106049584
25.565345812051827
25.612676611231095
25.644440540234854
25.668430966230478
25.717551106211314
25.74525938988066
25.75104904044005
25.756274214413992
25.771334201697524
25.78696511293337
25.79671675909708
25.812021278311054
25.883807025319058
25.925114874077153
25.926203640959443
25.951680877013672
25.957537158395276
25.966803560157274
25.98172152253787
25.999621682752704
26.01488315451216
26.015000772089763
26.02284994439234
26.03005892060704
26.064739071786466
26.077163433056377
26.090121369183553
26.109446457310415
26.11350128696928
26.113788742229204
26.117214403420927
26.120584873207644
26.122283478558114
26.1318458369907
26.162325588699908
26.177577881199028
26.178581130949304
26.188965964902252
26.190041708115658
26.191160169937344
26.199187182501554
26.199926730545542
26.21064532156984
26.246873100241878
26.297762875523826
26.318990797649604
26.346106511114982
26.34788846885771
26.371770203475812
26.398162749603078
26.401360494808575
26.406231920154216
26.412666778320677
26.430725983910232
26.47545944953494
26.498881564835056
26.508907029894594
26.530082266134222
26.540995872333326
26.585460352978867
26.5887780497954
26.59334657771751
26.596021008784106
26.600775046628165
26.627469967380364
26.63564003990897
26.667379067590204
26.691660868337603
26.711205955645802
26.72540806519058
26.72613876611145
26.726432438647045
26.728287439547806
26.733113644720554
26.73871876487988
26.7394874418558
26.740565515772477
26.751551623238324
26.775353721359284
26.786149761116686
26.818156902928223
26.84320559417373
26.89104985507242
26.91430812099706
26.927343642116675
26.927380640806895
26.964360034175968
26.970313424407504
26.993672784816148
26.995047802235014
27.019896548604084
27.030223067796427
27.03521015286539
27.063508990951487
27.08413008645264
27.11422327640811
27.131677762813226
27.14123204584467
27.201574562172528
27.230932568177728
27.237227660090795
27.247756832845866
27.26631838901786
27.27209262783172
27.283589826869413
27.286360143441826
27.292473086987012
27.296468760110468
27.320698527229034
27.321305536441653
27.331501246580675
27.34520038917554
27.357679012141727
27.365126228943815
27.386664511733755
27.390298752871615
27.39112257462509
27.39288043883966
27.402784148754236
27.405347379059734
27.41111477639265
27.437575927050162
27.466786444368566
27.47191353798387
27.474761090685938
27.478469234591206
27.490595459018017
27.50215767167488
27.511231766907997
27.51151240473041
27.52941061093295
27.54152480234265
27.55820566426397
27.55890422996172
27.56415256060388
27.57295942255902
27.579158516953456
27.636852467104237
27.665615493889916
27.724459472461184
27.744040681932752
27.752126619791945
27.77042950866495
27.78682422223521
27.809372522242565
27.820291313973765
27.83944923670134
27.86565372856839
27.926446118990707
27.93125954187482
27.940823682183943
27.954641726680165
27.97993520341827
27.988601745087145
28.003619197945646
28.03846917837414
28.0973332300601
28.09929526638114
28.116428493527284
28.122511224970175
28.153075477680105
28.16003496873477
28.16942427471444
28.17378542263346
28.177243825036115
28.229793241145916
28.23805065835942
28.24986139837764
28.25725760400501
28.26998817532982
28.275714164464375
28.287931453095915
28.28808158969875
28.288933381551043
28.31498668826764
28.325703027959428
28.334925386440325
28.34128144172695
28.34141579459949
28.356842464454928
28.392227904177574
28.402942102091014
28.4431242054233
28.445125746277895
28.44607029493747
28.451716792806963
28.46965892535345
28.494450850435644
28.499032788182
28.515777560134737
28.51850297311504
28.52080439968516
28.54987346216718
28.57997419399436
28.627230738187997
28.629019350996433
28.687058218198125
28.713469491533164
28.73833330231227
28.78874212195683
28.79253412535407
28.801063708012016
28.806219780764906
28.814347399012217
28.815851758526463
28.82412648412748
28.82578053887805
28.845670610210476
28.864179037156752
28.94276236489521
28.946644734397424
28.966058257750827
28.97570012243754
28.981949634284877
29.005918189138484
29.008231692190176
29.01795014677776
29.044943268337303
29.04883424526411
29.065437096316415
29.104532167417283
29.105357701821223
29.1077707743691
29.16310861448295
29.164660671005908
29.168113603183592
29.17499056600704
29.178628192446467
29.295459050227603
29.296202689561923
29.305673490326665
29.350070341468776
29.350715131709034
29.35463694519785
29.368169461612325
29.373737514294277
29.38862356152956
29.39047727844852
29.394756518428864
29.422035319684387
29.42333446236391
29.474016770197817
29.48266335938051
29.534399845302538
29.584509983562302
29.59395585865435
29.708042830584617
29.712529513153854
29.764406770743634
29.799659764334965
29.811208031263813
29.812686613092954
29.822478915584735
29.82626432935757
29.835724388218033
29.857022201796113
29.878966356038493
29.9035814385311
29.915161127889405
29.9223406673412
29.92852111114463
29.933830462959175
29.949746153499355
29.96493293519659
29.979724876175826
29.98191683601087
29.98891337781976
29.990916348272318
30.01802191270939
30.022175815594917
30.03490229478902
30.04030548008862
30.054151116766224
30.124251022465636
30.136080163643104
30.157849908852764
30.17922394042184
30.179872288502505
30.186540030981778
30.192504777310802
30.269245573907906
30.3003460578806
30.33835308128667
30.38099256769028
30.402163185195846
30.41571020421796
30.42080586744286
30.47360279684602
30.507426178362813
30.51781201402928
30.534806432715882
30.559606784403623
30.5680780384011
30.60174243435632
30.604842908258977
30.6340776730559
30.645887745494832
30.67935800113763
30.705724676048735
30.716010761558934
30.733278214834595
30.756343829217517
30.760193625723282
30.81076715936946
30.811763806603864
30.823590386442042
30.874457409354374
30.917854313489954
30.938113618427234
30.948246097073376
30.977226505784277
31.003753391446118
31.043253506561946
31.045766109031128
31.07192062107338
31.0734892507887
31.073736337769013
31.079600089698168
31.11440990650179
31.1196330951973
31.121363944654252
31.13815146535302
31.155582707959333
31.210835096214684
31.274167584145488
31.31213452013228
31.318860830071166
31.324728417981866
31.325207142299035
31.32706901449827
31.327205705548685
31.329015151630852
31.37806683339125
31.401784828816993
31.436270292424677
31.45171466930764
31.484263997351857
31.492231518923102
31.495419835309587
31.502169221057507
31.569662636194952
31.63325186638775
31.645767395360785
31.66568686979215
31.666371985734024
31.678619296276327
31.68620643111533
31.687461626117752
31.70248695157186
31.747875232751593
31.769544978177866
31.8078105195428
31.852467805403133
31.86638824294364
31.904847488150413
31.921533657134603
31.93566472275008
31.940650804388543
31.949743826127758
31.962726204336356
31.9775825907549
32.00425720330951
32.04502210487811
32.05667383727223
32.05746495307275
32.07186826979616
32.11416614802882
32.15283478318346
32.1768460392538
32.184244721484696
32.19104388637219
32.2282148695925
32.29566163270477
32.312735001604466
32.31294930582444
32.322565057538306
32.33506557950922
32.387231438109325
32.40653840477522
32.43221065223114
32.46892898239296
32.478084694068684
32.4901730104429
32.50835359360504
32.517459065636565
32.51783294247837
32.56197319703782
32.64102882987926
32.721571387123966
32.73925523450147
32.75037543280604
32.79001253171072
32.80635543269526
32.83650088414477
32.89533164929744
32.944434368801424
33.004970809682746
33.02430642240022
33.113558696570614
33.15171284044362
33.21832754541279
33.21847424508344
33.23852872652651
33.24933665678745
33.26814429081937
33.285354081845405
33.343558108932136
33.36379137886429
33.36456798100215
33.40052192127338
33.45666135629627
33.47980713869511
33.48040603342918
33.53979343004987
33.550413400005255
33.5573023083599
33.61777975818454
33.65802212620664
33.66643114561732
33.68780745809371
33.7307950111879
33.73136751945696
33.7368707994462
33.81627126234906
33.826891566792916
33.86434898080257
34.000020135648136
34.019914231518435
34.04376553125771
34.06212142012979
34.085606844405575
34.11211770658647
34.13616752660566
34.14717239483521
34.172720335733594
34.19204201436118
34.208068735386526
34.2087562519089
34.25558590757815
34.27255438048807
34.31164615041475
34.31390552274895
34.319639976430864
34.336961802774674
34.39474525843854
34.50201169033737
34.59220724463428
34.601772013222416
34.61015670582184
34.619522892751
34.64318021869846
34.66414775929145
34.7031264953497
34.840349258543114
34.86254827245473
34.90158515372581
34.90567087369725
34.90620480645316
34.91084144660875
35.04901466382523
35.05528185609408
35.10100478071397
35.13057430790802
35.14359037494581
35.21637718321284
35.263812046769694
35.27857280175486
35.2949943730751
35.307553468483825
35.314963541696734
35.392829975519156
35.58182772674128
35.62281168863472
35.65418113817637
35.68635643594446
35.72005091710501
35.750233553308036
35.89822971574246
35.97139082869655
35.97262066256553
35.97791677307827
35.98796928119188
36.00784300373096
36.07153968255829
36.08192973618039
36.10318030994399
36.189799085537395
36.23970230325798
36.25045616884778
36.25772938141691
36.2680298073459
36.30493421886238
36.361513057487905
36.379964583917015
36.40313126452621
36.45712455965641
36.47338043621752
36.540594190342375
36.55215220072894
36.56166292048998
36.59424146450413
36.624873155374566
36.66600788445732
36.67989189408535
36.68062382686726
36.73754612070426
36.7771547671741
36.90199020308765
36.91796011898829
36.96175037751316
37.18920648002025
37.2975134369205
37.35616042520326
37.39662134299875
37.479987950355714
37.54223744311959
37.61214911674633
37.653940004467955
37.66281747834555
37.7949011236783
38.0542890110249
38.32442776502935
38.36859514939047
38.38328654129631
38.5247803476766
38.59865742520521
38.635823647242496
38.643378140159165
38.68594224745353
38.73457144977359
38.81460722584967
38.83504319975402
39.0914839911653
39.133910776820066
39.173044181506334
39.26546807893332
39.54188389002473
39.54933518349327
39.62702854625012
39.80269631806888
39.91949467795288
40.11398833323203
40.33482516946792
40.488192148920675
41.327239960025366
41.47425444592235
41.57447663525832
42.34835028363124
42.58483836032481
42.65611854326886
42.88804235231149
43.302454417573905
43.56001465427146
43.870309093691255
44.00533661467988
44.10406412623341
44.21247514300702
44.35625563951047
44.66128348409762
44.74410315118956
44.801392589552826
45.982296631848016
46.65234412741358
47.66363950409723
49.352653317551976
50.143845889931896
50.44153743059248
