# Supplementary material for: Machine-learning strategies for testing patterns of morphological variation in small samples: sexual dimorphism in gray wolf (Canis lupus) crania
Source: BMC Biol. 2020 Sep 3;18:113. doi: 10.1186/s12915-020-00832-1 (PMC7470621; doi:10.1186/s12915-020-00832-1)
Supplement: Supplementary file 4 — Additional file 4. An archive catalogue of all original datafiles and results output for the EFA, Naïve Bayes and embedded LeNet-5 CNN analyses for both dorso-ventral and lateral views. [file 12915_2020_832_MOESM4_ESM.zip › SI FIle 4/Lateral Analyses/EFourier Data & Results/Nai╠êve Bayes Results/Log-Likelihood Ratio Test (BS).tif]

9.325865280709932
9.546697971690378
10.306128309460652
11.401263215252103
11.702240560965036
11.704479950765158
11.929075209226008
12.372299201554597
13.175002179527805
13.219093667559422
13.413051586739547
13.454483174097593
13.511297965413755
13.79084024242377
13.983080252479986
14.070121506348986
14.156131225900383
14.187236010037484
14.216796653923002
14.50956553980449
14.631953869237975
14.67680448792218
14.694149654579896
14.73551960985462
14.749875963611927
14.751244420329547
14.928308085193791
14.98552486387722
15.119814098099017
15.21050469817591
15.303151019275187
15.421048410724325
15.50159795538146
15.5452247231856
15.599545140265796
15.646171652951637
15.774285053979758
15.776370335932423
15.897057260152284
16.054833891769125
16.06103004238201
16.08123072856698
16.143489628045483
16.26876121018484
16.44090688209247
16.45201151948668
16.48395622545
16.585430942927154
16.742234882615794
16.75138683691224
16.78481417032592
16.798515178062143
16.863337961605474
16.929066115140436
16.984079135636307
16.990817014785776
17.1219746199631
17.17820885481226
17.2107482891897
17.253470761093148
17.326304863167003
17.37560768517266
17.394489109671962
17.433613754147313
17.525237999552953
17.558113919174428
17.62752227111851
17.685854511768095
17.747532877402932
17.821348985068404
17.826792096527875
17.90579101745837
17.906998546042555
17.95223826211787
17.95263307310631
17.98449678079312
18.026434640750374
18.063336714025127
18.072443905825416
18.122316833947686
18.132661158715482
18.155671586666834
18.17887303719566
18.195728186928797
18.1971910235977
18.225095885949
18.252834543990865
18.256878627354645
18.323489199986092
18.534766667730704
18.536179090428508
18.65391286187384
18.66216804952991
18.72833292477062
18.777228452101003
18.802368131115273
18.88425500886834
18.92053670396387
18.9287015269537
19.048277279446175
19.064803545665917
19.07349933691999
19.076124459475707
19.083215960161176
19.102300124549984
19.222598760083315
19.305564648503342
19.321574725598637
19.39262691930638
19.484338175421442
19.489792805136684
19.49155398290541
19.505501075010635
19.543777329202893
19.545880598893977
19.5747496272735
19.579799096376895
19.616082088963733
19.643910454651397
19.667974629088594
19.67449301678154
19.68083473163108
19.713416661564253
19.778417839808142
19.812418504686107
19.832227380425522
19.887746419593206
19.920297950210198
19.926466460743217
19.92794292593356
19.96409006704908
19.968226827254846
19.982773636323277
19.995843527082855
20.028863965092278
20.03572278856906
20.080636596946746
20.126690255224343
20.15279884870813
20.169673154944324
20.17104886116378
20.22491998830626
20.24061636388021
20.259743553036476
20.28718699641319
20.335097968711175
20.350366844710088
20.368795139170523
20.397073879596103
20.398603135147578
20.405695331769977
20.43577912319421
20.44209831216255
20.44399826655627
20.45087165001621
20.45947211872458
20.466866935218583
20.468618558686316
20.470638921295816
20.47133659369882
20.53659212552362
20.552228461988367
20.560716178646384
20.57723542915618
20.577934030993205
20.58330818743971
20.587941353710182
20.58898742028752
20.614451575511122
20.62253894841617
20.62818173518924
20.652052646718428
20.65915338261116
20.67603261196792
20.688052265246913
20.70856410451028
20.77153054359847
20.800376080536502
20.810695957683233
20.838769045161403
20.84681821637298
20.864040812947408
20.872679258850855
20.921924665006866
20.931060662301455
20.961623095220272
20.97767176227264
20.9915698268114
21.012073129245955
21.022695059546084
21.030710373408724
21.045821022920105
21.0584429209646
21.079956675757796
21.109429793370165
21.142260960094415
21.150604925281126
21.163945740318965
21.187502588106845
21.191339057176506
21.208487215230484
21.261668417674024
21.281680437713653
21.29218255167192
21.374104425615208
21.40519623244855
21.44270726738071
21.4704127702343
21.49753894097596
21.501302397915985
21.524921222768473
21.533328730289508
21.554620445508142
21.606961956646114
21.612655180803593
21.61772534400898
21.62049365324759
21.645672967762337
21.64964182907794
21.666455980849168
21.68084693996173
21.6972703682577
21.73438310285273
21.7673299251758
21.7684453867236
21.76845566712672
21.775672380651773
21.855454371221196
21.889161390256614
21.89710603087354
21.97635192433197
22.051186044831447
22.068489412343833
22.073497731601908
22.108880613930584
22.152269895771706
22.152674677617455
22.164810018043102
22.171366067240037
22.190182120443634
22.21710672649511
22.22432051367547
22.236007533673725
22.25166586592304
22.273986209011905
22.29484059780607
22.34028785381387
22.358364009480713
22.364106379640923
22.366108633838827
22.383073368762716
22.386182429833678
22.422107666916443
22.437261209910996
22.438576146231387
22.48099188515992
22.48874230371657
22.494257379041134
22.49614687246351
22.497801697081556
22.504487349514186
22.550709915117565
22.553676805591035
22.559985252124918
22.59801223210532
22.60787396483388
22.634430543029925
22.647791496210168
22.67686567912147
22.68789176211952
22.690932038401858
22.70757712560527
22.752872650522605
22.777474825041605
22.794759744244892
22.8011373323464
22.810553487370903
22.89952922827541
22.911254337819717
22.912016552435226
22.925470819446463
22.949627173459067
22.95547120764362
22.955527510657056
22.98473060524458
23.00395842863196
23.038716515811146
23.045449339319447
23.058067241582194
23.060144772045092
23.07069665159298
23.081831516269578
23.111782663580527
23.11710235076185
23.12947543318398
23.151364199862954
23.15900875371079
23.161519839794018
23.16473865700995
23.178543742181894
23.211977896335654
23.221074812631034
23.222533298383382
23.227882214143335
23.232301157060405
23.27079983039393
23.303357918939525
23.313053182997916
23.313820058535477
23.321408006597206
23.32543347592684
23.32762306266997
23.33313118575383
23.34524801238698
23.349378378491814
23.351039911301406
23.361189777245965
23.37614936828688
23.410155418654096
23.414982191981572
23.423373811971356
23.4260465177467
23.42861789228954
23.447471052374834
23.449486719522685
23.474150927571984
23.480087077983253
23.51043015761252
23.53328241288134
23.54867104258297
23.554857454273662
23.572081173284047
23.586735724584383
23.601170592997455
23.602520437451844
23.620478001893357
23.641182714824957
23.64154934743654
23.655040171869683
23.698082453478722
23.708059003390986
23.732852197284686
23.74697946470132
23.752589973540964
23.773439576176017
23.813492952903385
23.82597054895084
23.834508097085227
23.846720106165783
23.863705661559486
23.870305171080297
23.884622636425576
23.92065423390117
23.972239206676115
23.985829122235906
23.986953809115946
24.046700734502764
24.057869667837963
24.07227714731349
24.083142176052526
24.088424739374233
24.112964865594613
24.117089423537912
24.14749478329138
24.169991376708012
24.194342469924337
24.20342514208107
24.21794203702106
24.218275467714285
24.219622706466858
24.22494902324873
24.228546007379748
24.252843768674083
24.268238541000283
24.300986126930184
24.355755572562575
24.404487326639618
24.407460045824312
24.4097495286288
24.44948269377617
24.453075918829708
24.457893754204115
24.467750001121864
24.46785435445982
24.47265064948713
24.483744648064267
24.509956651746887
24.51025380448295
24.53487435133827
24.571175078816044
24.58075046584072
24.58345834961619
24.597789839417082
24.60697607214283
24.61348278096404
24.6360026224055
24.640197522633663
24.66928376169711
24.717255410872298
24.721873322961205
24.723728066490033
24.740235082319355
24.74296039648152
24.74374328107846
24.747392048197717
24.758828819637813
24.786872855135353
24.815941155333142
24.81602378438002
24.82155316909262
24.84439208359396
24.871016277029057
24.897448952399117
24.89850464453683
24.908380401849705
24.91205178552711
24.91874834143827
24.93765400765373
24.95846253649585
24.9655180446491
24.98166919836725
25.008935365355164
25.021606680483444
25.09207664416962
25.095396049731956
25.099720688585613
25.122990098883754
25.154965815018898
25.17057075515222
25.174089113729707
25.179841984727737
25.215412989382543
25.24862991922264
25.250664586928
25.271518109377478
25.27846960523385
25.29445940211874
25.311214622379264
25.317325969718347
25.343544360393327
25.343911194486292
25.36835810763816
25.378982284664332
25.38060974955926
25.38287386993162
25.383166596996354
25.38782936547842
25.39293092520391
25.409250688863622
25.41142587270149
25.41567269103651
25.416580035673956
25.422073323370807
25.459959020362124
25.50212552927247
25.512604504358038
25.52060556573243
25.533098178122458
25.548461241778153
25.56075980501325
25.638976814807016
25.64217531969671
25.653320670495894
25.674047034914224
25.675573834115
25.678947072935106
25.687490361118126
25.691887763109023
25.714518248369124
25.716529544361673
25.73731558334104
25.779571136661684
25.789926596584397
25.79053379207941
25.80451931768332
25.804590146471263
25.819510300970254
25.822129272368727
25.825963675820173
25.876113591963552
25.908924589234065
25.922538654847774
25.94114078759106
26.014908794510983
26.03583108664241
26.040492875621048
26.048654404765454
26.05117937539476
26.06873480512805
26.072501482940645
26.077996123880887
26.09343566708486
26.106822793382225
26.113459078761558
26.1194027688262
26.124090576149747
26.136216947254137
26.146661211532095
26.149066286466034
26.155256897808098
26.16269090601805
26.209911817155398
26.210010946194373
26.212925275872973
26.243944002175244
26.26406866991902
26.270980920876625
26.2713699292326
26.27961197802631
26.290878671186256
26.291220269455348
26.305782206694467
26.316721960271295
26.331622924736216
26.393112963690474
26.400410464513048
26.42395534676177
26.429760917065977
26.449269589789075
26.4571504136309
26.485942368373944
26.502501064620105
26.50499404848385
26.514199560427414
26.52952868337182
26.530566085898542
26.547497081451848
26.55453022480087
26.60989741133033
26.650194550646535
26.667311559823723
26.67264012754614
26.70734230744145
26.717551406204677
26.731963026158944
26.735775893827263
26.75023486812698
26.75557584196033
26.76148139719059
26.76536308719361
26.780684369248515
26.803610296866335
26.812428879406696
26.82455383991554
26.850571640393333
26.852044702379033
26.875919657363994
26.882937456839628
26.888759443775072
26.892280525678203
26.89600447672435
26.903999225395633
26.916182452393915
26.917064718488444
26.941029070523765
26.949334307078672
26.956353746191727
26.969619370320956
26.98124673238502
26.994755459638544
27.01203034938391
27.050777976959377
27.055349355792238
27.06465869156057
27.080403012739268
27.133752895958075
27.156457346453987
27.18479500656193
27.20020880690771
27.241035727116245
27.246643914173774
27.251003584981376
27.2537581501739
27.25697652941363
27.257736291320313
27.27819327270175
27.285384975932956
27.31375324802696
27.316347968374558
27.321171498260423
27.338110782404065
27.352517170671142
27.35314112717649
27.37109606170961
27.419580959686144
27.428229725267933
27.45267064156493
27.46113483183573
27.507820628248822
27.580546623528978
27.58184389475067
27.614261302215958
27.64689414685004
27.647973264233354
27.6682845756949
27.67852573089884
27.68306275217691
27.695889044787727
27.69983908542154
27.707888417644572
27.72213847431845
27.732302544839868
27.746481949958657
27.76342305447627
27.77521232598722
27.78896037139907
27.838432852306788
27.86200336171383
27.88396757518364
27.89632399229231
27.896959962107363
27.917033571821545
27.93492502007779
27.938319277225656
27.952770040666568
27.961571335239764
27.971497815189952
27.97682866791527
27.983799070882768
27.988153434259914
28.003489322683055
28.00802734205755
28.011445790129702
28.030900803471635
28.074040587848923
28.08866871012048
28.10832537314952
28.128866134245666
28.12981007701357
28.13221805469986
28.13357863510979
28.156270841683874
28.158688405508762
28.163272298291115
28.16732839697105
28.18220941564539
28.189390966369846
28.22481492776252
28.2495442200671
28.263768026323845
28.267248832021128
28.294354605201278
28.299279654973425
28.326088065452293
28.327847324454233
28.328286304549998
28.343970081545343
28.372074864860203
28.382028368850136
28.470163752538234
28.48715365262959
28.566440153478542
28.573482869626606
28.600727219130313
28.612166550232647
28.616103929376955
28.616202235303785
28.627306532626328
28.640851943286762
28.670580774503215
28.694915877384734
28.71663768335045
28.746678953350767
28.775247159898804
28.78023974242796
28.78138255187106
28.81517042023159
28.81812622519786
28.822730994556366
28.831104401026273
28.834169260229995
28.8470158848554
28.852987385972085
28.854262174488948
28.869460846280102
28.87482843361685
28.919134020485696
28.935126241184474
28.94761674684535
28.9514465351773
28.964755176296688
28.97288526024914
29.01345009226144
29.025376406313853
29.05520110033662
29.076441909496427
29.07867379933056
29.090917713367936
29.09355667094373
29.100811355196438
29.110751907334794
29.15550108994953
29.155516002466015
29.160093074534515
29.19820761613262
29.20629489651924
29.206416407151032
29.213763877818387
29.22188462262521
29.22296190168658
29.241884029668803
29.24839938355974
29.297273496734945
29.30653716890059
29.322760905326888
29.328106528732366
29.330565482097875
29.34407589978006
29.382537247385798
29.384620233303796
29.410857788586807
29.443080982733335
29.450038909177675
29.470293663576598
29.47371199892187
29.473926699818005
29.537139514974083
29.5604340265296
29.56423442313095
29.598101163797207
29.60294963322398
29.604598828483205
29.608725167185593
29.616799211375593
29.63315123979445
29.63660500605372
29.67111302455922
29.691253430018605
29.712595775624553
29.718047077800975
29.742855384183013
29.759291529672847
29.760329391589842
29.76194030719165
29.76870467286615
29.770879970480927
29.787294240070224
29.794178140658122
29.79780999068496
29.801731944930523
29.80687529480742
29.814538666406563
29.8150107727376
29.818106806913175
29.827034641334322
29.936973617533532
29.94068667534145
29.94945299686904
30.004730902741557
30.020660082368536
30.039115312792998
30.089086445632798
30.113756795641592
30.148198576562578
30.149907059246033
30.15552822700141
30.156324316185433
30.16377681892139
30.165206956753003
30.170270795230426
30.182736415945378
30.193117568969225
30.214197027191066
30.21999386800931
30.270523426926363
30.351307651159036
30.35186127426263
30.35680502011558
30.405073898964655
30.43664904084028
30.452833939190203
30.463663875781997
30.557750962647482
30.562859080211005
30.62011645606911
30.65901273631625
30.671487119433205
30.680290143098897
30.720365920689396
30.725015678288557
30.76754321399816
30.818345991212
30.84945926654421
30.870763006585175
30.8913493567119
30.979741408792087
30.98141917514402
31.04941210567239
31.06981126649171
31.071986182708095
31.09147060757176
31.094580820993272
31.09875809224615
31.143160335264547
31.194149541411537
31.196674455706358
31.213455620748064
31.243506837747425
31.250491987978062
31.29723594144433
31.303134102182867
31.305979734151297
31.31381753960987
31.403951239164744
31.4263574122114
31.477693829313747
31.48781764138318
31.510557456311417
31.521688833188616
31.587105751369098
31.602288204288666
31.604197408037386
31.613700044654564
31.6142951945295
31.620234427224513
31.627206745027518
31.627748343603674
31.629524331754645
31.6811082941777
31.68541313786276
31.691113819973822
31.692698996343115
31.73386684712894
31.745879436282646
31.74654010290038
31.750017989401755
31.752844270807
31.77207224342813
31.772352746961133
31.866933757624516
31.868079416666387
31.943531067577307
31.954947850615124
31.96263745249085
32.003998678074005
32.212278978207465
32.306651078622956
32.310112332539575
32.376221254533476
32.378771084621945
32.419273692381424
32.42893660321218
32.42898609674213
32.454657676465786
32.4708725331383
32.48426824574347
32.5643808378662
32.5768607483513
32.59570020240802
32.61772985525393
32.74895421266285
32.85762484404455
32.85885395844491
32.86635426310998
32.91019390301519
32.97264550116275
32.97278188161962
33.01929726763553
33.05284321575642
33.06040353616881
33.08948197870325
33.158876446721564
33.1659580472186
33.17894565742523
33.1857185775619
33.210922671608955
33.22139442062951
33.22593008862245
33.30126187495582
33.37915283722862
33.38635605713418
33.420164497891754
33.45657605914258
33.53769891958479
33.55112477252285
33.557792639656064
33.566883173385676
33.57383221990481
33.57505488328582
33.58900784328763
33.62539280855844
33.626538170810036
33.63699123587044
33.70524255046695
33.708178166496836
33.7689752413073
33.8182709216102
33.88255252377048
33.891422774688856
33.92561176214912
33.94557488393314
33.951689127219886
34.02202327627875
34.0307803768113
34.06178867579008
34.147896538675035
34.15810017440678
34.15974011485064
34.165681527177234
34.196498960053795
34.20850835165545
34.24942350603635
34.312254960401795
34.48014109646282
34.49282302699372
34.58690725869253
34.63251145428207
34.6680966543419
34.70891782495577
34.737596294166075
34.79944884041253
34.805974193761436
34.81477140660263
34.87023339548244
34.98989260054602
34.999834538186306
35.02413173855725
35.042420465463195
35.09253904818322
35.10384612454861
35.132300799767
35.13512014897007
35.147836384915024
35.179541399293434
35.22613357434925
35.243738781614134
35.28941664793168
35.31486172469483
35.394639291519766
35.427496013576295
35.42900357937448
35.668115237611794
35.841366856013906
35.905307074928615
36.00917914326106
36.1053500964155
36.148055157998655
36.16753868707177
36.17559189074506
36.21808164496898
36.251477402246664
36.38198896835863
36.43691041816426
36.50412009170141
36.60407808431454
36.63407528825576
36.647493272973726
36.66914739884899
36.696443091822594
36.7522611788401
36.80532216198312
36.85726921916283
36.87308684528942
36.991354587130054
37.00397535150903
37.0215076519142
37.05207292780018
37.078724765245745
37.13006685484443
37.157858471948586
37.18231443366008
37.19896150919102
37.2906612279183
37.481635742500636
37.55246808104609
37.57707336416557
37.67802991906847
37.869850837958005
37.87565943248571
37.87967547459161
38.20014455278006
38.20635090582506
38.25099823105211
38.310003090523566
38.45683562000582
38.94059369431925
38.99309518751899
39.038111084120615
39.172828770255194
39.228569639071516
39.515298004347535
39.595675046818755
39.74031393528059
40.03615758829199
40.103790771874145
40.312194114617895
40.62275720132444
41.03318167771187
41.05660305570126
42.04738181521699
42.21074828242359
42.65824004704166
42.894943190203975
43.030499395624645
43.3921078470855
43.440618101566955
44.57342079698109
47.247018837794705
51.145205067623266
51.57885249471274
