# Supplementary material for: Machine-learning strategies for testing patterns of morphological variation in small samples: sexual dimorphism in gray wolf (Canis lupus) crania
Source: BMC Biol. 2020 Sep 3;18:113. doi: 10.1186/s12915-020-00832-1 (PMC7470621; doi:10.1186/s12915-020-00832-1)
Supplement: Supplementary file 4 — Additional file 4. An archive catalogue of all original datafiles and results output for the EFA, Naïve Bayes and embedded LeNet-5 CNN analyses for both dorso-ventral and lateral views. [file 12915_2020_832_MOESM4_ESM.zip › SI FIle 4/Lateral Analyses/EFourier Data & Results/PCA Results/Eigenscores.csv]

Object	Group	PC-1	PC-2	PC-3	PC-4	PC-5	PC-6	PC-7	PC-8	PC-9	PC-10	PC-11	PC-12	PC-13	PC-14	PC-15	PC-16
Specimen M7791	Female	-0.0931347227616874	-0.010623908914294839	0.0026598583073751494	0.0028648195152530505	-0.024221033658672658	0.0004997634392680384	-0.004562775260854322	-0.008113199796510772	-0.0019488823049684475	-0.016608898313593853	0.00879239514981936	0.000921888961757183	-0.0037518077608801534	-0.012426005459492656	-0.006476996007667796	-0.006756333532929242
Specimen M7924	Male	-0.002747332382608637	0.029718562812338718	0.014590402581993667	-0.0007735113937297805	-0.003291384800115213	0.007182411951631149	-0.011528818209581114	0.001001690605782342	0.004204249511689591	-0.006512537860370808	-0.005507568921370821	0.0011387224726726892	-0.004055272838385662	-0.011914211017876958	0.009747483963242246	-0.0015314076659401037
Specimen M7940	Female	-0.01113715966897947	-0.0035607333990957733	0.010527380578278553	-0.011922834866715155	0.03262458528940054	-0.002792860158040394	0.004018528022049615	0.009808918215555563	0.0016002587765701587	-0.005153696678441741	0.007065476521777601	0.0031194660216017243	-0.005990429223652555	0.006654887405547028	-0.012938261270659982	0.009092351724232181
Specimen M7941	Male	0.039798330200224837	-0.002691937665489367	0.04073864601519381	0.02487468937564492	-0.01700952656847578	0.015085957597576425	0.013181105843836407	-0.004135919212578679	0.00028715229045990883	0.01008687185007026	0.0016219545773842763	-0.00493172293738651	0.000996810281641511	-0.0026126655903421225	-0.002742972017390922	0.001149673568901483
Specimen M7952	Male	-0.00798500808320263	0.03120493391077928	0.013400678562169463	-0.02548107642998597	0.014332742862929525	-0.0069916676738030715	-0.004274592318276536	0.0007568749061722442	-0.00029416376809598743	-0.006067677850998709	0.002292047311627848	0.004563582621487562	-0.007353567634593445	-0.004766333485108404	0.00006206438776207869	0.0063816938766907486
Specimen M7953	Male	0.014094145910699088	-0.008752091842297862	0.025755262345627722	-0.002374991677025325	-0.009156278852779967	-0.0066944912747894224	0.012601524671358347	0.008698650990034423	-0.024922076333114798	0.015230802474122394	0.011243180467367884	0.0014678801828606302	0.00046914395073118366	0.00521819585811594	0.003733487405454871	0.0014006871469809006
Specimen M7957	Female	-0.10959636765973607	-0.02335331450094529	-0.01352499039899472	-0.022930987388338365	0.00033424084195352917	-0.02385345968327695	0.03131600777244319	0.01070669796396792	0.003105120145595983	0.010147450552415815	-0.013234934404328436	-0.0033978978828303093	0.004318553235048001	-0.0030723905937465965	0.003236721071053372	-0.0012933039393310123
Specimen M7987	Male	-0.04853816613525421	0.0324128779395178	0.008848648512846563	-0.022389416799631547	-0.021282917039468222	-0.008854957692757901	-0.01717151751637592	-0.0037165255824964574	-0.004677651082493871	0.00436646577102854	-0.0012537503382445893	-0.012161542558175325	-0.012791027572260723	0.016198389813393294	0.006873256371138828	-0.002750449361154887
Specimen M8026	Female	0.006771956800177553	0.025601532052187903	0.017761515303965657	-0.023252268817331046	0.008284182557431357	-0.007969849372597019	0.00915006942449197	-0.013684103066130646	0.006513514767259262	0.0035956241423796033	-0.006646321765868899	0.015822449651037837	0.010821617739054944	0.006671833795918594	-0.007538187569161179	-0.005258038628282959
Specimen M8039	Male	0.03711472806768115	-0.007451675394699093	0.015648410258359745	-0.0031179712310685265	0.005668115537833118	0.0032121478560566	0.009304583106413697	-0.0024595362526282825	-0.0009768619029942572	-0.001439588560448257	0.005440424055646006	-0.012040603490337155	0.002606045991465121	0.006180113270216651	0.004019719752080951	0.007066106721548198
Specimen M8041	Female	0.02848773090698163	0.006463747706241638	-0.0023047962845799885	-0.002016058357024247	-0.006384988209834232	-0.014055594297657148	0.011241715392664707	-0.017998639285058675	0.0015876463510863786	0.0029689296842992327	-0.004506738376096758	-0.0031878053171585517	0.0015991522550622245	0.002130204250917989	-0.003599414995354127	-0.003547760610570344
Specimen M8058	Male	0.0017186026616235735	-0.00038740616861621504	0.01596840218943508	0.009836518387788496	0.008667085710269718	-0.005115940823521219	-0.00764485725159255	-0.0011873448709637602	-0.01966392274172202	0.0017372685865915045	0.0025175208640058826	-0.005220073775019185	-0.0041022219341262335	-0.0025066621323036023	-0.012556197943398214	-0.00465143912168109
Specimen M8068	Female	-0.01182632718916831	0.005931337175758091	-0.014890555146881493	0.009584392104187838	0.008934804828324754	-0.004028340237670474	-0.00657230062715213	0.011824446556131301	-0.014040639598993102	0.000955769419763552	-0.0037309308109066152	0.0029957219811710344	-0.007361117543440892	-0.0031294453013661462	0.00290954862251276	0.0036696134500169807
Specimen M8193	Female	0.05740391165613337	-0.017636330555330704	-0.013726978063615936	-0.02204475678218405	-0.012969711993443473	0.014299675379820893	-0.00011481753872761556	-0.005133380435379176	0.0036044117638735942	0.000887801342309651	-0.003365172548032501	0.005678858073636141	-0.0018424518860314814	-0.002867896950457215	-0.007066773538476791	-0.003335860594030615
Specimen M8194	Female	-0.13700184707659158	-0.012896693555666486	-0.02576750453108834	0.00010433969677469044	-0.02812078266432901	0.027497100795511792	0.009545332971011906	0.0006818102075000882	0.004359630467494117	-0.0067970178824254286	0.005839588518150087	-0.0031719955624560855	0.002522153156780507	0.006153725602345122	-0.003866946367769407	0.004220376727178001
Specimen M8200	Male	-0.0004654721880153503	-0.022771630906126893	0.04518124236526188	0.007151848368692958	-0.02980332758503763	-0.010636541086411839	-0.020409109048032368	0.030180325653412086	0.015668883259935883	0.004354857089000626	-0.0036768501741777045	0.009827036211369267	0.007216649128721577	0.0017855121566790636	-0.003588120843923531	0.0051184549702605175
Specimen M8207	Female	-0.021987980076636923	0.03694247672879617	-0.02486197954821121	0.014908259628186177	-0.002645563483878269	0.007071781548310776	-0.020950964416916646	-0.017723246422126374	0.0029824978866965697	0.0140229105211399	0.0018804484874934064	0.0048344092333688525	0.00911659544128105	0.006889841317712881	0.00030768495585162416	0.002945758662381936
Specimen M8228	Female	-0.03784012317538821	0.021299335494219224	-0.0012882335985706294	-0.007805136324519545	0.029462041075576824	0.021234735339827938	0.003293304388481523	0.0016760307421691525	-0.0010173843604187926	-0.005248697473843493	-0.00638480776077692	0.0013580139288656798	-0.002616564307462744	0.0030120512818370983	0.004975835694464199	-0.0018767664950370877
Specimen M8269	Male	-0.03964088216323885	0.034443950212884135	0.017799977920435237	-0.025786686637464012	0.009604267724337576	0.01720055077057774	-0.011730604186721911	0.008596340706518806	-0.0008108885440466798	0.005521043683099436	0.008897159288927946	-0.012005708578771939	0.011556471931283714	-0.002496377871059858	-0.004919885683884557	-0.0005295983312960953
Specimen M8285	Female	-0.006297221807782565	0.020228252912057015	-0.020011422483398003	0.01133363476586401	-0.003968950174315508	-0.011679479624740502	-0.00973817498190522	-0.01671454660800072	0.006777791102587872	0.019428026242490057	-0.005921759714239614	-0.001205035507989538	-0.0015286539198659098	-0.004114665680330974	-0.005876221096047676	0.009770256673624144
Specimen M8286	Female	-0.007862564792783844	0.02801517937909035	0.0136503388745957	0.00509334739925219	0.003444977552642767	0.01096916432102152	0.010051076050978979	0.004296234369456889	0.00945737014496899	-0.009596352869549447	-0.007417210295287956	0.010929567792486983	-0.0005214160337771412	0.002778402470610779	0.007299104043552774	0.002221638557513633
Specimen M8288	Male	0.02296638718054649	-0.0075240600488057155	-0.028062778114773267	0.005008751434414816	-0.006688131639204141	-0.010840011195314256	-0.01003021287484454	-0.00026436340331871175	-0.005053092851943489	-0.009477046202986865	-0.0030020757652356326	-0.00017389888633836665	-0.00003813975377019535	0.0016187610629573698	-0.006926076499432435	-0.0039278294350698325
Specimen M8291	Male	-0.05205246346363481	-0.049919451225213525	0.013482739901547275	0.01263781265455106	0.006958865969056835	-0.006287866942898624	-0.0022866172580528416	-0.025748861641388728	-0.014241990869241253	-0.0013804830820671734	0.009538398804023926	0.010923878477133801	0.00814848115832876	0.0013881980522799106	0.008844949640457216	0.0039039827274449505
Specimen M8306	Male	0.03584255188159912	0.016783847181209333	0.01619423104089388	0.004651771721419837	-0.021445556168768677	-0.006341864099398643	0.006321269699306527	0.007942053459185033	-0.009303352651504013	-0.012775153296368715	0.001247835291109209	0.004987533980246065	0.004489126648079225	-0.0016199266182558734	0.0011795955722371835	0.0006832962520043438
Specimen M8307	Male	0.03084433634740604	0.006888568364979587	-0.01356930883990287	-0.004331614163090936	-0.0004988139617604031	-0.013295051490098339	0.0004258936489617165	-0.002556233473328109	-0.001166289428226938	-0.0066037051441194495	-0.0005604334570499635	-0.0029685707846286375	0.006180584472401456	-0.0003440376525824032	-0.0015333859377232994	-0.009310972492357577
Specimen M9181	Female	0.05101813903391739	-0.013275158200950979	-0.0018897343159881305	-0.022032191961771516	-0.00799229358556799	0.00037459749384061505	0.00854271237248126	-0.010159745638558116	-0.0002773565626127954	-0.004657803081509147	-0.004101744064275298	-0.0042584298630999485	0.000647484285484513	0.00044426041257421235	-0.004911891815313814	0.008814318510176783
Specimen M10334	Female	0.009301366633529706	-0.01253495120673328	-0.015468205014612825	0.008418039846961885	0.01724010687880291	0.0020134073725929227	0.0027010441593411363	0.009949504778646142	-0.003510412358977255	-0.0010137740294303642	0.004994038429641214	-0.005367017751345994	0.003384657919255745	-0.0034423574312072163	-0.003094041571540661	-0.0013847182145582519
Specimen M10393	Male	0.010562925597617494	-0.007642573804323072	-0.01435818390069818	0.008445030729700065	0.020858967107717494	-0.0008178667719788581	-0.006581674793705501	0.010420033149349197	-0.0035282044037535415	-0.0074692332509834975	0.0005888475413682187	-0.002157214895814382	0.011868851482898	0.005140287557740057	-0.0020345019348105664	-0.004232630931613216
Specimen M11044	Female	0.029282458281191647	0.0019992461691628704	-0.01172068354661341	0.0020159562388469485	-0.0038612669667578473	-0.002570961174444363	0.0035287323794509526	-0.008664898814916729	-0.002683135905376795	-0.006160415431307389	-0.00027876555404804913	-0.0060658663157190556	-0.0011732042420885193	-0.007524255330199005	0.007667766991239424	0.010042764386621519
Specimen M11108	Male	0.03505715423681335	-0.017878932598384457	-0.008943541662555222	0.007689687212610339	0.000861418673189735	0.011353594636252441	0.0001322577137321679	0.003896338774193563	0.0017558049301253092	-0.0008533589304038262	-0.01142957290201554	-0.014009989920992257	-0.00440979571603454	0.0019780767147652106	-0.004747112925334576	0.0027152140623806216
Specimen M11118	Male	0.014444454965187202	0.011522700332944004	0.004632449775532673	-0.0006360881808014498	-0.0037731733641030198	-0.017187760225461163	0.009201658941109019	-0.0018987538084289227	0.004746440589349021	-0.004257949596356602	0.0008163844759034937	0.004081643166301681	-0.00715699697458207	0.00012306389160102985	0.0023552972707394175	0.003677347093619148
Specimen M11250	Male	0.03405630532443816	-0.018105542598281028	-0.028100442057854436	-0.006282490913785152	-0.0012119057161219051	0.00008753465718120025	-0.009707055410057496	0.013359509530256894	-0.0030086821357848507	-0.0037951869483321865	-0.0006012621745059319	-0.0001070313652472647	0.008136497469245246	0.005106377529213744	0.012360556272116519	0.0023643658584168686
Specimen M11275	Male	-0.008501965206707863	0.023973540251899537	0.026542054726164846	0.0006180758652418533	0.008824568999769048	0.008624552115258175	0.0007591466397930518	0.0033916421990535144	-0.005761581871166766	0.013175753077182136	-0.0031186751767099618	-0.00273033622451552	0.006429597881210442	-0.011431485785896667	0.004560480152070276	-0.007555881606528764
Specimen M11417	Male	0.04881234990316239	-0.03264746183186756	-0.020634456003664692	-0.02592591198776832	-0.008157054350392327	0.021406783840799307	-0.001919854758258993	0.0012868018517094124	0.000405777966674676	0.014478963532902364	0.0070313647058184185	0.010983462245664048	-0.00982777015571672	-0.0006143555342082189	0.0010515572660614524	-0.005396200477414604
Specimen M11470	Female	0.053024075000396916	-0.02093290044424773	-0.01443820822288614	-0.02434799257268472	-0.006972358036157434	0.02256046023189837	0.0003882577010795117	-0.0007899631841177311	-0.003698514509459627	0.002058505001469802	-0.0035360171198241526	0.0031980909682710335	0.0016734855128819172	-0.006363957282748386	0.003137437459894084	-0.0004138531631529238
Specimen M11479	Male	0.029524735128444987	0.00505795781376401	-0.01742415219611129	-0.0014089270382077318	-0.013305919638411177	-0.011551673823087145	-0.007174148705406276	0.007873744308473613	-0.00537995654084015	-0.006225352711751087	-0.001324696443022978	0.0014075372373349869	-0.002988673643450866	0.006542096979964365	-0.0003330393805547761	-0.0003564345420555964
Specimen M11684	Female	-0.0010161691212261308	0.015978016099445325	0.004576200184395792	0.002750847463080551	0.006699513011600023	-0.004130938399926129	0.0015264307180396517	-0.003713504537909364	0.0021177255534479164	-0.008917923130247491	0.013852340471161514	0.009164298667363402	-0.007176152112048396	-0.003068406260769823	-0.002539533238988729	0.0005329815976093917
Specimen M11803	Male	0.016464346306984172	-0.0021824607600063766	-0.01965477389834564	0.003959430276833689	0.006645487759901259	-0.014566080381579699	0.0038045226827855393	0.006786718655319761	0.02544437199155309	0.011488755920885618	0.023871896538731084	-0.00659881819772789	-0.0017491402189363636	-0.008262870105323743	0.0032548100650390695	-0.0004842139458512494
Specimen M12130	Male	0.028730616612950153	0.00935358621078382	0.007462600012212337	0.01985398988628916	-0.002835784028189204	0.008975623164342387	0.004028395917556452	-0.008606776102150923	0.004147880674739427	-0.010248509198040528	-0.0033662208756384685	-0.005395102513695704	0.0069713993653476615	0.0015095927768164867	0.001090386619994904	0.0013101821885716349
Specimen M12211	Male	0.012956245247422154	0.0033819856260197284	-0.028894169753026933	-0.0014185931041727914	0.004599376015991138	-0.015598577828510748	-0.0043095363658208225	-0.0007880816417653796	0.003918782390757959	-0.0044183318420719835	0.005231680288244177	-0.0006378732286317847	0.005749825385152952	-0.0024819636480534666	0.0065607639548827664	-0.003909036028476603
Specimen M12248	Male	-0.008017328203125708	0.008369661849336917	-0.005280528480302521	0.017970302030597497	-0.003158392800328266	-0.004829693165813217	0.005876158441461685	0.004526589027531193	-0.002897350176698623	0.009590454255543933	-0.004191499028110661	0.0015778797385502146	-0.010135780187632882	0.002242708633485732	0.0029423624032660573	-0.009191953105713068
Specimen M12418	Female	-0.012357494935633245	-0.008781974220726848	-0.0029732837759458945	0.02908373408990766	0.015724888845211595	0.015522795397801952	0.004990244842519856	0.0009847097929117571	0.003260574894043412	0.0057205925363062946	-0.0002516825279501355	0.008211729813584022	-0.007921067655251269	0.0054050776836142445	0.002426154002362575	-0.0002290211416704682
Specimen M12476	Female	0.017512170348857325	0.011633284607006357	0.01749566298038892	0.012605837257359177	-0.0045815525061159695	0.00031934515530100373	0.010253754449064395	-0.0037549822805888933	0.006020355355606091	-0.006134398238910245	-0.0044181614152973185	-0.007212350850458275	-0.003400609973911855	-0.002332526913385384	0.0006399213662148335	-0.0030984044211715377
Specimen M12477	Female	-0.027010754214734353	-0.07411279476507455	0.04195591262999517	-0.008653506102096144	0.021936014603164574	-0.006690896719101309	-0.023112189844352676	-0.013569173566200677	0.010992995655491104	-0.0019172912837971349	-0.00938165520902946	-0.0061128651699656755	-0.004518350736470875	-0.0006530166577542935	0.0036770007995561554	-0.003175985928859129
Specimen M12575	Male	0.01323122061984168	-0.008178739642475449	-0.0009010771875982781	0.02288016066661329	0.005167399788568806	0.003323682174432071	0.007381154590732725	0.003061938477265833	0.012930825768766597	-0.002337362342188834	0.0031978241166648485	-0.0008367442576173982	-0.002580521683982512	0.012017460112991865	-0.0014194809709640612	-0.008132918006225572
Specimen M12671	Female	-0.034003894547690684	-0.0033618565807680316	-0.026182628040448932	0.020591736113323003	0.0064630161585560245	-0.0014332410964256132	-0.0037450611745104734	0.009674174703949207	-0.007027671336339512	0.006250899547543425	-0.01475229908282224	0.004760844409157777	0.0000875490169989063	-0.00914330532883049	-0.006204904494848758	0.005249946964797965
