# Supplementary material for: Machine-learning strategies for testing patterns of morphological variation in small samples: sexual dimorphism in gray wolf (Canis lupus) crania
Source: BMC Biol. 2020 Sep 3;18:113. doi: 10.1186/s12915-020-00832-1 (PMC7470621; doi:10.1186/s12915-020-00832-1)
Supplement: Supplementary file 4 — Additional file 4. An archive catalogue of all original datafiles and results output for the EFA, Naïve Bayes and embedded LeNet-5 CNN analyses for both dorso-ventral and lateral views. [file 12915_2020_832_MOESM4_ESM.zip › SI FIle 4/Lateral Analyses/EFourier Data & Results/PCA Results/Eigenvalues.csv]

Component	Eigenvalue	Variance (%)	Cum. Variance (%)
1	0.0016614936203725407	43.06109069495007	43.06109069495007
2	0.000489235229283888	12.679556707918348	55.74064740286842
3	0.0003817068464041147	9.892733219285857	65.63338062215428
4	0.00021838310903503884	5.659856137331692	71.29323675948596
5	0.00018953726098373412	4.9122555062612765	76.20549226574724
6	0.00014065734227932373	3.6454299303553888	79.85092219610263
7	0.00010713646466431542	2.776666106374804	82.62758830247743
8	0.00010040953843126154	2.6023237092280596	85.2299120117055
9	0.000072581666493168	1.8811060634419632	87.11101807514746
10	0.00006836505708998424	1.771823790125161	88.88284186527261
11	0.00005240087964781644	1.3580786608761384	90.24092052614874
12	0.00004497526042886727	1.1656281701052866	91.40654869625403
13	0.00003766941966172367	0.9762819890430355	92.38283068529707
14	0.00003578360986107262	0.9274072742300754	93.31023795952714
15	0.000031551375838609986	0.8177200561457509	94.12795801567289
16	0.000024929961443680327	0.6461122195023679	94.77407023517526
17	0.000023471940776320117	0.6083245569904696	95.38239479216573
18	0.000019320861993914708	0.5007406471040369	95.88313543926976
19	0.000017492849151950562	0.4533638616537854	96.33649930092355
20	0.000015386776755406572	0.3987805798609988	96.73527988078455
21	0.000014206762030003752	0.3681980242081193	97.10347790499266
22	0.00001340435778526849	0.34740203586793494	97.45087994086059
23	0.000012195617238530148	0.3160749903279752	97.76695493118856
24	0.000010714683881912202	0.27769349743472915	98.04464842862329
25	9.797352812419433e-6	0.2539189394729197	98.29856736809622
26	8.369908779763506e-6	0.21692373455700797	98.51549110265323
27	7.318706973159877e-6	0.1896796357667251	98.70517073841995
28	6.6755882643780374e-6	0.17301186605222899	98.87818260447219
29	5.468184989372733e-6	0.1417194787129833	99.01990208318517
30	5.216625527769852e-6	0.1351997878406069	99.15510187102578
31	4.573767186114574e-6	0.11853876608608689	99.27364063711187
32	3.7522674190294896e-6	0.09724787724812706	99.37088851435999
33	3.468670519826701e-6	0.08989786900997343	99.46078638336996
34	3.4055883648567397e-6	0.08826296270453403	99.5490493460745
35	3.1178563597383993e-6	0.08080578452682752	99.62985513060133
36	2.4246649032301805e-6	0.06284027457141038	99.69269540517274
37	2.248833718897094e-6	0.05828324077800355	99.75097864595075
38	2.017993040691259e-6	0.05230052061680519	99.80327916656756
39	1.6066646766220171e-6	0.04164008366212125	99.84491925022968
40	1.3603006771226217e-6	0.035255044083073436	99.88017429431275
41	1.2104418137609583e-6	0.031371137441763675	99.91154543175452
42	1.0704841384550683e-6	0.02774384084796153	99.93928927260248
43	9.311091843055808e-7	0.02413164669467318	99.96342091929715
44	7.403604201668637e-7	0.01918799254408714	99.98260891184124
45	6.710276391233232e-7	0.01739108815875487	100.
46	1.2727909895775977e-19	3.2987047055664992e-15	100.
