# Supplementary material for: Machine-learning strategies for testing patterns of morphological variation in small samples: sexual dimorphism in gray wolf (Canis lupus) crania
Source: BMC Biol. 2020 Sep 3;18:113. doi: 10.1186/s12915-020-00832-1 (PMC7470621; doi:10.1186/s12915-020-00832-1)
Supplement: Supplementary file 4 — Additional file 4. An archive catalogue of all original datafiles and results output for the EFA, Naïve Bayes and embedded LeNet-5 CNN analyses for both dorso-ventral and lateral views. [file 12915_2020_832_MOESM4_ESM.zip › SI FIle 4/Lateral Analyses/EFourier Data & Results/PCA Results/Eigenvectors.csv]

-0.41756952674726017	-0.11885982043859049	-0.0811558704990506	-0.24055782065717407	0.32693066022085	-0.07617120891166429	0.13038475010868944	0.3601446204774759	0.11495151749331305	0.26779276021395	0.11847411778508211	-0.16324048894770019	-0.10265654778234473	-0.012057968732631593	0.04129420323339415	0.15533750379890818	0.057169052795406544	-0.0179938828316078	0.041276913729137346	-0.059713173070407105	-0.019616463618532136	0.08869876088762747	-0.01064371411369856	0.1366545958487443	-0.01972254410516447	-0.0183361629026288	-0.0026349439609507867	0.0789668872250584	-0.05897445904108684	-0.034716209366420385	0.03905777128991479	0.10131206431910718	0.005419327880644871	0.01590466147120087	-0.025717668239661644	0.016096561886981477	-0.03937951957147588	-0.008050421502026065	-0.02430769451576434	0.05315420830659146	-0.02401659144556863	-0.001085121597040991	0.04168993331904429	0.1174156312285351	0.06654087396797835	0.12505905223840197	-0.09018881650231592	-0.15405436298764175	-0.08876099849274088	-0.1599511766106134
-0.1268407239180957	-0.11344788540240448	-0.1674008610749838	-0.015282309248941223	0.0065209390768108345	0.024534131672693766	0.0920070147251895	0.12409106598478165	-0.20488368849256117	-0.1220515384406983	-0.2869849013102964	0.01318845968647996	-0.17750072174339873	-0.02898631097712684	-0.2270219166884914	0.029964112219351472	0.036509289086816055	0.0945033128462248	0.2043517996065947	-0.02033439624695957	-0.15306740944241148	-0.0871444865208709	0.008670564487216911	0.13558655104319212	0.3536245434719009	-0.03825824259354934	-0.0909793695698139	-0.08423388348298864	0.05245691078372694	0.025254052283624	0.07691316221154801	0.026040321099657166	0.11367567360222208	-0.05823334735396371	0.08676203286979497	0.09381069952762537	0.11154357679277627	0.003332019209649071	-0.019855069753936916	0.038550329744277995	0.030202599888862917	0.0021793720919012693	-0.03686215971753187	0.0031294562246461516	-0.049775851826272345	0.09048696690453013	0.00711925041554709	-0.019556363164254107	0.20981754421843526	0.0380271583506257
-0.2154637587595075	-0.05226681826699396	-0.1075393049684219	-0.05479361816633576	-0.08539222570887853	-0.13802032412748222	0.2908581390173621	-0.013290860253018196	0.15577719643815885	0.3098404711054	0.04330130333912179	-0.036516044020090066	0.12243064450884343	-0.1984052823224406	-0.012266689689777684	-0.07976946494990046	0.09335338073247804	-0.004959392744307524	-0.13350048345771529	-0.032710462117405	-0.2248797364791533	0.08983401141162146	0.10251261306422374	-0.21021969314162026	-0.025306420859677062	0.09802828863134326	-0.014023210860809002	-0.09740347290944387	-0.03979330420795298	0.055685036263458776	0.028366169252669524	0.08414391330662374	-0.04702712954166992	-0.11992125533243253	0.023096050660082315	0.011883064345054421	0.030069420540543748	0.046968440148861076	0.09106556142494407	0.020232607080461956	0.05639916427856199	0.14877411363435697	-0.018639068810068535	-0.019495599823715317	-0.05286012741790057	-0.25364876135414754	0.09150500308223318	0.08761614198279284	-0.004237347735418999	0.1688075735177742
-0.06991557437040094	-0.041531814270989426	-0.032016790830709775	-0.03962606210064319	-0.0951759113902852	-0.01755555108082794	0.07754529993282198	0.2599050605431847	-0.22726041954321397	-0.23348969785257792	-0.11563546355659116	0.011087290234969408	-0.11190125505937289	-0.04009186468956555	0.08730883676708741	-0.08743207106027046	0.1911392988640442	0.07325518307310358	0.11701764112955163	-0.04553624357199536	-0.10583616425414107	-0.03452756204938505	0.17680082336263214	-0.06173908377066337	-0.21621795983221975	0.060155910469990276	-0.1758224441639613	-0.13563664642439205	0.09236956464647206	0.15560534975059434	-0.02332661066245889	-0.036280487969650915	0.1059834338831917	0.01947277781197037	-0.12592362845820224	0.03790300892397766	-0.08368340803327652	0.0014294804211011057	0.10433595899564038	0.027601818189873326	0.07183621470977612	-0.07527067635852641	0.03099914173008088	-0.04924507527695968	0.05801066191763809	-0.06451511711551898	-0.08908639902765128	-0.08445718259806985	-0.1167623764610299	0.007009999567539796
-0.12231005911904122	-0.004787307882824216	0.03204688657297942	0.040355917620545974	-0.06554232280453559	-0.031106261415620867	0.16134670244388039	-0.10966326321351164	0.15974561778220134	0.06838270809175745	0.007972974465363998	0.05242703325472571	-0.051483073460088714	-0.1378091830155522	-0.24125958749393606	0.06809925803999234	-0.0193695562982011	-0.032360584773345066	0.041642622664241125	-0.21916520560145555	-0.09837709588617331	0.055925709651277807	0.017228826592753262	-0.014295270112891868	-0.018195785201117837	-0.08187684310624699	0.0008166366752951895	-0.13659574568850116	0.1448869713460457	-0.1243191709008557	-0.02312194280742721	-0.1077612826704614	-0.1460540793477854	0.09624494924585313	-0.14547237233547144	0.07546474744915935	-0.025304641158813333	-0.08987821520237578	-0.11483187846360166	-0.11819129401225682	0.04330174322133	-0.070244042716419	-0.14128804518208193	-0.09207183997024995	0.03704161878737632	0.032873080647377866	-0.027512779439192767	0.020593431116797487	-0.02198644615006365	0.03147717435344705
-0.07235517630166444	-0.10304361429282298	0.07090084622733607	0.01648428373734688	-0.06388400911702688	-0.08705639622249907	0.06611083123370845	0.06095161744928312	-0.10980611730216187	-0.11093266822706166	-0.18421599423136553	0.053939737790480474	0.05926681215414748	0.14251686894836027	0.14650641912558562	-0.12668930051658026	0.048809073692317136	0.1549238441365601	0.03439448713472646	0.0013640585619396073	-0.09109629857342023	0.15827899343917623	0.034327447304089966	-0.10213166295235004	0.0650413020565522	0.015127068510966114	-0.04762292362637537	0.12528598934585813	0.11707610145711266	0.06769025019594671	-0.14708452064395747	0.02189262243181655	-0.17749157467482435	-0.02609948053402416	0.05188484834540946	0.12511644980884204	0.05296063998127684	0.227822656150964	-0.07206986178206483	-0.1754122680129863	0.06702342395257864	0.04807954242028031	0.05554099989000031	0.03782793945471991	-0.024941715119442417	-0.035072848394895995	-0.057480380387506115	-0.04945410620576333	-0.013525791907129294	0.060366149188832985
-0.13868192183114197	0.12086137519474642	0.04705338310498579	-0.03112400599488439	-0.09079727235519851	0.07863335421798276	0.07137579247925194	-0.022862414699214014	-0.014480236069636002	-0.03548588583298656	0.10910971913331706	-0.026092953800283772	-0.002104821634748972	-0.045252303792258045	-0.054069343412359645	-0.08283728601332985	0.026625696117070483	-0.08598622432937872	-0.12824942324012578	-0.056089897018676275	-0.04104014625349488	0.056922538595002285	-0.2863797545121577	0.05974014043426135	-0.04140296221071767	-0.029916141055692135	-0.023082904148790665	0.03464090514155449	0.01960335170212769	0.07607854145907082	-0.1264262305157156	-0.13315264042706887	-0.20400669573117056	-0.02546361642355221	-0.01653170569311831	0.13031013477425582	0.0188749463801332	0.04004593573824517	0.11675022457344703	0.1052619052065974	-0.09713682764406467	0.00042681941721701283	-0.14226261958468794	-0.1442915614961831	0.08703339135560398	-0.11573487158885214	0.39243760754997903	-0.128856245116989	0.1917249037485167	0.04661519027061038
-0.023427243904165878	-0.11901157904225745	-0.0050139393759858234	-0.10639567083493276	-0.12358799862768893	0.046668989803548756	0.03773799598796958	0.025835991920363694	-0.007293627139413901	-0.018971619227137075	-0.07689827353956535	0.05293394905381637	0.05212839198407774	0.016621294474372453	-0.13631086354780939	0.014680953674945221	0.038134293305454856	-0.07446037747160644	0.044059139598336954	-0.058743415900430765	0.07414052320097064	0.2552116280546073	0.06575750730829899	0.08278243806871603	-0.13759663677703834	-0.06314317343948438	0.09858276895968064	0.07180041386336994	0.12609661502517364	0.031782457742211785	-0.07830574579993471	-0.055945164794326444	-0.082111953848088	-0.09626832470277327	0.10909637257172031	-0.1528070869347974	0.030445844963796646	0.22324250136145865	-0.04520609183671795	0.0759002674798195	-0.0760488621549759	-0.07757948727428875	0.048842012764930554	0.16657474741634792	0.02956355368430536	-0.004585554674893869	-0.07821419345730454	0.0644332931607555	0.025338445885302194	-0.012386021346781045
0.053711748346230076	0.015860055592082898	0.03413557768864187	0.08967966515548276	-0.08878524410856697	-0.01951657079737613	0.14628523905414156	0.05748325363453615	-0.018325246003851398	-0.04073146715175238	0.07962086356680907	-0.0011876202942538612	0.06320545416985332	0.02190144059144357	-0.006741784089711551	0.03562556685878983	-0.005805893710777667	-0.07203553794137624	-0.08419519989781998	0.03977129296642548	-0.04362232175467348	-0.07860958608899156	-0.27971679796274773	0.10664647118214698	-0.07489987937169623	-0.09555800817169428	-0.055222934931548326	0.02693232709526082	0.020682701602613394	-0.04722973437594009	-0.0488253244238254	-0.029818307447600903	0.018070422258936566	-0.12276633721572243	-0.0017456362490551104	0.1644243130040811	0.06017683583666463	0.09549395409834428	-0.022375791943991377	0.12006092550079814	-0.052030428817394676	-0.17243013730115045	0.029601787307548356	0.0988075028115729	0.0607011455688166	0.09906470649990863	-0.08732203027445334	0.02811835611509712	-0.021308326479448365	-0.06127182390065259
-0.06834001168023253	0.01786124871319565	0.0917758079607725	-0.0012015498528210313	-0.027343115091815706	-0.09650766199114508	0.029107991086509494	-0.05130799805810377	0.05150081650139582	0.06947513251316127	-0.10597119694017548	0.04110551123466152	0.1093712643774013	-0.07725011825580558	0.03944154213420215	-0.05118148605690764	0.11507980292688817	-0.06399506613256252	0.09408916876458778	0.008380217786320508	0.026882292337109	0.19658487443617267	-0.03782099335839977	0.07547641815026737	-0.12164538563421314	-0.01837865121576458	-0.047792231337052	0.08439742042003129	0.044068121298491233	-0.07195181673625138	-0.004556159522718331	-0.21604003862790436	0.11163950748514057	0.03876918426775243	0.12186514927928901	-0.15588066358364705	-0.15439252219253932	-0.001248940106434164	0.008396582420414939	0.11004074465925962	0.006389187478764125	-0.06802070166266803	-0.05239321537170531	-0.07205583312185265	-0.04034011005081617	0.17705248022078576	-0.00609000182502132	0.035435838835253336	0.0575364388863272	-0.013236540713356268
0.008423578189675103	0.007879034896773668	0.06735181763647691	-0.070717533705371	-0.04868894651433747	0.03910702596885739	0.027754174520758824	0.016060184709695537	0.042708203143738056	-0.01913469112189761	-0.029394264249930167	0.08034732489051863	0.09523775843179719	0.11675654177402799	-0.016866826465258698	0.06169105552111462	-0.061643272257191274	0.10642196987817198	0.05503835637889948	0.005600906623727827	0.07309997879680853	-0.035585503591432505	-0.1943842005264574	0.010738284270410015	-0.13464135251729795	-0.0592048752795416	-0.11249418261983102	-0.0924997628180045	0.025534706231275562	-0.04729007501339283	0.001976782022305272	-0.053612475914548555	0.040900438590980276	-0.15605966354133421	-0.07828290523404045	0.16277831458226175	-0.10784550415657645	0.0841559591967217	-0.10483471932294733	-0.015693589568331272	-0.08027422527426253	0.002521643176651892	-0.03816130803671117	0.09740390059624579	-0.007918306671598544	-0.037649511159395965	-0.09174136007007383	-0.00037859231899791367	-0.016281132124105945	-0.02167765081729648
-0.011477979876126608	-0.007239729416922895	0.011219834137930531	-0.06991936647144616	-0.07554212317465703	0.02579118745601714	0.10360018912266314	0.013376988266770612	0.1094950445477571	-0.039185152148038256	-0.05129325928080747	-0.056405777745514495	0.015992612985357438	-0.06767122349521242	0.04592057818103169	-0.020017385688308287	0.08326305306259976	-0.056764006552532595	0.08849771478559655	0.007398997519252316	0.06846262570576933	0.013828495767196886	-0.043684109215570116	0.01981690795515014	-0.09238340499097379	0.11148366777939252	0.08973000477999024	0.06150111887236407	0.04739542003333187	0.03732488485753901	-0.018927556978363926	-0.05087283103194278	0.11509781663857195	0.12986115556090322	0.0784194429366382	0.007983648057025818	-0.18157979573685198	0.04480242509013228	-0.13777957144251907	0.07664703477815948	-0.0016326996561617446	-0.1698779939226497	0.13563354284343754	-0.04502137462731588	-0.17187426148927995	-0.09051257066037662	0.010311294380038472	0.0121249053638636	0.03346998432845619	-0.031429298667510555
0.032209009882773386	0.021944124676458863	0.010593358447321538	-0.03291054194853751	-0.09962539927911479	0.03960787104373916	0.06656649449020792	-0.00832778296820664	0.03165951843236331	0.01590202161143499	-0.03291792541315882	-0.03233907877007508	0.11590024118105964	0.08324109181416159	-0.0185358320193082	0.03970773697432808	-0.0526809118497808	0.031624525855321266	-0.03168580508634978	0.01688670498423606	0.00896528586280854	0.056379222965268636	0.03546657364800339	-0.015275118572930901	0.07084487834431005	-0.052689979403551836	-0.27188986840283996	0.051163495465393206	-0.06446559981218042	0.062336975706299376	0.03997858852393728	-0.1855720097048754	0.18445596905940653	-0.0658705612037589	-0.156724894727287	0.13100935856592277	-0.05945601400426373	-0.059718743100392865	-0.08088096670567313	-0.03084349503080225	-0.001553046537222054	-0.02480833452666893	0.05093138340014905	0.003986321561391351	0.06051402196686064	-0.11567718351971211	-0.10785560252552988	-0.006269036348225884	-0.08760539229777123	0.01329159283208292
0.022896596799679706	-0.03884315417117273	0.06683382189547012	0.01830856144631223	-0.015678889998198442	-0.08640627435206834	0.0370739524835775	0.032689691485312554	0.11471752602294392	-0.004375296000542851	0.0252073208537164	0.029536531748516056	0.011373001204378261	0.023803466645581216	0.07873968470630481	0.033725443577194564	-0.09906457046310942	-0.011772764140461793	0.11320936155658831	-0.032232676092935286	0.04062952602533478	-0.08091407240644392	0.16155321257355934	0.14095329277607077	-0.11531521601822892	0.0020608515362865055	0.08527166277033704	-0.029185139936708362	0.0013461282939963432	0.08703377894080874	-0.06824749760383583	0.05147919410355291	0.06755487959589342	-0.06091582004667758	0.13295011010712116	0.005478737082138287	-0.04452307243643379	0.01439107648321259	0.023362935109533155	0.01411214807745019	-0.05875320753033158	-0.01480543365464352	-0.11925596464293367	-0.10328394352047575	-0.0508190804294582	-0.061418125901176096	0.14080264674996845	-0.004699113482726523	0.08654033156332258	0.005904998424447458
-0.007707967392914504	0.07774278531987792	-0.0010051345159649528	-0.07364396353086411	-0.02562375292882527	0.06021013649711478	0.055242546082519606	0.0043431525130842	0.02222912486255243	-0.0112189562905553	-0.10200823687392124	-0.036890909724438765	-0.036056389679834454	0.0460634585838156	0.06102383768431267	-0.06340904472076603	0.01597815781892664	0.045590418615431734	0.0392185066458226	0.006926274637243379	-0.031713098827983455	0.07178944212954581	-0.1547567335411607	-0.046455714024617276	0.056527470167314624	0.09681747471886352	0.08335157457398126	-0.0018867055316385255	-0.03247462370896349	-0.07294677460532036	0.023274388859528497	-0.17215250960448736	0.23259702032503357	0.014041225860584258	0.060995107281928015	0.09246729942323509	0.051165879561267495	0.0015713181175447538	0.017225019204622823	-0.05735919505208724	-0.03995769641024978	-0.0680308489471721	0.04090878256987004	-0.0072659973707020495	0.09311276124447453	-0.06553150550845224	0.038404250224661415	0.030222666554388624	-0.06352029883458979	0.034206173485169154
0.031224870728413096	-0.02080052609916946	-0.0005045238469669867	-0.023280673650625125	-0.06579770126952328	0.03072336793054226	-0.014213030525736118	0.006145473635127651	0.059463844150550456	-0.03538048979031758	0.056325573734608766	-0.04292770065997352	-0.010704126618559694	0.07473303958143436	0.024957198268110402	0.03342542289703334	-0.007205659355495237	-0.07465915586782808	-0.0067751173700357015	-0.01421364267167979	-0.018916273401924387	-0.0893566860946022	0.17551663841284654	0.035429939475119174	-0.1023906333658183	-0.053282924771964	0.018680703210337306	0.0018758093276395188	-0.11893600114388583	0.01915726300537498	0.07490880286345628	0.011043168142387583	0.013318091271819207	-0.1476598513840461	0.08476217318836601	0.0167108936699703	-0.22618259844036648	0.026689382716314873	0.018212357187331676	-0.02219934565809565	-0.024779920068596084	0.05830452399789786	-0.007731042799821158	0.04338419521914103	-0.00412661501574231	-0.028055982250590847	0.07941064123311442	0.01926847745381639	0.06243007780898881	-0.014887144240301981
0.020659602248524006	0.02247475084510789	0.00534813666221053	0.05149095665905874	0.048118038453744016	-0.05739995620451837	0.06708225027256325	-0.030657595024234898	-0.013531005912339746	-0.010928963403939304	-0.022093946539115887	-0.020731258463389163	-0.05081478543547254	0.038775671586221035	0.08641223409239958	-0.028611253867761057	-0.030100020864253157	-0.024431536548346098	-0.00008764157519683532	-0.000559280799633903	-0.14126304715477497	0.053468050423332025	0.11815179488057224	-0.002661180025826479	0.062262038214614665	0.014674348068943025	0.03442595125767619	0.05430206319813126	0.07120268450734099	0.031052228963136776	0.0028808804272218067	-0.0720516496071422	0.04274644221679993	-0.08173613824577716	0.016868567507298773	0.07553437505732531	-0.0018982364725842332	0.009112990363193171	0.019376678369952622	0.03817354007502523	0.0023685514430456123	-0.08027020819499898	-0.0644991243473487	-0.035084088511806645	-0.06110489906306851	0.005635945408499311	0.03508444974274616	-0.0029321909019064223	0.01325691302030712	-0.003401811279869091
-0.008160675410455011	0.026479707076066464	0.01007973569500147	-0.03886959512536796	0.028114970909042067	0.03140809730346145	-0.050498998538314056	-0.05609874524151788	0.02639152171343915	0.010568932136546152	-0.045315320708953465	0.05135156240093733	-0.07479953284852091	-0.022178420803645287	0.06294167598448329	-0.03921065789968202	-0.058119893468299204	-0.014092648332200631	0.0809502607276191	-0.025744434173050154	-0.008008963802290908	0.07990154072797086	0.044080290227047125	0.09236961554876182	-0.02822038844975459	0.06888509399209708	0.09502080381172692	-0.07578820691705772	-0.09225399116657623	0.03485396341797482	0.07872291010654944	-0.016927392656561013	-0.018354013345109707	0.02317786875878975	-0.03219341501512513	0.041726134800259856	-0.02130638133995947	0.020165720117783725	-0.03648885217581974	-0.13397338444632156	-0.27586505876480005	0.18927318987727343	0.01815953354474216	-0.09172501793878238	0.04386300475371653	-0.012853614926456113	-0.04759512017109942	0.03002022511387418	-0.04317396193679311	-0.002837990191249338
0.011920247226139236	0.015583537223360791	-0.009897989570236673	-0.02955027885596369	0.03195748080611622	0.0069167005699123235	0.054782394637873016	-0.02793796926334903	-0.04583677834984831	0.00523315898399831	-0.008726042937409181	-0.07533135463447982	-0.02608659363315527	0.0726321894092423	-0.047908311845444716	-0.011946145595142281	0.043606539020326324	0.02465968801949172	0.0886990489076992	-0.024571265853965376	0.026586291910406276	0.02084071452740087	-0.04189509660418262	-0.11747267899156799	-0.009281735703653855	-0.0020439802523711595	0.02381541726012721	-0.025032951731420804	0.04742470693864482	-0.05633245119074301	-0.07301075470711423	0.000728827769282292	0.059393728906185786	-0.02402656754178631	-0.014916378657140954	-0.03949131578715781	-0.018043722941719166	0.019179847591588382	0.06077588431530689	-0.12235917514420205	0.059687631755517806	-0.048710498232192256	-0.1179062874820824	0.18333338480588357	0.0033712896194800397	-0.03241842949075237	-0.016812391929780887	0.047976351340914714	-0.019667777394394122	-0.02369428354931713
0.004232283046380448	0.04323654964503686	-0.0028362536410432367	0.05134818868810388	0.023243171038683473	-0.02759470446416211	0.03305857963740152	-0.008123767901914358	-0.007516627521174113	-0.002739377493001903	0.018008190925302363	-0.03464619702110627	-0.042398648957003585	-0.013125385914255373	-0.019436771647424734	-0.0360150904523607	-0.008657983859289356	-0.013741932401965409	-0.0052093999465019055	-0.029114818645727604	0.024512479477307742	-0.05714823608952291	0.018999741858157934	0.05448895188174514	0.039689628307079006	0.027815312810911437	-0.09975194810633492	-0.008182765266259221	-0.016941386292656367	0.029039672420527615	0.007471337261915715	-0.14415590238012263	-0.03134398437715558	-0.009235289987488458	-0.03098209410899671	0.0805556329469728	-0.05687314208042112	0.08141979696187748	0.03154129099980417	-0.10214932187590384	-0.14850315762544053	-0.011953342034153935	0.10398702888957351	-0.03927258447699308	0.021875085378585055	-0.004709579164790896	-0.012779017158948207	-0.01588834536399397	-0.011939907239260097	0.04803898016401141
0.00004879264921723353	0.007178367637210407	0.03373380076147793	-0.006481154574415615	0.017488416930739478	0.004078278228972955	0.010107018087437516	-0.04666811752394857	0.003147959349907904	0.044902589245927854	-0.02091210571262728	0.0228692764510284	-0.04984359051403896	0.018060008171677064	-0.04190258850728418	-0.049149627225497886	-0.028357117145222842	0.010529325784948619	0.00723101963403596	0.011004708731495708	-0.03278791664827558	-0.007670882677036915	0.06737662513480652	-0.014163813225299804	0.06503194478344608	-0.07428152993776893	-0.01678854294752414	0.03555829714964335	0.06689456948809512	0.07329070015246829	0.0316487227340692	0.012772293814904197	0.016087885877853064	0.06818219741379257	0.015578766307258466	-0.12355527310012543	0.0279747699354308	0.1260988692050302	0.02827718489740504	-0.03326974662817282	-0.06603842595833616	-0.0631063790209544	0.05393890136955403	0.12319390882449105	-0.01608077208124909	-0.0022321562277360305	-0.022704528883735982	0.10201323768595526	-0.033765368926154504	-0.04127151846949627
0.0010276999071695211	0.02011104012792462	0.006169093377475909	-0.017487642734812413	0.012778321234008122	0.0096794460370522	-0.0021918157680509563	-0.008881348368167796	-0.002532694130428546	0.006354156414903288	0.012508874048201581	0.06136645340378778	0.011037318694021286	-0.01254897264434967	-0.0169185893423652	0.04779402783436834	-0.03448351524011632	0.027591944629366323	0.05268189583674585	-0.0760121250258306	-0.1043883000273695	-0.07034846767529286	-0.028667053232215405	0.05174619102212321	-0.054685883521637446	0.020359460962863785	0.05857713857144352	0.052324786280196156	0.06942975768664329	-0.027537502113079076	0.029571796526969996	-0.07972544312883409	-0.010840322727083096	0.0049117271504031355	-0.047725821881180124	0.08645344894954457	0.02596850189076676	0.006803806173714079	-0.027663929655916873	0.10476473983836883	-0.024915067460312378	0.03503483094711411	-0.04502004360830869	0.06122641566174676	0.08031723736323129	-0.03898027801837261	-0.06382093038198489	0.010927064934034884	0.00204269475280644	0.018567961897274506
0.008278877770942838	0.008168704456417649	0.018328053489783502	-0.05179575480198089	0.011962889967240693	0.027950839298979416	0.021095525283880614	-0.04877239609610841	-0.0031918254046280525	-0.020510465383535126	-0.054557175802508975	0.013756534033036474	-0.08946363316325673	-0.0018019879723129763	0.05459094485257643	-0.05079809397066808	0.08757967722439078	-0.012862908890743867	-0.02947881169618613	0.01765697345741439	-0.048507144152402246	-0.04202266169231148	-0.06368801110177581	-0.02934734600759177	-0.013475910566787694	-0.007998649102250985	-0.021541785820736275	-0.004657266333247045	-0.020407344498942017	-0.05195094219735225	-0.032601627082888614	0.02437859619387548	0.008060278876918887	0.11204393137704949	0.04088395996838035	-0.09302418915363189	0.06176419925487545	0.06523234582614312	0.03322373718249701	0.03682333482572703	-0.05488089005838881	-0.10866773725230587	0.02589571232472812	-0.022883920814287872	-0.008074262939811623	-0.0055045622554294425	-0.009403612333481847	0.046993346942540204	-0.0358362145889924	-0.04999263562319915
-0.0003326773884686372	0.0038192433256126956	0.000024660964210311628	-0.019763104766618522	-0.03184869314536267	0.013085068195664998	-0.04090441934861067	-0.0017619511091713498	0.007437072469020818	-0.026547884558495966	-0.007476566899323123	-0.07043674830508323	0.037610446436382255	0.01977522079080197	0.07923063364760814	0.05918791681801087	0.015365244949748079	-0.03922957649555974	0.012475376226109012	0.06391706893366496	-0.11469405432592644	0.013066306522501694	0.029255789129000467	-0.018593814162545602	0.04463029413219211	-0.044783486340107925	-0.09856068092777967	0.05637503336640832	-0.01908038783445596	-0.043699401651266484	0.08317009418808034	-0.023731728656554364	0.003416384268164395	0.020314130119265566	-0.056539477879401966	0.07353935563655908	-0.06308865251830774	-0.037860110904407	0.007467644535298668	0.0281797532717718	-0.11189643660954615	0.0874654658830977	-0.01832170424644405	-0.015349759135257256	0.04792723131752177	-0.03307862344879865	-0.008775016545831411	-0.003657730499133368	0.009509529523178913	-0.01254822072777427
0.011817658074953122	-0.018987290318561438	0.019985609937456055	0.00711129831645766	0.021252517923843892	-0.018975650654315848	0.041771623595443744	-0.06409816141623807	-0.019923658302389857	-0.0434154387703527	0.018848986328361454	-0.007744803237472038	-0.03481281130432213	0.056739832981421254	0.029730523411929995	0.009552245596886822	-0.009402001587770326	-0.11804630804575245	-0.04754632723741768	-0.028140815046069106	-0.034700910560942315	-0.03134263975170811	-0.005830474057429039	0.07911626207386974	-0.07304059176112004	-0.03298202174053623	0.04216740635031638	-0.04977432439225753	-0.025182037807024972	0.05804641783190817	0.04875358617167662	0.06291956450654326	-0.03295194045946899	0.043189226975671874	-0.012335580509578444	-0.0703205572758962	0.05355238514869991	0.05383480690552914	-0.073185315223841	-0.027791977946046813	0.016573072608392678	-0.028996928985335943	0.006838419138691446	-0.03107648570938399	-0.0975788885492314	-0.04640655767297881	0.048984331499877944	-0.04888125652869335	-0.08620006941819791	0.024471314823880236
-0.007477293016075972	0.016032725976218857	0.0052623863446188395	-0.0026901328147454174	-0.0021204994187710526	-0.0020812384953314837	-0.008172636105451336	-0.017312077889455053	-0.010127479899818295	0.0005843547198329914	-0.04324812395659143	-0.0311754208940785	-0.029250810111550937	-0.04733498117813922	0.05806714989007937	0.04352859517362893	-0.04779859673430287	0.007564523252464002	-0.004240743876174001	-0.04582256052620235	-0.07165278126063912	0.03817816524577487	-0.055649486561858974	-0.05135852126830715	-0.001501811952218086	0.029488952715101067	0.029806214986143838	-0.024686369111644887	-0.05941234965345963	0.1502836008105764	0.002942003355551448	-0.0657988122180723	0.0488024898336674	0.04514896953054921	0.0022787338020073336	0.09729324196641989	0.058532781988336585	-0.056925536123397166	-0.06638357511357335	0.006154286262398072	-0.02011822811359807	0.02369434576644437	-0.04847735485623429	-0.010698436279932007	0.06262948206206552	0.03372225414474586	0.005730441755198247	0.05642992678322575	0.028808738172620738	-0.01206044399463749
0.0024487739070210594	-0.007461741686912697	0.030131909876111966	0.005458280786873624	0.0017369548724270043	-0.021679659126168642	0.03638266986489374	-0.030630446987249316	0.002176637302518103	0.0008826621944450948	0.043550686569645704	-0.06312384396050186	0.008688352641956472	0.05677870137158156	-0.03659225003865199	-0.004686945376349956	0.02009498539130013	-0.010317993160764465	-0.0059764426715495245	-0.005760872621064762	0.03494353673030182	-0.062327136264224405	0.05276194729097557	-0.08114232360709432	-0.05160605979453238	-0.033087221976562976	-0.04698151211272963	0.009853506641821424	0.04805960375251992	-0.027885056559649776	-0.023788674666505586	0.019415035851134813	-0.015668608275954114	0.06748029162753329	0.04287457691345756	-0.041333756409174756	0.024506151922550796	0.02895536764762404	0.02392715328643822	-0.01755243746107493	-0.08082701409368137	0.10265791687905416	0.029865359112074254	-0.020219586548675055	0.015516317819518044	0.0008204565424439203	-0.03753009084248886	-0.05721429430432971	0.011736278569259004	-0.04734573689321048
-0.00489635915291922	0.029579958674530622	0.01314058559607555	0.034621857294142	0.011640538451589159	-0.01499341029751787	0.023742430007181518	0.013805245741406909	0.009303282988830057	-0.00027165125669266054	-0.010216183874634757	-0.002922134438931242	-0.06765338180446133	-0.0497055571007453	0.014815368290424279	-0.03819070482573583	-0.0748164346172372	0.04548352698045723	-0.050035602298340115	0.015893315772675047	0.00581171077068016	-0.04184772748104623	0.023203306474943883	-0.016748516085407776	0.07504520790222652	0.03857344633715471	-0.06037563067270666	0.1059441308625028	0.045353172996506416	-0.049602360905308264	-0.02261083321177098	-0.01476453200926614	-0.04928368393228828	-0.04554568843717609	-0.005669396597456281	0.05269779223861546	-0.04980841009590812	-0.06303152410258706	-0.06653660222350626	0.02575837170567171	-0.005843059637909876	0.020002948855264505	0.028233446239507	0.005544699674375448	-0.10448967524789214	-0.004869559692660266	-0.0196169952871271	-0.02487530211181516	0.01743255858826024	0.011320766071557395
-0.002256003820083309	-0.008363388280589636	0.02401460318151512	-0.025128714923921776	-0.015637317732202238	0.028811927873681684	-0.01093650231833561	-0.008026416776258847	-0.013801909670469587	0.0744789295241984	0.0026751603109310823	0.031616787794616144	-0.014538831817841198	-0.0060029466350686456	-0.026378636353296205	0.007435416351261371	-0.044137164318677743	0.053689698984946445	-0.01645271208159001	0.038092126925315835	-0.06745159286558443	-0.03897374585689832	-0.0319402269468575	-0.01668609593578344	-0.10379570721603554	-0.03686337637053047	-0.035093901717553944	0.02030234663536721	0.005782234927522322	-0.0014804350563874698	-0.03381372157788996	0.013133548830457977	0.017193750098389735	0.03614026582924951	0.009338947715080854	0.034008542454339735	0.07118384013804853	-0.0029587865373626038	-0.01711203243188501	0.009905303930126005	-0.07459511347236765	0.1002135698650566	-0.06866510522688062	0.007770631461535389	-0.012153679004121062	0.022952087826764233	-0.03984541940155978	-0.020503649303681183	0.005533621970578172	-0.00741282052239978
0.0018181422960358668	0.02096981373847048	0.004549402792891781	-0.003492076305704299	0.0013080772245780204	-0.003428347471304908	-0.01088969943357812	-0.00006988961070314317	0.008191617411148594	-0.032791732270876124	-0.013683232455134248	0.011477643748232146	0.0089932832873218	-0.007777557589402238	0.0161065627745889	-0.022766824548176197	0.007817661925844006	0.036928220452701395	-0.02775137372968929	-0.033925699165003945	-0.01638374831851672	-0.007533724670202703	-0.014682597649198388	-0.07574457372422551	0.02341553050290371	-0.038469002742840624	0.06710431762439167	0.023790004373373877	-0.0852636550201655	-0.1120010319975841	0.01998625609612784	0.01417593712060421	0.010050191878855235	-0.05594730840831698	-0.02764389184841274	0.021457376962427274	-0.010995308995323326	0.016433211226618866	0.03272511697219131	-0.046937835896148965	-0.06144361902088422	-0.12175877924695021	-0.0763057172709616	0.055248962941035276	-0.14802509177218395	0.02100787130185364	-0.0032734292828175025	-0.041653734422390204	0.004142410411515522	0.0009814718577814269
-0.0006360957924240701	-0.005166905939815583	0.0015858651748644446	-0.033232476720911376	-0.017389156590773832	0.024427103745607075	-0.007407904838600968	0.0016165265494833055	-0.0006145905975006192	0.015906571725193278	-0.0030193628638001983	-0.002337936749059113	0.027655105825715773	-0.02440667016414637	0.03573789477977733	-0.013237729433474583	0.026659974981127692	0.006300793703411488	0.04782270451513797	0.038681700886695675	-0.018552158564507905	-0.019249074941985963	-0.023771848033240596	0.006648721414999458	-0.0320607832415198	-0.09239457461452694	-0.011701421683035809	0.003796881122522115	-0.022218842997871496	-0.004320486912229103	-0.0771938235631249	-0.059514577923739466	-0.10471595061908366	0.07127306789462388	0.023441804106510897	-0.05036829196425406	0.03886460642418305	-0.02819036389039462	0.020597060259355555	0.0021022838283907726	-0.013078834478915002	0.007509771388395954	0.09909373683684088	0.05935175478717846	0.07476642939861121	0.011246406268538574	0.006006784802098587	0.01570516633392889	0.020634396964863154	0.00884490095803371
0.008757318713087702	0.005534314412927981	0.005447061524414196	0.002138120517087668	-0.012448667760852034	-0.01890153409608544	0.00001615410315126137	0.009994037678905655	-0.022595215226517272	-0.031191071733541215	0.046564514288304236	-0.06339106600887136	0.00906780069100159	0.029386365089514227	0.028508514837030055	-0.025544985087377695	0.04949750941275198	0.003511203872187277	-0.027681695597288485	0.04635858473406183	0.004875446090623545	-0.02867044647069734	-0.010943908909317254	0.0382636349543827	0.0725536977126462	-0.0033459230056165678	0.025929753181763673	-0.028916709882568618	0.0181534989185234	-0.01590198628359924	0.03805722613965039	0.08701803914359049	0.03584658137283996	-0.0037158531072673997	-0.0595793132708259	-0.13623992407901658	0.02631556319557246	0.0340323773848893	-0.03676460931845656	-0.05178572864588641	-0.05183401981123651	0.06860524254112581	-0.05370986240352785	-0.057877126827386334	-0.10759550233084827	-0.00027189966863180523	0.041059795033590224	0.006979489601797855	-0.01248225327506541	0.006547813396228844
-0.0007225479281101968	-0.00832240189124141	-0.009547842635846154	-0.012687316924497686	-0.02386496485182601	0.0032131796099163228	-0.011395247693270546	-0.018756306582405635	-0.0038452045455390754	0.02548690851025643	0.020287819205543494	-0.005079522841364267	0.04673320664947853	-0.026570418729923804	-0.005904213474950987	0.012380241463174103	-0.020050150234472375	-0.047788558857859424	0.01812431347125215	-0.006703342670964273	-0.017436950393116612	-0.0030397797608610194	-0.034184146492834404	0.04656655216710573	0.01999076655883577	-0.002262133308772769	0.051357084608425516	0.024510721132037366	0.013772504808213605	0.06772414412138532	0.05013852715807732	-0.039848366822447266	-0.02860193519690508	0.06014082352486795	-0.06782262028917325	-0.05532259536927188	0.06496523796445204	0.051661272119602315	0.0001409498123638997	0.05717940239040516	0.04555162524723448	0.10605940373523458	-0.04876484506774778	0.008541731427174848	0.005447917150731131	0.008208259223013615	-0.05769342185415538	-0.021905079410649134	-0.005971060142230474	-0.012061390875502514
0.006363114722421948	-0.008198431571716678	0.005801048714530394	-0.00116488061513708	-0.009534866775085108	0.004578292531748273	0.009942106230953207	-0.0015899659180956805	0.021801989462805926	-0.009677852637617348	-0.018794306583938023	-0.02861117572766108	-0.010859642317283952	0.002637846998695649	0.033961797083864716	-0.028940115955361244	-0.0030332370933618645	0.038639354120641116	-0.016098896380218334	-0.0132527837647006	0.028297392466992706	-0.03019535423523137	-0.008071399083966613	0.012541508117591929	0.03937864807253744	-0.030652976247268073	0.04855622480856768	-0.08154857201514724	0.020243310036125985	0.010613913655397449	-0.07438947377326435	0.041974438084314995	-0.08723300350709211	-0.009382329634403464	0.010367995423300334	-0.04438641480587401	-0.016499603421104507	0.018081719846574387	0.027135670583334548	-0.04354747971737255	0.024664752551609784	0.024161022572844793	0.08165544322789617	-0.10838716002112823	0.030658704639277657	0.008131785019065552	0.01664384351341731	-0.010388145474892247	-0.018094937936900864	-0.008652085819488165
-0.0016714236302575773	0.005935098523993928	-0.013312287393732114	-0.002436528508414988	-0.018084394163328476	0.002087220529057596	0.008210932410158975	-0.002511243554871272	-0.010791738506661841	0.014006847084045333	0.049830110952545144	-0.006429782103469658	0.021955950029579282	-0.013260074598797807	-0.01625040338824206	0.01946175718678287	-0.010924391768810517	0.020103792942464713	0.03323409277388171	0.014771197768635991	-0.023908368869764912	-0.009510556441116733	-0.018638095117419172	0.030862451335947602	0.02761088222720745	0.05576688159582105	-0.003565678168196522	0.0264530295220159	0.05757791018776396	-0.04857251688459582	0.04171813521603306	0.09380926815695219	0.014764508860994622	0.025822282801693696	-0.09931629712703163	-0.0031303839023776384	-0.016294273423425907	-0.04511593525227978	0.030591417160924294	0.03877562214981155	0.0484280973499985	-0.03141308901186105	-0.024512780047154757	-0.038184363735768015	0.07064336126944616	-0.00707424732244374	-0.029594765380201605	0.030972345872294506	0.006510739247560427	-0.009750380796527208
0.0013109241263220077	-0.0018527920148417568	-0.004016119092826946	-0.0030236944344962957	0.005303965947191233	0.007673544038995704	0.02186574239608819	0.007093596523792021	0.02678778773128872	-0.009288296653703343	-0.022992710173387786	-0.00015088661884444816	-0.02491853822447632	-0.00227543138954211	-0.013501323420680614	-0.024936416858264948	-0.027697891235647226	-0.024237061307608672	-0.0283868092452429	0.010803960983868044	0.002629973939622712	-0.00030444556698908657	-0.009244607004870729	-0.02336315818467297	0.018432219314699138	0.034508292010790184	0.010304694569396578	-0.008845390780480094	0.04377549009743438	0.012023215443528343	-0.04744422016831594	-0.018286992220730994	-0.034100125337719556	-0.0930467012731701	-0.005963390944704591	-0.05723082046804881	0.010748650715263567	-0.016701855680196144	-0.06442792606020294	0.034099150638889644	0.014219009629881624	0.09578616834397902	-0.02156862443472375	0.023719390739016036	0.0011912179852388502	0.028330085893601423	-0.011402188107819032	-0.025456323146376327	-0.000276602542203859	0.013790875550334265
-0.0017589438730236892	0.005992948340902716	-0.004341388745795104	-0.009316303477819598	-0.016196851684895177	0.00002285142746674264	-0.02049688396589335	0.009309470436740849	-0.0027702671919478047	-0.010200277446826687	-0.019237872268647156	0.019933418235293238	-0.0005989899038007342	-0.037360031019997984	0.03829924961516044	0.015272690327061668	-0.022819049720410142	0.04727235113347341	0.0277451360490349	-0.01086134492192508	-0.008709731069160278	0.013699334423191191	-0.04752440595072081	-0.0596649513054709	0.05078617350903419	-0.06609239488056731	-0.02077583727310297	-0.05273610370761181	-0.05245000680142218	0.04195144031313715	0.028766786548880666	0.07495033455503601	0.0002473358833228953	-0.0236592983445542	0.048131229077987635	0.046979867119340386	0.028452404382027285	0.05283114946678672	0.023494156686255506	0.08601712783345422	-0.02221929405885212	-0.06162460280768161	-0.12046633120317642	-0.13248493641268355	0.0436513862275318	0.05426442393012576	-0.03820572436198616	0.0574670042907877	-0.05541877617873345	-0.004890307803504856
0.002920053393429552	0.004728871509794397	-0.01180175608142582	0.0026351058027165716	0.010200469479430534	0.0029816023003329515	0.01757012179750042	-0.009056647314484497	0.010473477473855885	-0.008577618036172033	0.03763357925283696	-0.013327320764220399	0.005005054674061989	0.025219763559006632	-0.013801113084816127	-0.016948643718137785	0.03584270869855193	0.0013734772609438096	0.04561639668913711	-0.018134211310077336	0.0367316611820144	0.009143789363602493	-0.01308221950419989	0.00821281004380047	-0.007065194800124243	0.031195105041458476	0.0527167923115538	-0.01808156028276003	0.05958045929105543	-0.052715918696656	0.008588971605072913	-0.0010806150137497384	-0.027963694635043865	0.029521454992357806	-0.02112360108399015	0.026339516167976158	-0.03675046690077441	0.0037562120957637286	0.04190326229775584	-0.025601710779918366	0.014173039329701622	0.07561657610893192	0.003615086857911367	0.08705210445230835	-0.03374762492284234	-0.003012465600939252	-0.05089861444101777	-0.022836151647676644	-0.006647333248492393	-0.00923278682177139
0.001608643250421107	0.004184353978437434	-0.011830798308943818	-0.004588911151429403	0.002036583081781015	0.0066534477064816595	-0.009987430529676402	0.020052705005427177	0.0191429133317141	-0.010413101428999974	-0.013300397914766204	0.036394336300743256	-0.014622512092927363	-0.029829505001494443	0.04990187665296368	-0.01983881076869514	-0.013663920575349705	-0.0014526749993971138	0.00133842936898244	-0.022387048611954008	0.026528398143270217	-0.0010289043091734453	-0.024234790314279227	-0.013891973718875315	0.04598037189497057	-0.030888544600380985	-0.015367922916309064	0.0069390669037379255	0.01676962969125452	0.0249515495284295	0.017774572299342706	0.02090405352306034	0.030528156021642574	0.013355817718555565	0.027322353602654323	-0.026632697561699725	-0.011239571045474253	0.0921587570526389	-0.04202626921060401	-0.008232791245021895	0.004902070940622111	-0.03247618002402369	-0.03575309136087363	-0.022981722341373807	-0.03605775846381876	0.007809398957785105	-0.046083528967832896	0.02119637893042941	-0.025606667160096058	-0.014160576091084084
0.002908150397880842	-0.0075088902259848635	-0.0024454772829911302	0.002894156397919111	-0.004042427846079433	-0.0017288022720023265	0.0032842932866875346	-0.005011829124422701	-0.002575725174024813	0.0176533723855625	0.0235800389271711	-0.043966801075325315	0.013106622840273354	0.017366985154387646	-0.007106770429688916	-0.003427191752535071	0.018747998838082692	0.007278372829407011	0.03887177145945623	-0.006441231247477438	0.0174980037435496	-0.052612208229800485	-0.005996552585787736	0.0062234287948883735	0.006110209484913502	-0.005704563462992459	0.010424791903998216	-0.015591508181423326	0.04892707053234615	0.024372048133153416	0.007179206164235691	0.012471442222255446	0.055164825741791344	0.03223408416368028	0.0036328553540608266	-0.006252090232145409	0.051467620311988385	0.08379273756653025	-0.029291268728329458	0.0001899956897733336	-0.06698352625121017	0.0766669406713464	-0.07792683752892106	-0.0386306905315263	0.006046885946027639	-0.020202938255011446	-0.04354723233361657	-0.030697763306831084	-0.038599571699621554	0.0021644906724547237
0.0016073459073759906	0.004370599927435439	-0.010019628604669362	0.00437009823040495	0.007732478401346727	-0.0055847215242757955	-0.008313976530512643	0.002091626836472081	0.0022829015010097644	-0.005950042888225851	0.018496499441889476	0.008519382600490129	-0.01749105048105612	-0.023906491107291483	0.029197980506627773	-0.03395751723119271	-0.014759035950543247	-0.016551797185487056	-0.004015669585637578	-0.03561244233800227	0.011251297242215172	-0.006558771883562429	-0.013097491909519691	-0.012019258127231692	0.05732007823587187	0.030280049934510538	0.023906792630336758	0.06028747036650664	0.01942639293281544	-0.002488028832633991	0.03904982027172081	-0.039496400810785544	0.00034991571516415295	0.031036488100287363	-0.08009055412964676	-0.008109635879201266	0.05715423571283484	0.003563199646116057	0.00003264509753420422	-0.0462555229226397	0.02696529725904917	0.04652076448276119	0.042607915497217284	0.055220467277680346	-0.05300768595090971	0.020387902495847997	-0.038119355914330355	-0.002354281489361867	-0.0031074447468577406	-0.001986300562060308
-0.0008581890039008614	-0.0029632033087344306	-0.00607983767847102	0.0038542800595996623	0.001708419132125471	0.007752222843370798	-0.0022437842950196155	0.0029306041148279205	0.010974885635521346	0.03717372478065748	0.008476113294571187	-0.0016892672598174778	0.020795712369850526	0.014277143656516124	-0.0031905668581389667	0.01534622441248641	-0.012329166516991579	0.044036365547741346	0.019594832284080068	0.008170475019881	-0.0246365303265606	-0.022175067234390347	-0.0122441715578481	-0.038661023587184526	0.01313921330043297	-0.01660894643657243	0.057695394850540774	-0.018920450218119972	0.004431268087780677	0.050001975610987966	-0.028011209761995018	-0.010391776325031573	-0.011375864149676309	0.023682408587404155	0.0037711069288528486	0.009624440985052777	-0.006032273925975927	0.09857231881851487	-0.025957422733944864	-0.07552638420866296	0.060924514708438765	-0.019801615253753888	0.042307384896807736	-0.031950299659312426	-0.04766618653766524	0.018749779064807678	0.00696122249952213	0.03222456850003833	-0.0023806902848287903	-0.0018209225153942646
0.00008882708355229713	0.003953302923135612	-0.007190778575116032	0.008594825003282888	0.005249208983873497	-0.016434610343166293	0.00031513088659447107	0.002991197626641176	-0.0013363137072961127	-0.009357746064433908	0.018854967828120683	-0.018494756161696414	0.0010242391918023344	0.007882396647668165	0.01942349656096449	-0.024512100676933206	0.02222915846183584	-0.010242682460579508	0.010478610917375482	-0.01724178257771405	-0.018073256818029706	0.015436402400934692	0.021968860940973042	-0.002354563071033637	0.03657721546044629	0.006006158308064818	0.02226983801894023	-0.01764507938244436	0.05784075926702293	-0.026975053723675337	0.06831745452082798	0.006771456023331201	0.0547152751671343	-0.045923195058360955	-0.031015873421746325	-0.001931755016203518	-0.013714646626866007	-0.008578722165726046	-0.08861700339522768	-0.005437470623496327	-0.017528063093096284	0.0038716957219362153	0.0755731447722953	0.041639534404490364	-0.03128725792342757	-0.02636284999696189	-0.016565134073112994	0.0002702245970961515	-0.03392460795632422	0.01759617745656948
-0.0014378983999350863	-0.0013588302009073568	-0.007142797638374792	-0.011570076957893643	-0.005646306345713191	0.010280284481479648	-0.004057060151527037	-0.0020725191630804724	-0.01013342084134081	0.02154419896776527	0.02132988188836165	0.00883595987263152	0.015282387128853263	-0.012304224844017624	-0.0032030803237026832	0.013372013147553805	-0.0022484823196458155	0.0031263486010639926	0.022062135521352198	0.006172120838803671	0.0035777986906647343	0.0008030391705998145	0.0022680920783383824	0.0037423925957907646	0.01608674913599313	0.01268216794203328	0.029060017183304594	0.004319619817355921	-0.021748995969521276	0.0568704143403828	-0.028203807269328814	-0.07251901029865514	0.028753559188295457	-0.013076404725874782	-0.059145873407725785	0.015475669122071024	-0.07657916592142627	-0.0003642870342747632	-0.027293192020935934	0.0801585993712611	-0.00587003390851216	0.020882070792572257	0.01964789457146526	0.024769092508038507	-0.08563420749168044	-0.010061743955364676	-0.013299824938958597	-0.019407637924492536	-0.0038365338522061802	0.029528174884170373
0.10807755031647323	-0.3600760450041345	0.42017375764641157	0.022995605847010377	-0.22250836047810302	0.04988649746620309	-0.13057168054844817	-0.016173064312889177	0.2456056517417851	0.01905463850735819	0.15884581335477307	-0.1698108086463919	-0.3066487514340652	-0.10887012460454051	0.023707574307468064	0.2130193221676413	-0.0323708520732914	0.160151709373008	0.05544006865608829	-0.006593072905487968	-0.1610725732480111	0.04972015094086574	-0.10535889539409146	0.09849653623892461	0.14986818736023666	0.2232990961749687	-0.02608790959698002	-0.11657469040063517	0.02662494543662775	0.014732209765515474	0.044520673557328534	-0.0631552980003709	-0.006434135338557093	-0.12668304543132933	0.03543323530565466	-0.10811751339187939	0.05170305384083042	-0.015660479042211614	0.09713738626831349	0.028124889236885373	0.04225689952172858	-0.03262469367990223	-0.013225777554807416	0.030660741162351887	-0.058848639061415596	-0.013765493493538838	-0.05387970301421138	-0.0433669155848915	-0.10914539234167085	0.016690240646797277
0.025304873551204008	-0.09399117194074759	-0.021979590201737457	0.12296018029089317	-0.1402596227300454	-0.022206011765592556	0.028594737491586197	-0.33900958389452	-0.07103050893628425	0.05939016494923868	-0.0015535869012563708	0.059837412376184604	0.18755493770337273	-0.1576635384575083	-0.08969121857365293	-0.3367796466221196	0.0436723933251509	-0.07161093189507016	0.12318403821449223	-0.12188350014579766	-0.1603699591342182	-0.020432093630514018	0.0033224438867718864	-0.08345819285753144	-0.01806060914083097	0.1397632211082872	-0.09154487403332573	-0.09143870505373182	-0.011556569410689353	0.035181473300292705	0.06844674893291758	0.0931190230227466	0.09703225991513965	-0.18942845786353246	0.06999585188143893	0.03631132451999017	0.06409938920747046	-0.08632647675914518	0.022353433433799808	0.06514988939481711	0.026886973581010252	0.1400740191188868	0.10232598107644306	0.08822166041425986	0.0550483905680399	0.16605787162605765	-0.15254032597869052	-0.16060320172838172	-0.09797259805609168	-0.2027692484298675
-0.04703408148267029	-0.03890820914362604	0.1871289995930597	-0.04245173354407233	-0.1399721987769242	-0.07056521099709118	-0.1972996610314226	0.1712331057952905	-0.107988778808537	-0.09453005721017871	0.18276614781315065	-0.06006221082376774	-0.0017872359679774082	-0.057970471520759445	0.18504320252449205	-0.1275358437606137	-0.013251120750313108	0.1574021870299733	0.12267857200824206	-0.16557062999783054	-0.03126926588557606	0.03917665171495712	0.11510082256124435	-0.04784554698403065	-0.2050439030404864	0.19398038565658965	-0.09377426381434403	0.024680874038790802	0.01580526995913134	0.016481240295523905	0.005125962971416376	0.06829652444416007	0.004758913286047675	0.03729920182023111	-0.1995500239214751	0.034805383213574605	-0.09639998375879794	-0.009901712744969829	0.02715977035702679	0.025344989232412556	-0.14233049532154485	-0.06259680552892863	0.06518196489548195	0.09296656665467076	0.13159020473315852	0.08134487079725247	0.19909587458959785	0.09413551429457392	0.21668364229680123	-0.017281793633025747
-0.11725051075411852	-0.13938013618891495	0.10734085862488293	0.04537395175584091	0.14291173988982936	0.06938909711143203	-0.09687156704860572	-0.30990266399600863	-0.13444328874665232	-0.09886870534727649	0.034796517372804966	-0.01824887166815585	-0.07210434312822878	-0.14158197155171148	-0.18561454345474454	-0.0004758306719020028	-0.004435920854210343	-0.11748245338564299	0.1716072337911373	-0.08390033702911417	0.03445932972386753	-0.13236878296275031	-0.025046734870064313	0.14259217594079215	0.005298460648352724	-0.17665493563768167	0.03225047200817611	0.06261459513135464	0.08873841910813704	0.038220940009233845	0.002465843252031863	0.05212182347064569	0.04951513280662409	0.07325043792541412	-0.07777452632653055	0.029754413643440242	-0.13528267146467632	-0.03464169936544556	0.037876219595136	-0.08156776255184331	0.04873383569705323	-0.06615085212060832	0.07356661134392062	0.042758082750869036	0.011204731962550694	-0.14368553750707733	0.10891464598744151	0.03128410773940456	-0.08477041366242195	0.021938856113395716
-0.08258252444856917	-0.026773555444645367	0.002394240466132274	0.04375526967251529	-0.07476211943287928	-0.06080089527831491	-0.17685820351808393	0.05665256190677054	-0.01735977865065756	-0.08486324927728843	-0.016773382753571583	-0.051204976335395336	0.13741136096026357	0.05081858094583604	-0.14158242502590923	-0.13113548136068526	-0.12517038779593304	0.18769788319690314	0.03934962628970311	-0.04373933344434007	-0.09498130317616653	0.206667527688937	-0.06443984889195177	-0.01123843020321412	0.10671616304848885	0.015226880629003167	-0.02647341331174849	0.2962632378447704	-0.01761173916226836	-0.0572029940367005	-0.037457239636882814	0.19923936718012197	-0.07167125443318638	0.04024621379511241	-0.003207476997515891	-0.059651545303791645	0.06543863240016122	0.047531847835715166	-0.12182915234873903	-0.045866195524759956	-0.028004847101948536	0.08378425041553503	-0.05775361638881897	0.14103813835205536	-0.013338793031618449	-0.16743512932419066	0.17303681990524752	-0.12030821477941292	-0.05489207989302902	0.09908927956731144
-0.09684077833712505	-0.1263208686914026	0.04958290828876622	-0.07664092512639387	0.09170627180288525	0.04197685694607922	-0.011007967447920914	-0.13709701353151357	-0.1536500446391593	-0.011638057336383088	0.2726255398155699	-0.02493889393661866	-0.08418058729797197	-0.07107539313592383	0.10338724463502878	-0.1682717190206145	0.10164922549118127	-0.1584397343590905	0.017470049427614306	0.08786226967797255	0.038737882023920554	-0.07810591459925108	-0.06171704229993552	0.10275349921951069	-0.026482135935480676	-0.021193393842427397	-0.12156680321011973	0.2530170776004098	-0.09292829924596291	0.08424515576533889	-0.08400771971370835	0.06524101944983354	-0.042124834518532356	0.04308741387180556	0.08160542289938084	0.11392024226950485	0.1491397174709097	0.031399346060506095	0.13256745809488818	0.02401448392886908	-0.004056625250745113	-0.06962460074933932	0.0553951012922631	0.005367435271591071	-0.01994145402735436	-0.019369593938523486	-0.13779006432293128	-0.11760207133325473	-0.0696570501364302	0.08750138909386679
-0.029420588530296908	0.007787553390507986	-0.10161062359146282	0.011763542528265641	-0.08694018741363072	0.0321071547995784	-0.131762457869049	0.07757252325174949	-0.02405935962321855	-0.05583193422543651	0.07586953015422998	0.006936646288984542	0.045432433875484485	-0.16886108788140375	-0.2219736839478378	0.02988564509243487	-0.0659015617831516	-0.013361140989241228	0.06723088443174373	-0.1752009594344252	0.019399679724465227	0.1864511262497876	-0.006759273409945728	0.052574831510892456	-0.020440270507159346	-0.05584723275951333	0.07200401590253297	0.07975353435913322	0.062455439030529275	-0.00708033899641127	0.06294563874409792	0.04914219609425818	0.029888084776667677	0.10406531868926351	-0.009552482701606697	-0.11029311170646695	-0.10256533927149865	-0.0415036144079992	0.010356783078131995	0.02793183937202234	-0.04158370956377315	-0.11574464910495327	-0.1158260130668789	-0.011161927514281175	0.03566886438769019	-0.051356678460310216	-0.11593709461473288	-0.05399351416477379	0.005288425780193735	-0.04750387162417717
0.03385588359492337	-0.19534108456415988	0.05311409016199706	0.03783234773391611	0.0978372205254428	-0.08447037833171485	0.08273243878526346	-0.10307673122136796	-0.00721389668695464	0.07060966220649696	0.14190765195188254	0.034842313960317686	0.0018890927446237058	-0.007563173901475373	0.011938791158515658	-0.03578221284084849	0.06308748467108564	-0.07230725452260386	0.08757388596296366	0.053478982766981605	-0.05421983012358193	-0.1847880098704231	0.05295221356189578	-0.014170100566680069	-0.05214125277367204	-0.0493822113988788	-0.08295364655667073	0.015956448364025974	-0.07404226970073134	0.0024766085128407125	-0.11597758251649093	0.09388050586283098	-0.022926456546793317	0.009003932985079977	0.03699804858193833	0.02568817966345804	0.038950038501673265	0.039598968459913966	-0.07866392561628985	-0.07588097322595601	0.04481830223381465	-0.24734877398265998	0.05520951285159271	0.057396575467082225	-0.01905431851946232	-0.03295101070912062	-0.017843928086392062	0.11160278103843044	0.09962640162020847	0.039881075378020533
-0.09490047139304227	0.08873527262093386	0.006801669150548694	0.13416878533828358	0.021572381318075328	-0.12061646952239112	-0.11128298541980988	0.020581195138078524	-0.04607128483755594	-0.04815569363107023	-0.026278120048257716	0.029775119922688633	0.036406632406962916	-0.1751804635726871	0.018095696090451887	-0.03326670056553437	0.08855450910060282	0.07641253092136849	0.01898398987447288	-0.044009615447490505	-0.039740227746384485	0.04062688544753293	-0.10069810944449738	-0.0701770629468618	0.024813016936345092	0.029664374749439826	-0.10054560195591872	0.03169878220459023	0.04230809262821132	-0.17732746102951147	0.19978421924726927	-0.1310649976350856	-0.04185741190386026	0.20487221509945988	-0.023652044841781295	0.03201775764116087	-0.06962238294616091	-0.17267348564089993	0.009195876206554753	0.09524698047949093	0.008457292316835278	-0.04204626955840661	-0.04231968102214766	-0.1759115816905303	-0.05433206169212913	-0.060888425546490335	0.00763292512372553	-0.08137506143320286	-0.05390956263351038	-0.07620619258027778
-0.07702098859749677	-0.10844279585834744	0.06050823194741406	-0.1008478270670567	0.054590130060985766	0.010297552226854639	-0.04077304763332358	-0.1363665197393963	-0.0024472900382119366	0.11689468051362942	0.03519784897024117	0.07830825611083098	0.047243107821975355	0.03035201062736854	-0.057002306429497565	-0.01807860777470685	0.04313667662703521	0.0627253211585561	0.13729000365522873	0.040033969550909626	0.03989466933864881	-0.020575617997102287	0.031613494494436484	-0.12282901278670633	-0.08351241924512245	0.028713430974302918	-0.052626765652888624	-0.09040204157390534	0.018444233248485143	0.03507081955959446	-0.1016460497144224	-0.04052870681193646	-0.028165375933010172	-0.022465568590475077	-0.11009918421068568	-0.07460381694737356	-0.08221767366806965	0.022063562076499888	-0.10470709916989053	-0.05070158113392732	-0.1545294504478233	0.0005188689792281904	-0.08549028349258234	-0.0614035806570284	-0.015402165532876072	-0.01875876968393958	-0.059693100485196326	-0.03265209189012867	0.009538655730491421	-0.08301300991327012
-0.032707063313656505	-0.02825004312957877	-0.04035514075670962	0.048102952982088096	-0.05191256695941782	0.028211400843301006	-0.03132362853309457	0.08736428777370439	-0.025376328300081373	-0.1463156974589119	0.019234589955759537	0.0035649696711126076	0.011861410372634846	-0.07186438382118021	-0.03609801182226307	0.046201797207246056	0.026450894430236904	0.08466569107116807	0.040004298110727705	-0.05954814990522852	0.04890625853519504	-0.1056247082523569	-0.06287538776299431	-0.038984987456474635	0.0010956138039017928	0.1334910822488087	0.11668703483955942	-0.05424611380020427	-0.016272467966606648	-0.08608220679132371	0.022062933970304344	0.0501815986654425	-0.08292668546899987	0.08470511565682148	-0.023125850838669495	0.13862115742448936	0.08437500703701026	0.0638809532140375	-0.10186450308859482	0.11298207116523333	0.0502658789183547	-0.0644696428639668	0.01544378898876464	0.05288562689360848	-0.08198348780535075	-0.01052937961519839	-0.00919197282624552	0.027138083992771903	0.06779598197354311	0.03513642704095089
-0.05283750544848801	-0.038148936724867556	0.014291835494267054	-0.001640023223778356	-0.04118456417589048	0.0020534017123621565	0.03913732713085478	-0.10148986307073829	-0.03022146103696899	0.09531702280335583	-0.020243119031616873	-0.05717978805914621	0.10318563923139466	-0.02151473241045853	-0.06152155333975529	-0.035957751567409	0.07212282526403098	0.0015724556705866378	-0.02527768106491587	0.10103549078527703	-0.02037386846373209	0.04797032666006258	0.013491611664004335	-0.06994673814217528	0.03349006527432938	0.0685142966822685	-0.012112389178291261	0.06398916489758194	-0.00030867628055147346	0.10232766592634951	-0.09860241121397745	-0.103635775429996	0.1424286544871171	0.03997756694525936	-0.17006863283199003	-0.012243607832396825	0.04040114228336852	0.008121206733329445	0.0418603424550545	0.13476471203903806	-0.08873623748860107	-0.07329424241004653	0.01010081741193537	-0.07893206244338702	0.03512894474262704	0.038777660646790335	0.04324000300891019	0.010912783556094499	0.03598661862633942	-0.03606370757675968
-0.019134481559276287	-0.05825355473936466	0.04440570053525953	0.08337887223429162	-0.03953112418316277	-0.04665911077157096	-0.059905161717582665	0.06924218947930749	-0.007945438588359801	-0.04597259694234395	0.024020178435193516	0.10419185829703177	0.08090986626554565	0.023904021718309708	-0.059456452038641826	0.09975622456248245	-0.045704165627899355	0.09290246495804375	0.038874091363461774	0.03681832352894355	0.03143531094902711	-0.04779381369055978	0.025944495263497448	0.1215510684319945	-0.09186064619060874	-0.007549337124523416	0.019083907631516392	-0.09255541227408484	-0.14043861550631148	-0.10338622138134329	-0.024261158506865554	0.023986307983955173	-0.050520356047611084	-0.10092335989602569	-0.02277079788065657	0.085346164463238	0.11995569440920568	0.03484575614152542	0.10600964638357654	0.10486577365776259	0.043820086095640115	0.07283172187717882	-0.03769230198692351	0.11924399439410104	-0.039838482687501786	0.018124988820607424	0.057741782222374326	0.07353411284120116	0.016759082739777918	0.024988619909401877
-0.04161131468398314	0.0004728904297554536	0.02347908891770823	-0.026576319786969307	-0.0167284114580005	0.0077555960197505805	0.06147224842377088	-0.006551021849764546	0.011528740102819604	0.009470200622876162	-0.056509654061414304	0.001529785127893181	0.004838451996161352	-0.007343996770606549	0.02228597987790992	-0.09187639050345364	0.0866141346442766	0.02011445012561839	0.09817871695834804	0.11148203222466936	0.01883205785284659	0.04777497526405869	-0.1513004436863935	0.07259470956426636	-0.11016393032746574	0.15329351450486933	0.2285044212295837	0.05591748672051407	0.08327810468270624	-0.05346131164137914	-0.06799925531496119	-0.06280925312122025	0.1274521719235523	0.0073189262723019795	0.0954732541203233	0.007064276035946587	0.18585474536379668	0.041442062380382665	0.0870761796007656	0.02399651027355226	-0.07698704429509085	-0.05145973777425354	-0.027631870191907826	-0.04391088660076633	-0.010338445622923161	-0.01959601409577543	-0.031807081527271776	0.02914867534552931	-0.06770554323415913	-0.03721178830760591
-0.011199309220278038	-0.004631435742122548	0.00567716137165559	-0.009028475698581466	-0.11778768119543956	0.08192156183202327	0.005989411071179276	0.027617407242119647	0.015967927896448124	-0.0489115323266424	-0.013993740317033456	0.03769392198845003	0.0793585271585979	-0.0034811283752320885	-0.0656246329554277	0.07430322181206146	0.07318050847017175	0.013265070485339195	-0.026657129532129516	0.06223186419853992	-0.003436251465406024	0.013912147762383564	-0.0247479295699087	0.009678260015486424	-0.06304658018935763	-0.056862640657303135	0.009119023016932327	0.029023152225953718	-0.2267521633976066	-0.09129701421780642	0.059646256755586304	-0.04198563019306527	-0.04265997914832034	-0.05969360228273037	-0.06657246795419298	0.023321859733960185	-0.0667865117044637	0.013269626732005733	0.024871603184777352	0.021318407159961382	0.11547795980384203	0.08073476038030811	0.12448816899332493	0.16287966485151506	-0.030216835967206035	-0.09920631209311706	0.00717991026309377	0.014739389887946285	-0.059554767266903466	-0.01678006296219891
0.019865941213689627	-0.054754396821033266	0.03828005290364211	0.05046030739173003	-0.03418629027997909	-0.08238027944218895	0.08932903638563675	-0.009755260722875697	0.022460680409596992	-0.010939963005255413	0.009510571854218802	0.005784185040752482	0.05687990432192505	0.0291547808317768	0.015067662903752875	-0.012209941626928648	-0.01902722799910844	-0.02784239521100476	0.048344696722555425	0.021968277895174672	0.009259061572022956	0.028757999366990056	0.14757686366049355	0.11061885676426689	-0.06896239641186176	-0.020208724532091542	0.017238167701368948	0.11572710212555347	0.09600760281649731	0.037134898171161425	-0.052235216204000304	-0.00986421145138559	-0.030883844952297342	-0.11858326796340381	-0.03257761696438426	0.03571826024001401	0.014159767273172103	-0.011763676510578792	-0.04779014672394856	0.006119082651371977	0.006410703758510555	-0.04708857156463928	-0.04746718755135276	-0.04128229770991193	-0.04488242375150477	0.017393404014468657	0.042207079509272	0.09792046149965491	0.02645302521306543	-0.016604102482547695
-0.018718025020138255	0.04229658532984325	0.03526359576431367	-0.0046154614531233595	-0.026815567169079745	0.014636325404323995	0.04647320936851083	0.017971786919193822	0.03392156234216666	0.010552768883024477	-0.08965575902753994	0.09411504739743656	0.028970264043999487	-0.07584116417201121	0.030364048962112845	-0.006410312151604298	-0.03529353624180821	0.020261333427257642	0.05028262222392456	-0.006951038403673667	0.01066094136528871	0.13912975867015676	-0.0886154227076665	0.07449720158519527	-0.017801625084728108	0.013766764903480364	0.0842281298264723	-0.03694927748276081	-0.09280384821562088	-0.009787618614984697	0.01163656479460436	-0.02260952804749956	-0.06440183993792684	0.026923899130088955	-0.11777151197410311	-0.0026455164103307144	0.11402011921901224	-0.04307834693917596	-0.058986002089131837	-0.06675355296081949	-0.02453906011366501	0.04296067906571878	0.14970282031575705	-0.06845880672305789	-0.028531269064710697	0.03711491302864922	-0.02651636977789186	0.05167794734941347	-0.08654737961791485	0.008388891648675609
0.008755589383949916	-0.01226612673885581	0.03293878993035706	-0.05702083562313079	-0.05643871371809393	0.0036783039866537626	0.047247617576252746	0.02499428594048	0.016638215645838478	0.011593512204419105	-0.013570040581461157	-0.02932852263447376	0.04515144348052627	0.04695887593267898	-0.058492576094581625	-0.015731850956488835	0.031212641247870546	-0.012739477992562104	0.09333109804491256	-0.08351754654732695	0.150510443550816	0.028674609990965657	0.015253700845578236	0.02453712916982211	-0.06315305262183506	-0.03154615702924492	0.030028426241308345	-0.0029281564413132727	0.048299149919616965	-0.07843485055784033	-0.0065643491364192315	-0.0636609598525375	0.04278279130548121	-0.046254689428781234	0.052874601888794656	-0.011209979580793207	-0.004925632166099522	-0.027039431739341882	-0.054654761634092275	-0.17208649089514333	0.02243433140438606	-0.016346985861680402	-0.08082498712496546	0.09730872683183425	0.1617620892803109	-0.038733264402196266	-0.020991205022885095	-0.0591502139108778	0.008913122810145807	0.013084624603647182
0.002641994001329562	0.039629731958688276	0.02734649587964082	0.053055405694781906	-0.029583889319676978	-0.033947604870693766	0.08928088820864732	0.04474004269684548	-0.006310871994371681	0.0029744766977441058	-0.007215787324049011	-0.028070813157814834	0.06775838140862216	-0.010749232535802851	-0.005879309785194414	0.03933281669814946	0.0008036487459953234	-0.004792904097251176	-0.07135392927632626	-0.06397495771133845	0.026238051196121433	-0.04848654936282052	0.007078176515166892	-0.029090919955228313	0.048856582041874534	-0.05705399990987135	0.0250216310976106	0.035246702996194375	0.03598657396249164	-0.03608474449202603	-0.05049847362171467	-0.05957492105217574	-0.0059063631411799605	-0.12989623134963396	-0.11657611712386294	-0.029028499480260053	-0.06882325139046706	-0.020534925982981855	0.05992792907631639	0.06865482727183946	0.2094131745878233	-0.16189881307301987	0.0991382790664174	0.05289771191188371	-0.05820853314196244	-0.00957213717274994	0.0008888624776637326	0.004028765607218002	-0.03272394595823981	0.0025641030727871147
-0.006033656016499665	-0.00702365312083866	0.0489953415914831	-0.010074302899436479	-0.020220549982160475	-0.011912136072752037	-0.01709019449208194	0.009323296325832883	0.012154073768637362	0.031775887150521695	-0.041392766225228174	0.04311292231761618	-0.010582194626543442	-0.011127259314955062	0.03291779549150402	-0.07133419362581339	-0.012197210806351978	-0.03757514442609851	-0.02681606955749426	-0.07834633610841737	0.006014865905209388	0.03592631873057166	0.12603577378071162	0.1548111079406791	0.0388799524619775	-0.047245645087786184	0.0322454028885819	-0.016703864523694323	0.0275062715514381	0.030948192179674316	0.1212063711597326	-0.02917003991181999	0.001011166029038696	0.07606537409954259	0.05863968531142816	0.05935804299270934	0.038270496259390815	0.042221850616447246	-0.07645310518038018	0.025890710365839033	0.024186890005295104	-0.038906264027319934	0.08881344106414685	0.008443698865668408	0.13012471326786926	-0.05004257285484952	0.04159366024074254	0.0572992451682182	-0.03985156246221434	0.03120891765682352
-0.008968357043550883	0.013211285422668204	0.02373753684090244	-0.03944366814395417	-0.005744562673321777	0.032131407173945185	-0.004683689155104156	0.01148689063730934	-0.017673861139430345	0.02574099832204802	-0.015930370522084774	0.04335306151569758	0.06406338251193079	0.011111020521659305	0.025832952534923462	0.06736662544150324	-0.0117826148592082	0.013638053159712489	0.012619032692894161	-0.009168987716242003	-0.06250437285254502	0.010039734574269812	0.00863407645500333	-0.010195767852784952	-0.02539186918209968	-0.035196597313118694	0.19216113884386213	0.03436178524356559	0.06915885199189786	-0.08675135357630466	0.025123475072673714	0.0034108703901855435	0.07235324906458754	-0.05361773900753919	-0.09792290697177944	0.05386073671263476	0.03193729971074498	-0.09366567212473523	0.10749809741122122	0.1471997475186143	0.14710096840633602	-0.015761665205355206	-0.08624045492386957	0.09124078815268546	-0.01827351736112106	-0.053261617659339115	0.02219064615202724	-0.0208198752742783	0.015084320322574979	-0.0007110737036970932
-0.0015287259729782046	-0.005272406494548073	0.013708603499672897	-0.034231858155869155	0.003942069271505363	0.0019098808031485332	0.012540124779520139	-0.00887585447569151	-0.04197713651213767	-0.027920021161287945	-0.022686725985425076	-0.009457308429931281	-0.024861614426140582	0.011665044313603958	0.08521642304315828	-0.027968546171850843	0.11653581290751389	-0.02390141931508275	-0.0038685283633358046	-0.07214001377740825	0.019182475911408807	0.004177320235431271	0.011166617479072539	0.085474954031059	-0.03251895688342061	0.048581721370214846	0.09077696877181393	-0.0767956126795203	-0.07909171126204309	-0.03796488050979492	0.07804183202621076	-0.02600596942395863	0.03327540972802688	0.12757203754891988	0.06666173453168334	0.12699048760512233	0.0066167338764375845	0.00029379861472039	0.04649612512600689	0.03757203483713783	0.14572705473973396	-0.005200987541414219	0.007724835400482785	0.00833955824810394	0.04710261602797544	-0.035870181349039826	0.07337738090416	-0.027279688259796573	-0.0028179015228730585	0.04136989632974787
-0.008128906425410302	0.009894231431950234	0.008555841170244072	-0.00797925111917279	-0.011807048071209345	0.027341922662321518	-0.008398789161000043	-0.010742779315888438	-0.022501607300977697	-0.006977800215526516	-0.02499466952444895	-0.09785003575954376	0.02496264491619624	0.029936654117379717	0.06600913344103687	0.003059998772778696	0.041102998090902794	-0.028390348698138838	-0.04040261667053188	0.11426100527329408	0.03225185537144184	0.08513286190500348	0.01121129176573226	-0.0055606241507859325	0.08402233738934577	-0.013928617120218815	0.014756294377000826	0.03179694950208712	-0.03497511900254152	-0.013268296557585622	0.044105092064451394	0.0040811280694075264	0.0955686909693058	0.017744512070062106	-0.04322047607930778	0.05846781548982619	-0.03837261666390298	-0.13949677668331653	0.14673403107406666	-0.0339298834918119	-0.01583892584054626	0.018109625269046366	-0.0029340510544511086	0.025609084822623106	-0.05656372148067208	-0.05143907124842209	0.0040524607785570035	-0.08253071523056894	-0.01309608890561581	-0.015711973680657406
-0.002585673420499259	-0.025089566723959	0.013784912217313037	0.029655167591525842	-0.0019873980591092358	-0.03289234005005347	0.027944850656202436	-0.018288271543535368	-0.043414886881977914	-0.0012648757912095531	0.06715360854430209	-0.016817791812227666	0.03846386256429249	0.05907884362915396	-0.008304798255971753	0.01130794835549711	-0.009160909881643121	-0.03542225610083637	0.057173260423547714	-0.05689349077291406	0.029778007624581763	0.0020452267406962724	0.09449829671462753	0.11323555002183625	-0.03481860162948033	-0.02986340322039599	0.09033693099157947	-0.03011437995020766	-0.07556865505287837	0.12268768552364963	0.19126183264410665	-0.010123597977934582	0.032535479838663894	0.10158747447389935	0.05467403933567952	0.08040559171436916	0.014145538856946391	0.017430935878411886	0.007945153240844341	-0.0665761798368957	0.13643209595235728	0.0877543683625829	0.01428789214335333	0.07596160935381707	-0.03821205772794276	-0.024193891749524087	0.0961257583524467	0.02005267378364512	0.03933225314892855	0.04939614846867959
-0.005439731294848655	0.02837918652645781	0.013159326664438305	0.013723174258805239	0.021835526028638547	-0.0018264486356848054	0.05625482672114252	-0.017346506377164988	-0.021051472292720946	0.012621946901264277	-0.022278763179424857	-0.016850009708015812	-0.04574715154427124	-0.03293685222933862	-0.02411968445328073	-0.03375818588093965	-0.020240786633764538	0.05227401756576114	-0.03257358382707699	-0.021197460577882164	0.09451867661172605	0.01794878078360547	-0.06156673474350263	0.021603971078943508	0.03501123598405158	0.08443332628697339	0.11787887221603854	0.015509555701296637	-0.03769989843987213	0.11186921952415335	-0.015478849530669025	-0.039316058528420524	0.09096287410709636	-0.008278952248292872	0.07107339917714028	0.0814077638941357	0.07718011115719126	-0.0960796214372442	-0.04561136259208527	-0.024763491838823214	-0.0566160501869583	-0.004020167824244556	-0.030333740983561654	0.08000322434974964	-0.007693631010733433	-0.008401546851487057	-0.011445143883494912	-0.04641469374327683	-0.0023610408490340367	0.05697845438192228
-0.008698081763624034	0.0004112675468579739	0.016746604711732428	0.001078319915993276	-0.028550689511602733	-0.011732968174927727	0.007396921767572497	0.014415997231465702	-0.0058112896315771915	0.042820307345717804	0.039455733241671856	-0.0305685253882898	0.04124908695720273	0.002074037286198176	-0.024063791088708666	-0.010138598426410116	0.021842915769826297	0.08745422198512354	0.08196316980763302	-0.0010580796717163813	0.061458374964460445	-0.023171109322867783	0.0928562053886748	-0.08908255083755628	0.01978452399010476	-0.04685205059149741	-0.026126347485121434	0.0574211720907778	-0.03725731345445999	0.03537307812870552	0.0854326954043123	-0.05797303238553543	0.047634197000936476	0.08872297731311919	0.1296682910905598	-0.004501831167772488	-0.02709454162094496	-0.005283346154437957	0.07894127509907851	-0.0042948514585487	-0.012205603197309924	0.12608765171887917	0.02319561311162332	0.032727096141321285	0.031284172957245004	-0.020065288590818183	0.012061048041860506	0.012766225278054592	0.004211054852596541	-0.017422487209181665
0.0038437845537163838	0.028109290196788414	0.012890845506355974	0.028992712892920876	0.015142703511808221	-0.015986406018737985	0.0529799203055171	0.021360644616186183	0.004623544309817942	-0.005733502656159044	0.016110531831079206	-0.01603213082413201	-0.02954402121817219	0.0007230262421571137	-0.0430302506206767	-0.08725405623717848	-0.01909047082849674	0.041834419977761106	-0.0658501655433451	0.015768446216846903	0.09665769851917257	-0.07451813972731477	0.03554127458483811	0.04057664358192999	0.08888448223587382	0.04827997472137623	-0.03247077056454573	0.10720488863305058	0.030524518271115818	-0.1477346431489454	-0.0073752283246651396	0.02667862219760585	-0.006669844468086382	-0.138261987360342	0.05403480370400533	0.04827625424865482	-0.04111500689466696	-0.07979100920503283	-0.08618992212377732	0.028296138583873746	-0.12093042164762763	-0.030563495609581826	-0.042639023569628724	0.06516928732094848	-0.07089797968419699	-0.04589598531568799	-0.04927107125822447	-0.028415040746766675	-0.042285269865792424	0.016262815530304328
-0.008721309827252641	-0.0001251864532773861	0.0006013234933141249	-0.023256809330405807	-0.025155302650373898	0.02274870900331993	-0.040644247197372356	0.02175202653857762	-0.01930263565980836	0.06041515649746465	-0.020187530644740194	0.054395762536268266	0.0031488506747904955	-0.055429051035671424	0.029495006450253124	-0.003374638990244056	-0.052580428506067346	0.05189103318558977	0.02082104864692294	0.02596573432347316	-0.052527730133523604	0.03558181031277	-0.0002149908325917646	-0.00032512372982091906	0.011653993636698307	-0.08655531683832363	-0.010475153233333135	0.016482243232351996	-0.07008302331873144	0.03511778749896607	0.04241895438677272	-0.04742673766118305	0.01949602704525597	-0.01018737195294867	0.047276071912024306	0.018197632016322154	-0.016917456973648333	-0.01565615019223697	-0.03217907941004824	0.03555808572631233	0.01099939257791816	-0.010242599380145165	0.017084499866974634	0.024438063937547428	-0.02848423986310041	-0.016753069632531866	0.020174453645441046	0.03312690134412334	0.0004886028716070134	0.05019037457506372
0.005703555902321947	0.005365637412642572	-0.00018499814634951274	-0.020129420473413442	0.002064297874065451	-0.005632107574514039	-0.0030950123222147435	0.013367091151874653	-0.010300615548311931	-0.016913674830161932	-0.0029801586261089747	-0.03464145437843052	0.045251843072549536	0.03808460296876275	-0.017618209913115655	-0.02100125533802153	0.05637363644578837	-0.006128946729299763	-0.0342536683749118	-0.030477561448137448	0.012258554054571607	-0.023413648370326844	0.005005240793521895	-0.016467950301932217	-0.00393675604683397	-0.0030922292989867105	0.06670946429023367	-0.07641892497537575	-0.08550054308357172	-0.07013137084761248	-0.0002793161254653863	0.025019697735622584	0.07910052195954206	-0.10629583895891671	0.04344636474352692	0.08411972584333093	0.002855713195093502	0.031338664793381876	-0.037428694519023226	0.004668758707397061	-0.10844998405956251	-0.08283192385413801	-0.1140918764310284	0.07141646735232764	0.0287551443619323	-0.01850797283883903	0.014008694271239389	-0.014763986529506851	-0.005220281945531178	0.040626028136525376
-0.005927802330940109	0.003922928320783509	-0.015915517226149187	-0.009134043811442517	-0.002706710766715867	0.0021640961468921095	-0.028932763919263502	0.015192361303915975	0.000646652042763856	-0.011281632459528197	-0.013193382017699012	-0.012766585484077435	0.03151496361686756	-0.029637452573862955	0.05051252306045184	-0.01301898842307275	0.014469469667120462	-0.045141550940204424	0.029933559665201538	0.01742806555201857	0.018546992301312796	0.036182385662436034	0.024816697715044096	-0.0004792476106949481	0.09104003914461745	-0.09376635847897043	-0.004252964775362045	-0.008803721196400115	-0.04463139853758113	-0.013983119726040397	-0.024966456693218064	-0.09804265710955029	-0.08119931908770271	0.02709203385734068	0.032824512519316465	-0.054226870885569114	-0.04453174291693826	-0.004142510277189423	0.03893587970945997	0.01564572224400276	0.04802886031774431	-0.054057449535825426	0.1778473184986961	0.0247211245223787	0.0743874662355686	-0.00426074853495773	-0.004532440090492846	0.015311001988031675	0.0069257051431938586	0.013612493961524638
0.004905942819840314	-0.011959976297595184	0.004110807086984991	-0.004444674663943512	-0.0019197650310640649	-0.0074783877915832655	0.009610954515264664	0.018128666727557866	-0.025628169834062704	0.019808071743404026	0.01696367911805195	-0.06974083785001056	0.0033030818097578587	0.04398477319243023	-0.012431847188028141	0.00043364188105855035	0.04439973341809503	-0.026772689196597164	-0.03388653035414168	0.05613347942309797	0.013640113906981093	-0.05289820069067555	0.020229847501248188	0.060965139222524015	0.016816789942289037	0.04524578381524323	-0.029826519431746815	-0.0943070807508619	0.05363414572450738	0.05274736497633275	-0.03553656477635969	0.04114489004599824	0.015479586070002976	0.015171725399600731	0.04733972573803602	0.023577158777013642	-0.009742763196999796	0.019972399515516246	-0.07026323193630445	0.07315148914421149	-0.009203981649184399	0.08385042478710626	0.03266620743528085	-0.03073122955947701	0.07797234621241089	-0.03346705403352807	0.05246196184188054	-0.0015382439313112077	-0.012575429177707468	0.04195065454582732
-0.003695612293332422	-0.000050721200077631876	-0.009508327500436531	0.009398621717774388	-0.0036536648571635147	-0.006389008947363518	-0.02272660845685353	-0.003161800720487964	-0.0012651205860577533	0.010243883006445551	0.008559086157834033	-0.0007132682348386587	0.015182815839254332	-0.003451105344570328	-0.02608992591910937	0.018187782902305532	-0.038360326372253006	-0.05639145887676933	-0.030852447236963454	0.008733845485310086	-0.005219864736617966	0.02485851374709865	-0.019440108088967765	0.011706043805399852	0.06413917345077097	0.017265718933945018	0.012341010428416042	0.04330953300281139	0.010517437465465598	0.01329958878563504	0.04817536932744793	-0.02696349548547591	0.026050392947368706	0.018908597349636812	-0.033152055716811964	-0.012743660389121773	-0.002086475455868345	0.06073308185525907	0.021119094626714824	0.010392733639230982	0.04022356288757025	0.0826683248247791	-0.02702594189159096	-0.04211693424725837	0.007911231093044667	0.009693881288369857	-0.025129067792285912	-0.007707397737525403	-0.005758942943093286	-0.02361160349839305
0.0003301098083198386	-0.015555458261795656	0.004768280893969301	-0.006090988302774496	-0.0003330691500001737	0.017505614642166864	0.01926373645159689	-0.005655908341540809	0.03144123997968076	0.03784225844457547	-0.050715836239387524	0.016696407461636392	-0.009492999135498066	0.00332198435340783	-0.021922198510289544	0.020344303275691013	-0.017695311933744212	0.005786102962460531	-0.0012048057301804831	0.007032087871097037	-0.007905447911911029	-0.05529328051286138	0.01835587109325248	-0.030598412230351167	-0.05644154500713295	0.009197637904422178	-0.005471806449560371	-0.06842182777663079	0.007882796300491508	0.043248169755855576	-0.103655816779419	-0.04319877849285271	-0.08428845488797071	0.04456825886650993	0.1320822121131591	0.11428375817103768	-0.03886457512223013	0.010849613076099104	0.033592355883398976	0.07970015011163029	0.047895983000976944	0.013770993562987001	0.11484165461101811	0.021793152868935486	0.1218256730204069	-0.0067963469953965456	0.021558362388073	-0.01625819655802503	0.03264089207280659	0.01535141639072426
-0.0006921943987156751	0.012626641017512324	0.0004701348818052737	0.006111337383246494	0.00003081641366146729	0.003731625721056636	0.001982587992911009	0.009489475413808233	0.004675569627791048	-0.01381041538886683	0.005489175056070491	0.005446341942201915	-0.014299337975116636	0.005893284460654392	-0.009886802658687414	0.024084080531160196	-0.010770318959892715	0.034781543823611476	-0.016646421536982738	0.03570125592603252	-0.005138298691734509	-0.0029505834188563026	-0.012278772776321955	-0.030683195565311627	0.02902115967008386	0.030961916106050143	-0.049653173337221815	0.05451078357252792	0.0078112464053019595	-0.09562581940214401	0.0020113096199172176	0.07194244617553562	-0.008306891188657524	0.019585429719387887	0.022245575295657335	0.000015771038948370064	-0.060108374930255136	-0.037399522259035	0.037190987221867707	-0.041722255304533565	-0.04863742345990743	-0.0431881893032933	0.006612095818124094	-0.06422243625390964	0.07321483037190776	0.0003475455091688504	-0.019292765950663187	0.027134769626765413	0.02041292693180953	-0.03568607202301782
-0.00012160971456530315	-0.0037060152192105503	-0.0016154677136617514	-0.003593346894114109	0.0009054293284878339	0.005102448866952457	0.021680238941146398	-0.011189308889789624	0.01164642433478318	0.018171666774659083	-0.007004128651214622	0.02934600932524858	0.0012337141101700982	0.002121899199016615	-0.04111850058441623	0.04440646453795885	-0.00127285605780233	-0.04821472369076056	0.0011566983351550073	0.03808362234290956	-0.04265886263523484	-0.031288934761129705	0.004951646722930316	-0.05025391809262404	-0.045793703586108375	0.04743536170375721	-0.0473839190602056	0.017742997158214945	0.01565410650128724	0.031603970425786804	0.015786009667635405	-0.04388300028346857	0.00414818355022634	0.034078153188838334	0.060626048857184395	-0.006125540524363246	-0.01522259927518848	0.0024487629457517804	-0.041437670363575	0.11473800056241729	-0.033075185957836414	0.03345363803231401	-0.06988194268231486	0.13707140253738592	-0.07310510259888421	0.002134808568944317	-0.033250249315457656	-0.021889173511192534	0.0295199310922909	-0.0079628842440599
0.002710026487384329	0.005650444780641951	0.008366513414221309	-0.002942889807768804	-0.0004287191475176961	-0.001377161158223941	-0.014233146960043432	0.006604993409984284	0.015048554401512709	-0.03548144262631386	-0.05533322256869077	0.017794069397067343	-0.02081298334759767	-0.027400863229486986	0.04169242003906669	0.0027798754942794414	-0.025325624048916966	0.020256123097899776	-0.029337176089628412	-0.005525539413638406	0.00030619873769361945	0.0030295724729093405	-0.035984369561282065	-0.07823619369832921	0.024302015762999576	-0.05450795319055755	-0.04976243241090126	0.007550950039908371	-0.0832675488885481	0.0267906045824521	0.016169136543264212	-0.0015729434937924777	-0.03054688463071225	-0.02152885812160934	0.11114648513144053	-0.01778493999124877	-0.020161653085428666	0.09984071484995403	-0.01236826588212711	-0.005044758171396018	-0.13710415544306362	0.009792832673789286	-0.14315158918345797	-0.10050184874426515	-0.025000303438221846	0.042052161186922954	-0.031744736664008566	-0.004934455404010017	-0.006309562519139661	-0.03430842644067165
0.004044067443798765	-0.0020046093309760283	-0.0005334679710910108	-0.0013350431874034243	-0.0064670070478753	-0.0020828872725662216	0.007612568594970375	-0.029416659474019367	-0.011593047749693521	0.009912764676703455	0.04265675492919303	0.0007286728054113813	0.030151417672616018	0.006780746879338561	-0.002339413865801342	0.04442688709149164	0.045839149876257805	0.006632028301105786	0.061272772781666825	0.005059542675906819	-0.019190917962018952	-0.03316988772875603	-0.005411775508939547	-0.006370746888699647	-0.02358231435654903	-0.006729533306570236	-0.021471058398833065	-0.034938162855607725	0.01844580098216252	-0.0018542721840851557	0.05733511962996862	0.02699069236930941	0.002597037129155923	0.13779421821732504	0.025585905673609764	0.01274423089277004	-0.05670111426745203	0.051529289709083	0.015983431247077358	0.007280016064147012	-0.0699960359558853	-0.010483336995742344	-0.023770072519861386	0.09767872997676483	-0.09738297395109381	-0.02190948476259761	-0.06486168183136631	-0.007999418875621684	0.015506196394708467	-0.022073665755198715
0.004512502048598716	0.0028491441722455347	-0.002969880918546602	0.0021937785802743815	0.014068334573674804	0.002325463102767181	0.011716202496428308	0.0006180572176925024	0.016068695941804483	-0.023284930503094155	-0.01714007197399491	-0.001004746891284968	-0.023531901185409414	-0.014970427905864454	0.026157370711797218	-0.033290830468016064	-0.016740733908863523	-0.020046708812410212	-0.03170052147267765	-0.015936543710852603	0.012280359659214951	-0.020730075068106105	-0.002042174382882315	0.01991751895114771	0.0076846703373712015	0.055717893908435415	-0.025469808349060378	0.07146137481736087	0.030765842795623798	-0.02245856076724112	0.028298573431552503	-0.030180758579086413	0.0023014719418592393	0.020038027988847257	-0.026606171821171764	-0.049391173251873005	-0.06447712009944916	0.08521386314680705	-0.0501481884851078	-0.05580274254349293	-0.09045134079841409	0.034475962630578685	-0.03620140768487412	0.017000816209755812	-0.05691110604690485	0.015107780485078885	-0.07476941340140379	-0.04506493243192411	0.04261425331566999	-0.015287876128082977
0.0029827270639182714	-0.013552389016717988	0.006720421046279459	-0.00852541905505631	-0.01523968011500728	0.004060853073312195	-0.005841723815166024	-0.01459660121515589	-0.01367739861461283	0.025854749223034768	-0.00047026227298600006	-0.0072395643331121425	0.013186825669394504	-0.017671135656699036	0.011521407117323806	0.032654713925264346	0.003248780667344532	0.010948455778326874	0.018215187020926633	0.026564616853933996	-0.05278469732715017	-0.0631963504162773	-0.012916927244230166	-0.004405401100926007	0.02097325869177975	-0.05707873131841874	-0.06632589881562442	-0.033954312674230255	-0.0005609332565822897	0.09411116771959635	0.020823457798559437	0.017969534732538147	0.03447977126765679	0.068338841036259	0.03687909622898588	-0.04444559580607282	0.021353717594881198	0.08603834915933598	-0.08162625503665095	-0.0010849299689002622	-0.12133418790010993	-0.030318577394355672	-0.06630677473812702	-0.040887100251956125	-0.03206628781164284	-0.02940065874728911	-0.013908399184256985	-0.031991263424811345	-0.002688817115281957	0.02721102957379182
0.002880136114584188	0.0016745661402152343	-0.0014251660651333274	0.0026202630182605787	0.005800770590586656	-0.010515402153164946	0.012986930032925373	-0.01843416128928516	-0.009174867544794884	-0.016259809454847153	0.006898743408598869	-0.03611314812451476	-0.01261842471168326	-0.0038782866708158455	0.0006560379451941989	-0.0279087586426355	-0.013408156104828168	-0.0032721765563696013	0.008390674740645813	-0.008074511629325622	-0.028836899796446176	-0.024425153166475675	0.0027049763432259455	0.029506213301122672	0.00782045808653041	0.06510442307339655	0.002838872140020701	0.0452939622547321	0.002220940700826253	-0.01831577180936774	0.04583230732628878	-0.02099417510257344	-0.011430168397785642	-0.003937305480356582	-0.09124131497344795	0.06875393855652522	-0.0005543160928806372	0.015303568213268916	-0.005276854239147272	-0.001342318167335375	-0.07651420713500375	0.04726940530588073	0.015509485309184747	0.025052410150875906	-0.021236746733047096	-0.0006819321281317913	-0.024881459045618774	0.005312882842803264	-0.004382211637686437	-0.0004465748742565022
0.0005105102849490257	-0.0019963894164923644	-0.0021975645768367797	-0.012145118161536348	-0.00451063071879722	0.012809472905538027	-0.000997929794290505	-0.0050756747930119205	0.006321827718447659	0.019006342223307687	-0.004941635021121127	0.032548470284453596	0.0012269192659871454	-0.015390159760392659	0.014713548090533013	0.017357456188989852	-0.007763492327428726	0.02117005209776831	0.008736270817240698	0.02879064814954807	-0.06147082068625936	-0.002900406633137967	-0.03256999719844146	-0.024329285769779746	0.023446178857777826	-0.050205075918249624	-0.005292744322527359	-0.0032625202155782285	-0.02529405147122169	0.06747224085579709	-0.030515230458269066	-0.01226311417719205	-0.048078675815727445	0.023566411143583616	0.02771479004852164	-0.014019933163281036	-0.048076806537297206	0.013662154107604935	-0.06074885634430892	-0.08319453328047025	0.00316864097258418	-0.04835270787530314	0.07304829159442291	0.022954991541450778	-0.01110371509257305	0.006968605235048792	0.02061533792081202	0.027883268704169357	0.01966283516379421	0.015665809167448686
0.0013679460708448288	-0.00007590244143432307	-0.0008441993075060855	0.000697219946178763	-0.0020894351166074717	-0.010445598667252093	0.01691975227752915	-0.00970185559520092	-0.0008728814291996695	-0.01248701049965495	-0.005489151897418127	-0.04263706457622869	0.012279482030387413	0.025103988581863714	0.0033378487422485886	-0.005695455840152971	0.013463665369409416	0.014868486151921616	0.03751193719037114	0.014934820306973516	-0.041523092461746514	-0.023114765051456408	0.02595169219081892	0.026944601435402848	-0.015924280879494438	-0.008037983707416659	0.002470235756251771	-0.053757748339745566	0.013793450681815311	-0.021018898902549762	0.029561658490758695	0.06044741737688633	0.031901910193790864	-0.05328042724771491	0.015170795250581008	0.06807031146725792	-0.04030028386473824	0.031656983163503745	-0.05948273003842143	0.07987286007976999	-0.07702322998236627	-0.03579720567234711	0.017303820230334537	-0.0676714716259387	0.020257127317092165	-0.0398481731786973	0.005670208095797574	-0.0036372629855456924	-0.03364244906035327	0.025994347527965256
0.0018236106115676152	-0.0006239326210819783	-0.0020868351759089744	-0.017255444110986187	-0.009997788156917538	0.003797814908569033	0.00024793851914737966	-0.012522836550894673	-0.00900419628758861	-0.0056446689916645615	0.013545646378322364	0.012478195361163602	-0.009607749271090907	-0.02978572504756604	0.014717563740857094	-0.0008482516693779259	0.012783573997699098	-0.04020280327116818	0.014265546609380361	0.0007541228620791107	-0.01767068353435357	-0.0045290841027893075	-0.020136270602689927	0.014579403480727587	0.01549904541515545	-0.006484609119832355	-0.026735559524171067	0.03056635590366364	-0.012193368426459433	0.025116000750032043	-0.02118428287144578	-0.01997935751319041	0.0012109473336105953	-0.009587585551752053	-0.020787164398864376	-0.012089492305608265	-0.032360704872184794	-0.07607420311197516	-0.05704833540330358	0.07705006294109068	-0.11126146378058684	0.04727557341945931	0.019123402547393437	0.03532291284523721	-0.027749426018818878	-0.004185364552280718	-0.03613430395093317	0.03173360092160309	-0.05201135259078816	-0.009840864757925913
0.0006559303309097782	-0.003504525566789201	-0.0016066768100725525	-0.0041922939129040975	-0.0013893520563117072	0.00737344888173918	0.007198536211085006	-0.005487173422616435	-0.0006512813378323763	0.007132316388095866	-0.008596607655519103	-0.015952791728071812	0.011087838445033959	0.011062560312273489	-0.000866577611149956	0.01001062658486852	-0.015001308488935656	0.015157901952692608	0.02950835688055467	-0.001038479558667209	-0.015473335039975444	-0.036533369358856906	0.01532776314065641	-0.008500479852984985	-0.010693572019209186	-0.017970999679494944	0.01031689208109279	-0.05474226625698013	-0.014500219543380884	0.002650419946553186	-0.07320940136271253	0.056489784734743434	-0.06084092057109072	-0.0063784385481985735	-0.01765066793056682	-0.023250056613784847	-0.003519112087062629	0.04933029937959021	0.01673964953106446	0.08523217700360346	-0.0274802765531764	0.008689928338710764	-0.015455263138766849	-0.15532596523698158	0.014997280639568795	5.66344136084234e-7	0.011587427439317162	-0.010067370285598622	-0.03257036833768013	-0.0014188243695971315
-0.09861675675410629	-0.07337708884416226	-0.35374764841986955	-0.10008025204317723	-0.4130432267009172	-0.48693267397472634	-0.0958019550338243	-0.14948755304299208	-0.22225056742039828	0.16667897579871194	-0.08601891250359418	-0.027471053904803852	-0.2669148319670699	0.06542523822418492	0.09252084075479439	0.08897709552600352	-0.21017956741274527	-0.0214986107450755	0.033076484814505515	-0.09201076286256843	0.1180200626611844	-0.17278376488679342	-0.09624934349942896	0.05868448095212481	-0.08830404584926341	-0.0023126852175316885	0.07183538284842418	0.10443580094072316	-0.1423717020627736	-0.04168659640848536	-0.034368456374877614	-0.0893252502131185	-0.029033277746772265	-0.03674437700180948	-0.0479448003490441	-0.08133355442231938	-0.0373322714834671	0.007079391389251011	0.038029133697632014	0.010100078791906497	0.013360567806436057	-0.003328504188693432	-0.018303675164745604	-0.01887712347901591	0.026000277369545473	-0.016371107319852137	-0.03928194003287801	0.010881403318085396	-0.04989976170940835	-0.0027691206320146766
-0.1614937742307984	-0.3794735218085628	0.16729792007255623	0.06941351342495251	0.28646238954128467	0.05229877534467722	0.14279952999150156	-0.06817066224180972	-0.09126603451179874	-0.08389905895705414	-0.37092219432145634	-0.18690398115038773	0.23259557746400725	-0.029148377370056947	0.13366250863644383	0.031546650780894664	-0.36171960978029255	-0.037042557470482226	-0.0018912483148906534	-0.14283710289813345	0.0033142864922657625	-0.09749978161253281	-0.05679306272770199	-0.018752777035457885	-0.03165168813314464	-0.011423590917989383	0.025198974149482786	0.017162381770221922	-0.1180065738421418	-0.0983722098628418	-0.05169600667759163	-0.054106494505609684	-0.010116948834388774	0.015026115893013905	-0.07540796813207802	-0.06400270010375048	-0.012247863069392706	-0.07846870879139817	0.03970317916254625	0.004952169527270983	-0.06827975076568121	0.03838336164651018	0.029730695985559916	-0.03504065175388496	0.05445573690846973	-0.012118997049459828	0.03134747414374209	0.03810134618013346	0.05829010042842708	0.03781924054285672
-0.45668805497384585	0.3248231194546392	0.037224062603727064	0.016397833535182597	-0.1065512294279876	0.07509030562071807	-0.15514089938450443	-0.14493934142743153	0.0933291021967942	-0.25473253208932434	-0.029752761722901755	-0.3181358067134388	0.1795029036310137	0.03283304555356749	-0.0911035645563528	0.05646509757955699	-0.03112822637474441	0.08692374407968248	-0.1330055295261464	-0.004055980444711711	-0.1624188897058056	-0.17767949517603304	0.1892171152554552	0.1457197731888821	-0.10775308522375898	0.12439282916455774	0.025545198144468248	-0.007707490430601954	-0.09672308049934383	0.04829470124259887	-0.05855873887089221	-0.05726822949491647	-0.06949354921055012	-0.010384112979753928	0.18285471470109727	-0.038414106951704476	0.05813016526888259	-0.0004146509215994104	0.017317456413923345	-0.09161494892923669	0.034422050498910235	-0.07830331621012399	-0.03967332242143795	-0.011599825255769658	-0.023982820551041152	0.11756577738080126	-0.18726816600084656	0.12603680961574998	-0.07704875317081006	-0.058239669545215186
0.0026026684425083514	-0.2719499830575786	-0.0676180147537098	-0.2985822673504258	-0.07937449039483371	0.20429985053705468	0.11055517189132054	-0.19192374597194137	-0.20452860254725122	-0.08487140565107887	0.01916030676446727	0.008764285655686418	-0.04242639230726809	-0.06515987491985409	-0.009365941861519702	0.045999061337555894	0.024470275476432157	0.22402239261557771	-0.41263286461842813	0.166344206169209	0.10296682092388026	0.06973206306275044	0.16598620179335324	-0.024713967652528403	-0.10607059753297482	0.09747283118527726	-0.04418200432121836	-0.023976569962187402	-0.039160034312503346	-0.22179082116206483	0.08543724570448095	0.006144499181210093	0.0332392843792731	0.046300640536039855	-0.009531355963439112	-0.08185132859790807	0.043042407928267724	0.01781183525174663	-0.11323535663188784	-0.010787379815626892	0.11783907459646942	-0.08496297019625362	-0.07976230434200049	-0.1396288149498998	0.08063090689303537	0.01001469283881546	0.06276194831650288	0.04171509999622654	0.005213029952888637	-0.05633604952114185
0.2550920111134745	-0.20127077388103895	-0.20736839891183537	0.14218064630642177	-0.08047362551725802	0.0814333698927014	-0.015048985428639357	0.20916661437355802	0.09348531140825989	-0.12385995234614772	-0.008780078475598238	-0.1993900042682277	0.042898593222802844	-0.34115759734219675	0.09863296967696199	-0.051028615930667154	-0.07398287108240571	-0.15514848276326815	-0.23008197544050826	-0.12643913167433368	-0.06465810555312546	0.06219019924873663	-0.09338347736729515	0.04301158407046142	-0.18145058639296138	-0.13688824850347103	-0.02639701241345408	0.1341986851488925	0.016488750364154633	0.05732386444116816	-0.07688583140174499	0.039005619346820064	0.08191674318742233	0.09105667055813883	0.05360905650740825	0.06316716701468669	-0.02246691618134615	0.07306622773561453	0.015207147143820886	-0.1339622409804925	0.05178442352548272	0.12820504501000882	-0.10890428869048005	-0.018036469082865908	0.011391531338079186	0.06636706240584056	-0.1636332975341718	-0.0067405356955205775	-0.04445405842811493	0.02313940172115439
0.10448918671040439	-0.016938557814098608	-0.013354776108240804	0.057731213786989005	0.02939228980133342	-0.17621749590939428	-0.062457080015585635	-0.15908164845835873	0.10835763539121229	0.10494932845295102	-0.02928589370853527	-0.049258236860964276	0.034503522006038186	0.02812823248208346	0.20575100497535928	-0.09110561325535205	-0.0024824673354598772	0.1214082904939777	0.04289130803504211	0.09097592377541204	-0.05768031964595983	0.14089184368915664	0.1124853344935415	0.08139679371907105	0.052371838777297855	-0.008744598565710672	-0.03316483642893174	-0.06781423384144078	0.02369776205950403	-0.1459869471442226	-0.13035089355845322	0.0022979563816891823	-0.19410932009395174	0.23704160484312609	0.11005044654570564	0.19163103277496063	-0.06335865599996912	-0.08720517168251257	-0.08934378955991351	-0.09749806697039032	0.11461572626504662	-0.18714688483319672	-0.15480968731529626	0.1496926499898816	0.10396053235322415	0.07689092626701696	-0.017503762150867526	-0.12759999787249804	0.050975466661948965	-0.06285247900541524
-0.029212750318562596	0.0017143971685783447	0.07321694149453048	0.018514711483959587	0.24155878754960322	-0.15789317849977827	-0.08779132585214089	-0.1833913285454545	-0.04114270216309196	-0.053307039175868515	0.13263002733918733	0.09564968482135197	0.038821705722650354	-0.003096463613018567	0.10619259668140256	0.09000089445926891	0.11136566646375064	0.19790132353223355	-0.21940337461244705	-0.29679474826875885	0.007948174870427621	-0.0015556910711178335	-0.1469126279782071	-0.17124214193616843	0.08210201732748865	-0.049571571466406165	0.04968247521740021	0.04566926846348091	-0.012409305510187707	0.05602761654296981	0.18867378994873515	-0.06632419075857487	-0.0317459948105104	-0.11042980471156573	0.07306834326254671	-0.022788547091905358	-0.21082111702962528	0.23030635795763488	0.05284831136192028	0.05542980546806686	0.08952568022807987	0.03808257368389022	-0.010088315653889054	0.04283192343781089	0.18089737906138964	0.05124576300961402	-0.1103422883143173	0.03361924397942484	0.059092369780709454	0.003749563254399721
-0.07928587803033889	-0.012809045362251267	-0.12006215861189706	-0.08085963478211416	0.09189976361940448	0.052399733686291444	-0.18220774562084682	-0.08719356041885588	0.10056767611518302	-0.11235955298327734	-0.09374324425643929	-0.0903042826786358	-0.050823596370094364	-0.060190276717848844	0.05672917493901024	-0.052902000936464	0.10924410634747689	0.01793919952154987	-0.0466963424335302	0.0006458465734721849	0.10009379053042636	-0.12073716812424223	-0.12130331941132629	-0.1300529202954454	-0.07639841891395292	-0.030639498238205005	-0.0015479628723433503	0.0247214210407954	0.151261496626021	0.21451372914353495	-0.044898848311023615	-0.04215421939890661	-0.03661712372478224	-0.09306329067994704	0.007137293028295865	-0.1600839712320425	-0.01114023857853397	-0.16947212075407941	-0.17226114074235083	0.20533395591194253	0.03136067036160061	-0.04046599452756328	0.058285415794154076	0.10312096266832131	-0.13805848566266155	-0.1344343422619886	0.08182297115580216	-0.1252133617946785	0.07427629458663709	0.10802367392478976
0.0575576852934773	-0.10495504453178091	-0.21307254974756884	-0.07874087200514782	0.022839895095584126	0.0409057250584175	-0.13318013257795328	-0.12573916907865096	0.09549242453536053	0.1039299458417241	0.11041467724464385	-0.12281135479864377	0.031071304590664133	-0.002627576470594223	-0.10819475460659415	-0.048565003326224446	0.07482847917949684	0.16670073479480763	-0.00920665767649941	-0.15911169240678957	0.07121171519535396	0.11486985531182381	0.0986539599806863	0.1567489645984283	0.02271315592432424	-0.04619270549190532	-0.15749347444489814	-0.01996416818824682	-0.06528891499470682	-0.10234740884596888	0.032965011489206435	-0.11081325924167157	-0.008640550192174419	0.025557409482254576	0.09163692377545751	0.12520197838775873	0.28825238412582005	0.008992725368703672	-0.08839027159602672	0.12407139696295978	-0.14549526004627458	0.032899909080815484	0.1471023494642333	0.01614895796988356	-0.09743471101146606	0.01824868634174301	0.03159366772102145	-0.0013952710973974339	0.13018980975886502	0.06493584132695489
0.0460001925341002	-0.11436300159589353	-0.1212146975863813	0.1396697515163871	0.15504402395406486	-0.10991202034378243	-0.07526000947953232	-0.04010564745046479	-0.04668549086710255	-0.030745336655582614	0.06453598327166438	0.0064297442504283875	0.12372418178714249	0.006182401051588012	0.06391882723232606	0.14032559196084265	-0.020140679103495325	0.26650009971183025	-0.012295907644949493	-0.027213851306623522	-0.022005794611559475	0.0028960283447127914	0.03147381910304396	0.020197807907499414	-0.04098221432935652	-0.08694389523603559	0.10402331533059808	0.005929438966764934	0.15327904910101395	-0.017454178015563804	-0.1171484757572426	-0.14163329753931264	0.19344847841480928	-0.052337995985005346	0.04987188033672651	0.04888440047194448	0.05538690637404395	0.07636478243543962	0.10153023567915673	0.03463459207807615	-0.12471909253558368	0.031757511798847234	-0.06644695629627229	-0.08384940143650083	-0.14261401053664405	-0.031150363045770627	0.07091551181288096	-0.019044257004310228	-0.06096035649655333	-0.07262833414048582
-0.044469375442228794	0.02182237617551095	-0.15264491320089152	-0.029722593722079593	0.13919879497409732	-0.0009907969555150524	-0.09700770363087033	-0.02624410993932428	0.10562788525558653	-0.04989454178379945	0.02769915008849799	-0.0643567801525299	-0.06335467529119934	-0.031059149529222414	0.020350731274083246	-0.21151477072385058	-0.035160045262757456	0.18939380208077036	-0.05379929205095795	0.04466656157992809	0.06002748213690798	0.0035678754652809647	-0.1636288533587254	0.14881485370999514	-0.08621350887306231	0.03586737705539083	-0.02600719788423517	-0.2288873994534849	-0.06624616892171295	-0.01954742966892361	-0.16703390211454316	0.045601068363970106	0.12805588426220146	-0.11508200878258629	-0.08942317706244032	0.08562252200627664	-0.1260656283881085	0.018520667186320425	-0.003469353724034849	-0.041075701088761664	0.07083348514944376	0.039592982395849616	-0.06994847496030805	0.057252254842722825	-0.16320643868242102	-0.13070801911368612	-0.09540313132486677	-0.005055701500529496	-0.08581453204240508	-0.05085681966303957
0.04844754298706974	-0.11772738223808443	-0.231836426712516	-0.01928513458587965	0.06345760349404453	0.12362403583741144	-0.19529109051424795	0.0058459261415789296	0.14127614636035135	-0.05617907125367487	-0.0021712858860089314	-0.12667368975762702	0.011466411220579398	0.08924954530807254	-0.08939888213392697	-0.02860884509246084	-0.13029004302406655	-0.07030265788833197	0.04445790563915061	0.12647985996959046	-0.03563476266939859	0.10263802451330255	0.07636644053711984	-0.12153189128709807	-0.12013951781133889	0.0026315653106108484	0.04041277209869996	0.09722148305648928	0.038174583562836484	0.03539550654885379	0.12608688340771865	-0.041124401829565733	0.014573258419498702	-0.1241710500020011	-0.046379063923758776	0.16391587139176117	0.08747340087573774	0.04258207328973554	0.1295672363475784	0.13099319644129848	0.037064110382375885	-0.11307998680931593	0.09917066857340805	-0.017554551724918946	0.13243178328904479	0.06378290192444189	0.055552626567906604	0.0484047062296882	-0.00027177063797077794	-0.01955985550015897
0.08908087004352713	-0.04469173005533763	-0.17635066070895572	0.18349800484335266	0.16228501361632938	-0.10963049998683864	0.033198339800396236	0.02840805841887164	0.014172379236517187	-0.08936097797681891	0.1445192362254643	-0.013079776946841884	0.0004258295858078666	0.05267303266725511	-0.008782251608285637	0.023657370822616375	-0.003453088274051788	0.008069287041268587	0.08251340686700519	0.18301368478105923	-0.2265013499539597	-0.035068596115304336	0.09327160918587288	-0.05105092587431975	-0.029566869036879266	0.11696234485492708	0.11577248005302708	0.07540908201465318	0.00279593489349024	0.043393198164190724	0.02863101904856285	-0.0899051932393763	-0.09100914648746561	0.061628979078052315	-0.016132633704081967	-0.049125821601180786	-0.053179753953646505	-0.09837722828797399	-0.16595927075038094	0.09173969874496643	-0.08632489307413169	-0.0372654997057324	-0.11634577799217832	0.048492539842133704	0.028233671009498196	-0.0794267926813052	-0.059957644037032284	0.11144812578493249	-0.07795498184261217	-0.05132406276113279
-0.03934185761428611	-0.0007658414856825921	-0.08990427388392079	0.02079871876665671	0.2011068760893766	-0.030828727251745694	-0.1420946765084499	-0.05165486259190188	0.1211641188156931	-0.016137065968121186	-0.10554769394637226	0.15613925874220952	-0.10620263489989877	-0.11558009619807486	0.04819603956869374	-0.13202433430204133	-0.08271488540679552	-0.012524438793085279	0.046013445290609904	0.10055837655064351	0.04907941767666115	0.11561095559999669	0.008915094635208915	0.09779826524456331	-0.030087953968907226	0.1758566034294906	-0.0855036089693217	0.001625332596661741	-0.17650327437394733	-0.002933326757014819	0.017871647888190532	-0.002484124065867538	0.017914337764392982	-0.09316975691154297	-0.043384044469182655	-0.04702973098930162	-0.07667710448087554	0.126735603981867	-0.0314672260269869	0.03553432302173595	0.10269189168133881	-0.06903176977270145	0.04331347505762861	-0.06895974879372627	0.09494940558527352	-0.06754699739149064	0.014350552032989513	-0.11468747050777052	0.03491486379131739	0.06089307535185116
0.022017497795062856	-0.07057363193222548	-0.15705562263059153	-0.07799731269500529	0.0632890153789312	0.11653640912312274	-0.11154781238041886	0.03146602236920615	0.06981614301107074	0.025098565940798238	-0.02095397980941662	-0.033401661462357776	-0.028648175002514233	0.058287953105022536	-0.08162960429999637	-0.03409089794766125	-0.06652871421092718	0.026164773616197103	0.18286940891303888	0.05031402981910627	-0.04633198900889793	-0.04100164965546074	-0.1072017115275274	-0.14908528415263203	-0.14531145602253798	0.03190945089415262	-0.11061013649243173	-0.003302377222754848	0.020025679416203625	-0.010930583636854938	0.013760577187028736	0.01725865141450177	-0.08533632527013536	0.09646206335109786	0.10495285299533454	0.036745200309393856	-0.05821865397081859	0.04425296713970461	-0.04544231383475122	-0.13156547417776362	0.1577214063393276	0.13784791918336056	-0.04977545593235211	-0.06669791535510673	-0.03295916667010757	0.056889121700373885	0.08114058033572016	0.12325916798455351	0.010208851556124374	-0.007816320848851296
0.037452407460900575	-0.005233052949236394	-0.12032259251503849	0.09587106420803812	0.10713423402573488	-0.07270578350065669	-0.006520419251536568	0.03451300135140365	0.0076591118862191394	-0.009061755849878284	0.09476536490822587	-0.037278635925063475	-0.04612110047344618	0.03212631797658329	-0.09296292288042482	0.055799503338666505	0.043122435730744375	-0.10169658326182596	-0.11608902349610686	-0.10480799521881629	-0.02594887166466222	-0.09788984748231905	0.023815674814589037	-0.0481056495601189	0.0004324702774377441	0.13511546854883827	-0.044031078395997306	-0.09332858451189688	-0.05479665474340484	-0.101486873377103	-0.10779811824429637	-0.13423955962922926	0.07236276334615818	0.08419119563085653	-0.031506816181603184	0.1013004073151626	-0.015860548946724878	0.05944004766937777	0.008395804487068588	-0.16485960664276159	-0.20664149720673083	-0.053550655920332674	0.06038888801420557	0.007274602178169786	0.07303076258227476	0.002399789636423462	0.0797319281516008	0.02764875989983645	-0.030658246006211073	0.039076545223308876
-0.014554808577399811	0.010625884281409707	-0.045549101835022275	0.06370393711522043	0.10547611372943129	-0.04632996813701602	-0.15492667352903502	0.012137633611135092	0.00611400684953512	0.05983969885127721	-0.05484019052243326	0.0828451071627183	-0.019365120025720238	-0.00028664317880814673	-0.004878085695308026	0.04634075273283294	-0.008631361629839022	-0.062383331134177294	-0.13831209067140326	-0.09041294806163867	-0.024626005457231592	0.06278489828518262	0.16973323554932224	-0.08895254859536285	-0.006681731086482654	0.03399740252514359	-0.10250768273105518	-0.08343500328268838	0.0443096792129103	0.09734646687092371	0.03309035760477598	-0.09666591070325671	0.14398926163000922	-0.03798246355358835	-0.09981809307829245	-0.20372776907073276	0.13496849183879864	0.08162390062222827	0.007984535348761264	-0.03796030128841982	0.024292789959198355	-0.12833266717104785	-0.06952006403078032	0.1512682749155015	-0.06309263509990554	-0.023187124352279827	0.05438717912103814	-0.020058215004484847	-0.005490412943828939	0.04988944413841269
0.0018676898775281726	-0.02040741316959927	-0.028746388194865965	0.021880150644542105	0.08797230390718705	0.0068031358856986525	-0.1439882106476844	0.01098760005317683	0.008925022242958857	0.020956723933037567	-0.05168283015624797	0.14084032205469454	-0.10656309303192024	0.016092958434628254	-0.11523568332084654	0.08018922943433734	0.043185959007075315	-0.042537588645322456	-0.09689750988670673	-0.09668580263589542	-0.10315403120609071	-0.05260009654705521	0.01058837527699629	0.018692313337776743	-0.10785626810650606	-0.03580034818241263	0.01212389939280057	-0.08903331955636154	0.16050261952204045	-0.08064501979070238	-0.11651419182257211	0.09141698924829865	0.02106932314888677	-0.0033012777799517968	0.043636093198278124	0.05799759275155311	0.03149009688894245	-0.03636959357701063	-0.08103032034195663	0.09798888341690323	0.007256304266061617	-0.0032298740404394432	-0.004581727687701648	0.0002785534440565493	0.25792031327351894	-0.034366443994136325	-0.009850138705523774	0.05764056724171579	-0.03746345486591537	0.01773706380099807
-0.012299631537761403	0.009081918920818359	-0.06831588857564835	-0.0008450579349581835	0.07745509865590852	0.02873033781558336	-0.08910356443535235	-0.06063884491688106	-0.1009798630565805	-0.03175120783455314	-0.054232199047721766	0.08020819916223515	-0.11133424527507427	0.0681697101859351	-0.030519170755959217	0.11631106995617907	0.18512474602348908	0.042356444806852744	-0.09523921882172479	-0.019153462358445228	-0.13497366718152673	0.11214853564078725	0.0032194456435151366	0.043290004270432926	0.07216900603405603	0.09070156105332504	0.05629617614164127	0.07123330751287892	0.031555030484730816	-0.031166340473769073	-0.15699906576044093	0.023166610573448224	-0.07621070789646256	-0.0011117048085111034	-0.07508014222790997	-0.004412240694609786	-0.009924224164157447	0.005130600786546986	0.05542793042797426	-0.03943317582555836	-0.05065747046985594	-0.04490900430572867	0.07569699028792769	-0.0687495127016074	-0.0008193296321927779	0.012704886595083034	-0.05459183897365463	-0.030928084568266675	-0.005224244735867599	0.0303227589765229
-0.006587795759077046	-0.027709870908590072	-0.02557011632803182	0.011755479781007562	0.05898334599342379	0.028052538036235412	-0.05922908919896853	-0.044905344647743366	-0.08216829532074453	-0.04215005672839712	-0.020389533841776844	0.07373165335293597	-0.055819910468732956	0.008698145401119788	-0.025644393030653054	0.09760284351651331	0.17420924461484152	-0.08401116803944765	-0.025580199328562935	0.13059299420772763	-0.05567447675477421	0.08293812236725234	0.06172620624108158	0.12649703953374863	-0.0593725155873525	-0.0393990200260735	-0.13065711031568122	-0.05469222600939175	-0.07433651009916281	0.029435973187709047	-0.00584764018129948	-0.012273699433613085	-0.1205154706250312	0.00009621002335385986	-0.07846861993535015	0.11471615942334193	-0.0633370867528707	-0.04143129214110197	0.06946973509047369	0.03515002863743115	0.012899526308786768	0.11668248290567404	-0.15002007605204457	0.10736847084096753	0.010112618331180493	-0.027435726716055087	-0.02627948351354689	0.04014312920600409	-0.002395239310341458	-0.004218678951859654
-0.011569978000211634	-0.009727295742260772	-0.009863702609746026	0.03524649296300497	0.05923618814313955	-0.014347683162675448	-0.019827004926532527	-0.07354561200144766	-0.07895127145413783	-0.0731471556135766	-0.00808398207589941	-0.024287495900074903	-0.08009538827141946	0.022408518380915104	-0.06031672133408787	0.07026241552560823	0.061203233544665475	-0.02271085761213864	0.029341804954202175	0.07918268694632061	0.04995645402387526	0.23459730180020627	-0.00653377363590407	0.020685874377385553	-0.03620631204426738	-0.04587035802385496	0.0024956066541064886	-0.018414691210205947	-0.10868894833342457	0.11367073224920296	0.03795439023357907	-0.05438262715256999	-0.07975438832804048	-0.032503951500500165	-0.020173398762846642	-0.0037856691149087997	0.03200281827082881	0.009011697931751828	0.08314057491802893	-0.12008846196634013	-0.16998276979314322	-0.009778702387807262	0.009359105976291589	-0.027304212868740924	-0.048604328633358354	0.024648812614956682	-0.009972323627288348	0.055192258335040635	-0.033513501048740915	-0.00952247460367247
-0.005796334401285297	0.009370242274570487	-0.004748518637305917	0.08107275608908344	0.02600196542564093	-0.010836525665360846	0.10785055395476581	-0.023664542363948306	-0.13093830917778415	-0.03954936373523788	0.08417897066577343	-0.12961070382440487	-0.0402424370644808	0.02563443806772738	-0.10698445473304055	0.10408749915338683	0.0003490470342207355	0.09180640733927695	0.055056533578927064	0.06736218246158777	0.13993367766919287	0.12506698782831407	-0.09517006894989273	-0.09517828726181944	-0.11873243735119621	0.04430675547304826	-0.02150174982623056	-0.10398595894149178	-0.029682060743725897	0.1400106705827564	-0.006183968382288053	-0.01930178038054663	-0.07009285006937767	0.013224880459914726	0.026698505951313768	-0.09600214355055416	0.0927680968391384	-0.1277258973576625	-0.008725849689715091	-0.01279674649832067	-0.002169789559991407	0.02006558947022511	-0.028695829071674422	0.008054311044774193	0.08511726864131058	0.028729153357317124	-0.06242365718770222	-0.009816536142263677	0.02570716902569037	-0.001896481712948886
-0.007245353761745347	0.03235817463560231	0.02607519866887071	0.14091384699037227	0.012835742872956765	-0.04305601111229986	0.09438968580987907	0.052831060755988146	-0.05775831672993495	-0.019166921398573157	0.03886164155557575	-0.07410952364433418	-0.03756250592952071	-0.06497440142917625	-0.17551652805184192	-0.09947285064532443	0.004553562028720898	0.06410898137338236	-0.0078093255154765215	0.046635715790228544	0.20944803766739062	0.05385175764683577	-0.0046053249282636995	-0.009771437314483877	-0.0005168220047124623	-0.019581405257167776	-0.03338023535939323	0.0005690041145264904	0.021500072943333663	0.030823784021409797	0.039892406663237054	0.11459500026791684	-0.06290839447649337	-0.04143931455353577	0.0013659042879471464	-0.03963885769834935	0.015107532307333211	-0.003301729769311198	0.05171000984051054	-0.03298457278295399	-0.0712472553702045	-0.11366360032151675	-0.025560603319305392	0.11293711996166744	0.1281327830134517	-0.06882531321256574	0.02643756581234411	0.026091409604448522	-0.06478106833527823	-0.0020335918968298478
-0.009493594497060567	0.034768274415490144	0.027935892998102566	0.06537843128600866	-0.04305359207825665	0.052513853803414744	0.03443375762762873	0.08094151000387571	-0.01600491991304372	0.08673046742266188	0.02640997135684449	0.07751391697811359	-0.0067278453852936005	-0.07414463288071005	-0.12591294446743412	-0.036912189191403294	-0.06608579032199954	0.12912333668067572	-0.06446978036821885	0.16648129961089317	0.011149842611870811	-0.13680805134642346	-0.015244343400294206	0.10105653406860135	0.03455778157978392	0.03803868352199054	-0.10444204343503469	0.14163981414169546	-0.06343242238379768	0.05471236418112259	0.01655958494350395	-0.0691186042036326	0.0005008005652125825	0.023743107900641214	-0.06414314244176592	-0.128434354615489	-0.06824991778816653	0.04490881727361202	0.007954125066918784	-0.014420556280423444	-0.09784924023585174	-0.00801647644562495	0.048539344362682875	0.014214814837808325	0.1317064592895789	0.014902410863753119	-0.05018212533906572	-0.0024912633091741174	0.025230431477280036	0.013779502816901225
-0.00709505802165219	-0.0014458261778799461	0.026544287393401984	0.007346074360428386	-0.01962421255762462	0.0676950764181925	0.006741102136233366	0.03710301577752603	-0.004876994944771715	0.03376645644635492	-0.00806846082440292	0.14364531475321593	-0.03516036129376994	-0.1006148251002736	-0.05105825518195992	-0.034236188418828806	-0.04267240802735091	0.1271526070792357	-0.038832663856563344	0.0437009948389349	-0.057300161567058534	-0.0740756943925058	0.0613132492375688	0.06447139701296518	-0.09837961254307614	-0.01331428852880996	0.11923612732431124	0.11483566020124115	0.022889775993936982	0.024160247766493573	0.0016669006465188443	0.07855795803589495	0.031133836720690835	-0.0030411633044680024	0.056797103921026805	-0.10859936240673082	-0.03867261372663845	-0.1045419921477979	0.08512352072421075	-0.08474791700445437	-0.08213030653592124	0.10075431539411611	-0.04785250905895973	0.008938730654422569	0.05416018022286667	-0.014236523930662416	0.012965954183280417	-0.06292174698498718	-0.012091773057376735	-0.013704539600917299
-0.004040193179686617	0.0015407874731439204	-0.017548814975254495	-0.07627501558256479	-0.03243148180085659	0.052761594261007225	-0.04039507496754731	-0.007446417032726458	0.02865612514820832	0.003990778412959127	-0.019126112700044592	0.16244952203184826	0.0971180665425449	-0.06379809368928618	0.04539636444648004	0.031036608334599633	0.06508551800759924	0.013100099591596713	0.01832406378835666	-0.016030807405001	-0.04302822053895669	-0.009359420523317561	-0.00699222861934831	-0.03794079346827497	-0.0003883387714114228	-0.032900277851594516	0.144007706936648	0.02305094195280646	-0.13345495864750145	-0.02124557811513811	-0.08078486723590976	0.06285676749393823	0.036606392635637613	-0.09340657883616031	-0.05159565911619121	0.007234790351152539	0.07847548807461652	-0.12234101415545576	0.00654229756401506	-0.1809557806877076	-0.09908581111271225	-0.202788674462803	-0.0773386167722751	0.03140712682526392	0.04962928439639416	0.04521222784400024	0.02273555247450041	-0.09591493129238216	0.036751852499513425	0.06332778729696037
0.009459280875797728	-0.026779540995817773	-0.00921782709487886	-0.07527662746534655	-0.03784125128385371	0.005437193968845547	-0.05101351430429508	0.021858047349584638	0.021978436872963934	-0.08926179744273034	-0.04696269432379335	-0.027032086249627746	0.07293581910971302	-0.018844491428052633	0.1139038796300293	-0.0018674728984244132	0.12518608827431538	-0.10625427014955718	0.061986333217657605	-0.026304331226252017	0.029056990009020473	-0.04407319704499153	0.0031997786782190455	-0.03542917050460307	0.05087957041503323	-0.0574912021418906	-0.04953720169986478	-0.07826792891049146	-0.06845486207393325	-0.1645217891462907	-0.03358650134580871	0.03927449259052231	-0.030627043643272737	-0.03982260399710861	0.013031532603552123	-0.13588427153473995	0.063178883752409	-0.08375540925674137	0.05748328923083729	0.041678226249775636	-0.032933315758502	0.03551861028438689	-0.10912798017219225	0.10146380125441745	0.10157460748209596	0.01656347668129335	0.038799399232305305	-0.007245386434754607	-0.04177775596795725	0.0034134510485495026
0.007983171762365708	-0.010575603327668775	-0.01429022683889738	0.0004053944690897215	-0.031053269050091384	-0.04722420006287465	-0.012102572663460282	-0.005332685574405261	-0.010272732491265056	-0.07047791280715693	0.01607143738382904	-0.08674865776853095	0.07324440748623945	0.04786424380354865	0.03808635880483719	0.0538279554490356	0.0702024028847559	-0.1341887538602354	0.0023948085986454093	0.014495750065883366	-0.010443298627893977	0.08925278984004736	0.021252428123416548	0.08693529910247676	0.14686052449285514	0.03677485836988325	-0.1033541925111674	-0.0014492676862590814	0.027705882767350032	-0.07349836437590934	-0.07462411821554187	0.1071394576427992	0.08959902275486664	-0.08963682656085598	-0.024035449342687646	-0.017516869359048375	-0.04327001306258183	0.015795474934578634	0.006454500414071758	-0.08935481129265717	-0.050856985486096726	-0.0016770988814386002	-0.0768713758391354	-0.11028204272522786	0.13250878186734671	-0.012885795234376777	0.002824672820476881	0.01668058247047396	0.0035354892283467124	-0.002746810486003318
0.006233346522899259	-0.010278573259181198	-0.004792936045595025	0.014482287585553434	-0.0017775694936311833	-0.021278816354371677	0.030761798348029817	-0.04992303487799435	0.006815968281075485	-0.04144265248743746	-0.03405008564335569	0.042553945331532464	-0.011989528860400686	0.06325380827352284	-0.06321292727187124	0.029083401306038578	-0.04030806782894006	-0.12237234829517893	-0.06394123079481322	-0.01977740821576454	-0.0017560615760664477	0.06486374353637145	-0.013579954531498982	0.15321299455428455	0.041532608038109806	0.18385520331149818	-0.03518149570001414	-0.00023737985470593387	0.022578286246791316	0.03689472631537319	-0.02374961244793343	0.022313339153184154	-0.0035985813122506333	0.002857758155989905	-0.0009356660282899779	-0.023156108896295866	-0.06722302848040362	0.0409862789347919	0.014448402170870497	0.027876831656850738	0.11053489059593886	-0.005892209910768124	-0.12489618916229843	0.025594945784608334	0.05680049865099819	-0.04962908354159485	0.039879108528338175	-0.018363300663711637	-0.012662367567830582	0.005225166639392556
-0.0033929071456834984	0.0007786316110706378	0.026761950203264006	0.02108004790190179	-0.00040369571181195164	-0.024609421286191036	0.010507022109769051	-0.03312679513917998	0.027971781134841972	-0.04349361765390082	-0.10692112653535782	0.05891752743556634	-0.07705782673858376	-0.009549606469507067	-0.021783393079407166	0.06739347927038773	-0.024689118871594966	-0.028602444840911255	-0.08055057377869063	-0.058837479093300685	0.03952411982431594	0.0487437147461296	-0.06622506865837192	-0.04667867537109743	-0.007767168336936617	0.10249707654863961	-0.05954401974432601	0.010900917631987497	-0.04150198849012282	0.14760012725600927	-0.07953857145486583	0.08522297161733296	0.043986445862869525	0.08816920238929543	0.1501958547219416	0.07600152355538037	-0.026870298467111694	-0.0766516726371731	0.03132462812356547	0.03649228485132981	-0.0482504384712066	0.06044261817467828	-0.032973284019037125	0.1574373596598617	0.16570160639379072	-0.01575992320851757	0.01760827005500312	0.03782470630809709	0.003319456538491819	-0.039383074801960634
-0.0005757468957806806	0.011175878513496005	0.031486781252442836	0.02588541745495677	0.022955773957606403	0.005622346035738547	0.06150384084732342	-0.08509312340924095	0.0032349100752173737	-0.014706085995110288	0.00973548979475838	0.051362173686111914	0.010980545754868254	0.06064530960303709	-0.0897271207284426	0.12108534986848504	-0.03599209959878996	-0.01815110925996939	-0.01648804288948047	-0.03248500007732112	0.05329283586160266	0.03611878214980921	0.06088252255181486	-0.0034505265821702658	-0.11499381784908409	0.08127756116700655	-0.027073573389812484	0.14128711614366332	-0.0021725492907802542	0.022273120642158955	0.11145578816207097	0.09280354521845502	0.028901115457854218	0.03712876155018249	-0.063796881295032	0.12124669867483875	-0.022717869750439455	0.04214921925309524	0.12885572686108077	-0.02245697377102333	-0.029309190777625078	0.013602175430692741	-0.038980096977064144	-0.07402125400907453	-0.09342333413904026	-0.052413585184416654	0.01367305501685597	-0.11156830522678905	0.05081750429825562	0.003407403608917066
-0.0010776064699668311	0.01294278820448775	0.03807276695220647	0.018575346973607715	0.010189665480368057	-0.009530866192481361	0.07414050256619029	-0.010702089651260367	0.01715385726566644	-0.020758569676003646	-0.07541848548770833	0.09344747011111877	-0.08944857479517553	-0.0020437444670587945	0.006125818034875416	0.03622673970236423	-0.05360587435650988	-0.02322403097253518	-0.06824835650643894	-0.04837200168828211	0.06410544574414245	0.03368685125648345	0.04318506984618253	-0.03959778623526514	-0.13045228850271015	0.045770495833019745	-0.041522822182901535	0.06357076920712315	-0.016200883634579756	0.03077343336991948	0.01765819717582569	0.1540229294581728	-0.017797636538673733	0.023538886396426973	0.010521354698292167	-0.006423640926029591	0.10809535590115038	-0.1693104770916911	-0.011914852803490746	-0.08738542447802057	-0.027462502259049518	0.005399046501545496	0.004991630360973588	0.0021323775807972224	-0.0921075733249621	0.0785531171525594	-0.00585410698599988	0.0015808439213106902	0.0015814832068101262	-0.03993540090733521
-0.001706733981503579	0.014480152044891437	0.03486267534261726	-0.00879282437497851	-0.02546533541491813	0.02073033452555407	0.028857558892698518	-0.030189521638537397	-0.02331759548396264	0.015871745610343064	-0.04918333842512331	0.03502972259292273	0.01761961716639515	-0.024269383111789538	0.025608929483593196	0.08706600349604626	-0.013766786971563617	0.06246456845862002	0.052192735930270254	0.00608197096086952	-0.01382740070538537	-0.0158081257391562	0.0015439963542739905	-0.05691134585609585	-0.04673347267694014	-0.13417136732619483	-0.05388547706141936	0.11369526123797474	-0.06905592922983715	0.011831427253072757	0.023522370727719465	0.06842068937296225	-0.05596659111255938	0.09304554140414631	-0.008177489249851093	0.031667729824419566	0.06841114880844142	0.003620401476574366	0.14761584844903813	0.16939630466034922	-0.055940940643607745	-0.06872365201306121	-0.1241928842190369	-0.029526056570913894	-0.07625258113174661	0.006648236420288209	-0.07963104768060192	0.008056650716915668	-0.018662060880986868	-0.07496328928847197
0.001020473831841874	0.015136513870716078	0.032068845836376675	0.005681006560835059	-0.005148267469985306	-0.022563990093968905	0.042343725703552645	-0.003102570015331831	-0.005604630773914764	-0.032997349417478575	-0.003792707177638744	0.0030070977802376803	0.01334002110558493	-0.023642625793752436	0.013424922334944776	-0.022664210467259197	0.02357076187827215	0.006959425304260531	-0.02558112038410171	-0.005463390795475824	0.007215441259904571	-0.012449728320430953	0.023778893944535445	0.0437762976893706	-0.05079011068834062	-0.04607480640740765	-0.02889749911055835	0.05905928029646392	-0.012288255249270989	-0.1055656399158691	0.11585900729355834	-0.007341159248236976	-0.07632754163548425	0.03766687599355711	-0.10453112549155871	0.02556183246976041	0.06486402521843868	0.08764605040853875	-0.04193559933768495	-0.042837817242864604	0.043352640000770236	-0.03227390892269644	-0.048205555729371276	0.07466467316488849	-0.11681231171899821	0.020571645481933513	-0.01817412958371448	0.02934681394526536	0.02546104817746005	-0.021802669921099894
-0.0005683547856010685	0.006326440598896507	0.023441893541218763	-0.024198154076610506	-0.019800043896384026	0.010548664210370977	0.006195775324371521	0.0138276776642191	-0.029212136221337878	-0.0021045641576500594	-0.016507001175826274	0.00006408416466389955	-0.004078083933785074	-0.07538201872009903	0.07718635709214652	0.00754299925502732	-0.04076657225362524	0.0737067847413158	-0.0029830940346437977	0.0488977725261128	-0.054332846632949405	-0.012563589184179609	-0.04896559842463061	0.03698507139468935	0.04584090211331443	-0.1357330866988943	0.001948328570663349	-0.037603637577534606	-0.10198675964012227	0.1645118225459141	0.05213737355175328	-0.00673468750435241	0.05710685342269431	0.0658586896692525	-0.003333959032024294	0.020501414227876394	0.06684780788186576	0.03812062594290494	-0.09247484252383938	-0.0028279145604821337	0.06679337087155385	-0.08644655542109357	-0.15223710466146326	0.02022086550077641	0.007721899758548102	-0.01621381814839955	0.01814500801913326	0.05715906395756754	0.03814348473576412	0.0012596926684528727
0.007052636101739422	-0.006671324178454611	0.023411996925742917	-0.004940539532981159	-0.014177301757670234	-0.022116885583707835	-0.002242901328834404	-0.0030772448559412877	-0.01847000529376837	-0.02759622875209512	0.041714774872718186	-0.06055669204938126	0.05355529214883222	-0.013199052034894587	0.037905897104939384	-0.03993331099973456	0.041985277880837855	0.011982098918890374	0.022146980385360397	-0.01596164042078171	0.021595739896568676	-0.05076839220736178	0.02040522993221605	0.04745181378268814	-0.03365531586406231	-0.08001002852797545	0.08516848286977563	-0.0817780267850612	-0.06612607213490476	0.024292985702550562	0.1396727420178163	0.036022418400676104	0.08860898896567651	0.05587564702023626	-0.10753468142767984	-0.02617462018555391	0.038308420191595915	0.057677993675273265	-0.14256845862316622	-0.006164748600039764	0.04290619633469379	-0.009449466541615674	-0.12929522616673117	0.008251496584472749	0.03795297735507024	-0.03246088403387134	0.021315930436807965	-0.047856149806582995	0.018507586338945503	0.040293429182693206
0.0033436864465449983	-0.0010024137304139253	0.01239429897134522	-0.01857123242016972	-0.006946568873538365	-0.009964324149125042	-0.00508980061627858	0.0036940587712146434	-0.01129606467024829	0.002085344083641067	0.03407377825892681	-0.008586053651982645	0.009364758469995653	-0.07329610708945472	0.07692203747218572	-0.08638256302497485	0.0049766303397499115	-0.0016580392678597327	-0.02778563861869175	-0.008547412464708906	0.029008820645441913	0.005065156870937329	-0.005129527058259141	0.09463866637775198	0.032711752448836784	-0.03141939648980664	0.06864276585130188	-0.027894318627654874	-0.027319086441065607	0.013565117482320789	0.02749566708748733	-0.0039029266700666976	0.01689914432276001	0.03382165999404419	-0.13188576250020137	0.06656767420971076	0.029524860143226705	-0.0645684893552437	-0.15857787185846572	-0.015819948307484837	0.03408218793851393	0.005313629096800931	0.05360207375896507	-0.05899084622822617	0.017571981137897145	-0.005380018232675331	0.01775317306722532	-0.003982767657344986	-0.01492720093497579	0.05447614450455243
0.002031750161226809	-0.011609309399167555	0.0061367729612219635	-0.010958655982085954	-0.018183294957205307	0.013043652536341105	-0.0017226503711674705	0.004938349819137683	0.0003992671971503516	0.0421157555629193	0.018098235852126103	-0.015244127824700693	0.05496696584451351	0.01174531123312569	0.008047796017125766	-0.04672664907373074	0.0005250468841367516	0.01626739611543367	0.01643028674963127	0.04892825387047986	-0.058193508019015516	-0.04970007757531284	-0.00036816394026474054	0.08976268278556274	0.017629849338652446	-0.0425433511834728	0.06074123270001937	-0.012148068644500363	-0.00608250306239873	0.06261896436332096	-0.019559149406671025	-0.0029299419802165374	-0.04153016808495642	0.006902404259311687	-0.01926105515393732	0.02341407698394555	-0.02597623592091937	0.0852281467533865	-0.014972998533273826	0.012330154355575398	0.07396083381169741	-0.0017374147907381456	-0.07880450488849611	-0.040175081100446035	-0.024354125249067667	-0.017550802640136066	0.007018530200122934	-0.054718157701540225	0.033986044708779556	0.03291481431451164
-0.007829056276578244	0.011083489124200081	-0.007782783469510936	0.004745716799496544	-0.00805815649286511	-0.020460918426265937	-0.005954159393669861	0.02250147904848004	0.010417392745669048	-0.0036364484668751137	-0.011136308893080173	-0.01564478141862722	-0.025479761764144276	-0.0006684884925550628	0.01852249860342221	-0.06059261195513024	0.01100206908608761	-0.018298331155653585	-0.05964300361101471	0.023663229325843138	-0.052879085672526666	0.0015700727255410322	-0.032373857921607005	0.012851954954183092	0.04650025450537123	0.008363197552382512	0.05186142083229822	0.06584043868662746	-0.06220245385166488	-0.06957189755133877	0.03802280135924757	0.02858538835626327	0.04261308876636443	-0.07125159394855221	-0.00919827067217027	0.006334649704290375	-0.04423602016052597	-0.16649682618289868	-0.033728065260211985	-0.05980608373268887	-0.05012489043174141	-0.02435646671214311	0.005141126598334317	0.13134757810914763	0.0616018430331507	-0.00750177832045623	0.04363309096764638	0.04836707661856308	-0.007506704892135651	-0.0076941630881061564
-0.007945310809800175	0.004255999858109468	-0.005168004476843187	-0.024636392644688667	-0.011597788988532802	0.0064956241057297715	-0.01847095255038407	0.01291702866993546	0.004370178801696309	0.02887549309849423	0.003181806637118966	-0.01879230434334751	0.0058271602080619085	0.00458173345094454	0.004019186090196613	-0.01481340104575822	0.011399814528738107	0.02693906661366035	0.017161780297674463	0.033988689455968266	-0.03074195124102475	-0.03617633515638935	-0.01834260013651065	-0.04183134343856077	0.023270707139580397	-0.05807367338607862	-0.007001091507636878	0.0540647690179628	-0.09460689881961713	0.05389480935261781	0.04140280409903108	0.04364730590588872	0.02851113619017258	-0.04202100262911565	0.08637590746998722	0.03729028796032607	-0.02835520740541115	-0.05870921377212347	-0.0043750182949028465	-0.02081689808887391	0.08530337684912354	-0.06924646109397407	-0.025360901893093358	-0.01871467013053325	0.004191212097620702	-0.0012957066167297773	0.1198343134597878	0.03472910483678804	0.01792472340573425	0.03258147486232017
-0.005000354090340964	0.011351682524203257	-0.011660741302710035	-0.00948923491623248	0.009613019349708768	-0.011923653694396281	-0.006999311149591416	0.003399360606764515	0.004250737620448201	-0.00401171885772025	0.015387282182002918	-0.0447650236250116	-0.004690440724887047	0.025047130828590922	0.007706401246500528	-0.05967944114876121	0.027240748707575396	-0.017899708092213026	0.04303650717342247	-0.05319474363000891	0.02777478444389747	0.028167607380407026	-0.009444068050374711	-0.04654617230775259	0.049781277376310315	-0.012059368889714142	0.03133489601523258	-0.007131296981646001	-0.016749876887967845	-0.12879361025500408	0.038395435811894495	0.16382066724933975	0.06064492248450279	0.014012351666190895	0.05423060494029663	0.01865717938928318	0.0445019566243274	0.03617246121507145	0.11948464457133658	0.01861627880937588	0.03813290816021833	-0.035293642021549915	0.009262982782358826	-0.08443358508640107	0.016884131339606506	0.02131672100337918	0.02079954035988392	0.042842735312081624	-0.036182170825309896	-0.01885989007148762
-0.0020225504684964492	0.00295450268707151	-0.009542235681211968	-0.012082726163611886	-0.0029264872576072556	0.010058787716911113	-0.025797191969065266	-0.01117301960636298	-0.00978342215383764	0.025700682961777785	0.01713838155902882	-0.0019106848957239546	0.016761734571269355	0.010496913132905225	0.0073469605821187035	-0.0323176001385717	-0.020061549233223674	0.00014183886848477718	0.0465940232379371	-0.05052873323991343	0.04210786428392363	0.006355952349115753	0.003616663100535883	-0.005099252804963187	0.059495589353408325	0.026875744751482925	0.004513900750393422	0.05370127265779759	0.010229567199847528	-0.06446748900751914	-0.0029853108159807983	0.04385483171114124	0.04592832633576257	0.10406428092345896	-0.010725121271445745	0.03008522252535354	0.002676634600544513	-0.04733810487593737	0.10382832143031163	0.0949494621888625	0.04342084588857838	-0.030059132795589073	-0.0011884338186754911	-0.06305561603938363	-0.021638636986064157	0.01178575592336386	-0.02080006364171586	0.004722041479532155	-0.03337328269226905	-0.017231952695579356
-0.0003579760278607536	0.006881824948596548	-0.000053644333789634574	0.004140598297583267	0.013436197215557317	0.0010222739182082267	0.0051109791831688844	-0.01056435687544033	0.01100817779785878	0.017418880654543632	-0.03059234233662464	-0.02158289946005172	0.017283795348527115	0.051932858837785534	-0.01709143247300377	-0.055015449913005415	-0.0039774735648803565	-0.017990296453227334	0.00036366841882932684	-0.025915604956415136	0.035398133023600065	-0.04781184071700418	0.05222168752960314	0.030408601681747926	-0.003982138485387398	0.04186902664813019	-0.04870056951220566	0.06379392022657113	0.04636573399580708	-0.05594763113027906	-0.0221378517956944	-0.054215754750830326	0.040640229680062465	0.013470363091998994	-0.020332595283623755	-0.054329257059050486	0.0060435288878897785	0.08082185894764214	0.007969581865826917	-0.01015615265357829	0.1012090126974853	0.022828458470696138	-0.03663565962229876	0.06410329612155576	-0.0015699581203323296	-0.10372584272664356	0.03556335711358979	-0.042342524406204694	-0.02573290253614806	-0.005258350168516161
-0.0067836947320883394	0.0002621257758335519	0.006724571830915249	0.0014453509370596592	0.005261483740480398	-0.0011593345669388164	-0.018967541392486662	0.008870732619755345	-0.014521915180700309	0.023438264633195535	-0.011875213449121666	-0.025199001389618385	-0.013829803680141008	-0.009755715303043448	-0.013477424618840168	0.01545490587612363	-0.05823800332761005	-0.03411070626030822	-0.017367343519207004	0.030509369717919517	-0.049873858536219416	-0.041064968225966274	-0.0418623049892127	0.005449463454852995	0.052753355004823074	0.017423396362867084	-0.03540616795554487	0.03887214757009438	-0.02049989653501391	0.04178437105998358	-0.0007995470627131135	-0.11237230444433559	-0.022552944503675756	-0.037832002504903525	-0.04885708636248294	-0.026383851883399173	0.0984195760170533	-0.02041706113826183	0.09677541836434417	-0.06904535353282659	0.08029884534539412	0.022010980252119988	-0.01619136390684164	-0.007042629778975556	0.10100607576150644	0.030190094932924245	0.04490203535411994	0.04029584469631325	0.03694400231557731	0.008534055490514687
-0.3075653829897091	-0.1858066084576997	-0.19344328425625618	0.579939300258472	-0.1825254485728294	0.40518787817294377	0.05629874131169232	-0.0209371103265709	0.0941538109245103	0.13820900315891815	0.013192626250094208	0.10713021769582058	-0.14971885904808335	0.2384333573370505	0.2157353696402277	-0.054055372677332986	0.1755953824820433	0.05596484858444658	0.015382644846381313	-0.09117557162160991	0.08973453947064651	0.0076241420246494634	-0.04174362029390031	0.008695102578522303	-0.014955648766634017	-0.046422217692522784	0.010100028273126047	0.01851429562399507	-0.07021563255318156	-0.03649166586163413	0.0650649947824393	-0.0018162138735068022	0.014814084006441044	0.01007773493785584	-0.02402671377638365	-0.07724442644092974	-0.06621442859214646	0.01728931107571372	-0.03844069763603132	-0.007845795906359462	-0.02139204757039833	-0.029511153550981148	-0.05077911210665956	-0.0025533719185472543	0.027077386219615307	0.0181527978533656	0.04403815101304698	0.03509392183463836	0.026228605000267247	-0.019796786165156233
-0.1758107437998993	-0.2874188004894892	0.028784128078709236	-0.09592746738144496	-0.07925850224555257	-0.3047397015803115	0.04097787918430503	0.021069376943002097	0.32047287571757715	-0.3060846343198931	0.06317408890980136	0.17768660869572325	0.025735437944749282	0.3300976443544629	-0.15236611474234732	-0.23237353975075237	-0.017898911645428423	-0.020099944531835973	-0.19011628506890674	0.1627334805991591	-0.04259170404600837	0.010638987898439537	-0.13808012971996242	-0.03191928937578007	0.019920696330012727	-0.1581627463351961	0.03416967512778496	-0.0813950218784489	0.053053074294040534	0.08052533740541748	0.1777657177626943	0.006945534522398454	0.07692818503582965	0.20934526176350504	-0.04081237668702037	-0.006354660033666973	-0.017646731041835277	-0.09798289971188126	0.12050265157543137	-0.012830444626092034	-0.06749767134600358	-0.017866737499183508	0.0446422592785361	-0.016751433583157643	-0.001956020269936651	0.06528307002373097	-0.034414389939861983	0.0131284105268141	0.005537986798055401	0.012738796919429085
-0.2638444491877879	0.046755037740123497	-0.09737158613844633	0.002458627899911978	-0.0645412435525368	0.043555159432506096	0.12285632817249742	-0.09753692145579164	-0.05876917204806183	-0.2998994411238066	0.33720090490410315	0.1956191736676545	-0.0926478433484399	-0.26169090579729876	0.13606826109198636	0.13561102564184221	-0.2736794383182188	-0.11599622398160968	0.08161206912128378	0.17615132777712264	-0.018610902386214018	0.15846717589972298	0.085474884787591	-0.15623766785897739	0.14130874018434844	-0.08493946425201965	0.03415881189380868	-0.11273649752989606	0.057087180879316496	-0.1526824665085344	-0.18971467889136456	-0.045883171129011434	0.18241449646008734	0.014817015174897053	0.07072241242515358	0.027465717227191856	-0.04733258383723874	0.11764022545849592	-0.05001246872820413	0.0052160825040509645	-0.003108740695605648	0.12048034805466612	0.06551915993687234	0.14312320633070297	-0.02876246603672425	0.05962761172509147	0.07492392222355199	-0.04747667221572265	0.03257557423430283	0.024355004355140653
-0.02502576955891422	-0.05618802803250031	-0.2167700186888783	-0.170813477442992	-0.0252129911577828	0.17763253532161724	-0.0189353161977237	0.05784674192866587	-0.18255088782658055	0.06736932949094022	0.16786887784976479	0.15713925470351886	0.2901098604523388	0.05181269750571824	0.19284740424641358	0.05233764881729755	-0.19114105545597215	-0.05961953739915723	-0.009053065766754922	-0.1019674188541382	-0.064361788209338	-0.030601384880878206	-0.17022613576057657	0.11896162104617311	0.06758441412883744	0.1953775831777349	-0.11692806431694096	-0.13564064171997403	0.2720611131371885	0.11411921279000836	0.2611302867582488	-0.013316293866532568	-0.18610526908244124	-0.0380054565401243	0.11177096407536578	-0.03673491429800275	-0.0042211873054055354	-0.11093756326855869	0.08541273391061324	-0.16314550746756004	-0.08388539888281624	-0.21509515854835093	0.018761540970024783	0.05955143221506385	-0.07944338430125772	-0.03158625821377682	-0.013111203935068242	0.06977251812856985	-0.06558625875940441	-0.004536557083420323
0.14818607273530432	-0.15307272858455126	-0.15059026386705418	-0.07365427527241791	0.05646455384385458	-0.06634490985779698	0.17892130192304578	0.03218230789261576	0.042745983366729634	-0.1825713822775625	-0.04319288996298435	0.02543673261100421	0.03084545970834731	-0.23124149967619181	-0.1746052338874539	-0.03472053659698861	0.28835232133545935	0.08038868949833602	0.06364561381150091	-0.027173192399630758	-0.02366368986410075	-0.11606850896740672	-0.02442340258415034	0.0441682112218164	0.04885180437548939	0.08485745485911092	0.07146569822644619	0.07361716410372614	-0.144622284818404	0.016882449944852315	0.05855008195687289	-0.12449467170732623	-0.14833754121243464	-0.10906145245896261	0.015965051124169988	-0.053319276522336395	-0.1484798680986271	0.006727860227478528	0.04437723682394756	-0.09147422722801166	-0.07575701636141847	-0.008598821855091632	-0.07191835137703557	0.03799720666868842	-0.054414682951003275	0.10085743389463162	0.17928114942576856	0.12982939461460657	-0.03652995361389089	-0.057175431350642444
-0.044851546293128104	0.07687883275453969	-0.11621293890309325	0.12749999199008336	-0.028641059121560255	-0.18344168602168287	-0.004352069077100319	-0.1528468954288091	0.22057786209394412	-0.026218214615298455	-0.13388036161559172	-0.07546872031799409	0.10325161194803642	-0.2258500930337086	0.12208683177302826	0.33101817299980696	0.15291998152315345	0.11359728670045084	0.11475151007075175	0.2457922376401236	0.03268954879358002	-0.030526119542607436	-0.13979701754608176	0.074609180508047	-0.1052696485472222	-0.03680980105071153	-0.14088450424137708	0.05459038910772462	0.19707206074156566	0.006822316273529597	0.15573210478170324	0.20247837738163793	0.0787305987972175	-0.06698517628664503	-0.07284859678796797	-0.02558298193472025	0.09742174731607708	0.0645856102488403	0.052299300727761296	-0.21766451818921906	0.02696212996130521	-0.02602987744527549	0.1853639509562838	0.009557498276909868	0.11360307664187223	-0.004758930814160865	0.09273921577504453	-0.010877524293472446	0.08309587739223571	0.07579274486027754
0.06716425290391895	0.09599829803325956	-0.08296097547096351	-0.0928835724180347	0.09533429152575373	0.035402498613882685	0.18373629881789857	-0.0740733878192887	0.05403455241944474	-0.0986903113749205	0.20877003267658503	0.14253969651159049	0.09717259141191516	0.1508846373036004	0.0029792402681609598	0.01227540307225486	-0.021529367727871146	0.21712748732872195	0.2027797391880643	-0.16579070528248402	-0.059603429565711546	0.056988651849389865	-0.11231876349982559	0.14950318783200162	-0.050291843995783084	0.020420601018917184	-0.12807271717717483	0.1253880721130054	-0.18027892229222192	0.0684393945468352	-0.1353309563436525	0.10361257672472746	0.17309652438086937	-0.012333478674604345	-0.10223258953886512	-0.15379641779665706	0.027947143692386316	-0.10177142385508675	-0.07910045054932544	0.04580149420829789	0.1810361118348885	0.09975701847711141	-0.011666378665568897	-0.1207875357039709	0.11779355127504709	0.07147677838840748	-0.007715709735149422	0.1124141720156038	-0.020492663885608286	0.007319639951761825
-0.005915614978377432	0.04729276206884356	-0.05406730451940186	-0.11801754654992287	-0.01836274519136256	0.04077034546204143	0.09615405167941522	0.019792100681391037	0.3420793159442473	-0.2291045066032366	0.05934003004652651	0.10025025114638868	-0.12677383792671254	-0.04561903697337788	0.12545481304308725	-0.012330106804095495	-0.01237901157844358	0.013822863634611993	0.08490531668248086	-0.2515514703938085	0.20109182918309915	-0.14689484957904064	0.1546196864359753	-0.11963285938264848	0.15199206840793816	0.004312645131310222	-0.09366660639639403	0.19261444592142143	-0.0073783137965993985	0.08767442560876287	-0.0342009181181857	-0.12999630884716712	-0.1142951757042103	-0.0536319773630949	-0.06435032456518851	0.02490428252553358	0.22064024855514677	-0.028867335631150987	0.02507765571724037	-0.03710014959722089	0.04447053209193715	-0.02229852467401438	-0.08791726309418348	-0.050873643678899565	0.023703110619044974	-0.0327640022393111	-0.059008213902554826	0.002083828762213108	-0.04321049682193935	-0.059437504794960516
0.10468661568338483	0.006963212035957829	-0.1880436351857892	-0.08810896565906698	-0.07183988886295778	0.11577758704855089	0.14808439528746214	-0.1757257723235147	0.13980730610401287	0.028535144867418857	-0.07090470426021951	-0.13516767155224188	0.026530871284624842	0.011634857891269425	0.08353430054155656	-0.02698627227520098	-0.09122434755087894	0.1846390880883232	-0.01568809309913015	-0.00018896757700286038	0.07310588626339022	0.01656641556902444	0.12281099119647486	0.11801993713598215	0.16954021021470392	-0.08481797499542792	0.04765953421891704	-0.09827325275150438	0.17879565540544187	0.16594848608587154	-0.16003090545876017	0.11419866645027962	-0.07488701445799938	0.12733938938045733	-0.2120374888610494	0.01719510849221597	-0.16629714376837365	-0.059602048372833755	0.23356315768886315	0.14985510223108703	-0.10982112074895904	-0.02104690758469628	-0.032349613788905246	0.14357418557529705	0.05260874963114064	0.07716315149538307	0.015379805446746705	0.02462943167659805	0.014179368811462513	-0.051891499254292144
0.15866376101391425	0.038389120451020546	-0.09311914501655404	0.09813129483506546	0.029669179877673018	-0.018820000196169837	0.1253498889971476	0.059345582985533635	0.042028064982557234	-0.09573828589545216	0.04296191143415801	0.021232489267480587	0.03995239787801654	0.07039489021481804	-0.08081286528893208	0.03139919389919898	-0.13668240510809712	0.08664553287690628	0.05875794106630017	-0.09381946074939701	-0.12902253828317273	0.09271849468085935	0.03973928312996239	0.08427687440213259	-0.06847064491625529	-0.043309930611810286	-0.0785957707942396	-0.14666236228314414	-0.20814876502464114	-0.10114901569769492	-0.057308564458407624	-0.10786576772308161	-0.05634421358742219	0.028901412778722255	0.19877142733190734	-0.20929412661106078	-0.04807318071123429	-0.03351057098196976	0.21991586261113977	0.00938218998959656	0.01648226560399018	-0.15982961611216537	0.24075764907024327	-0.07759875587313769	-0.025624760223749595	-0.13119617366526062	0.009201290773430989	-0.26699544046178225	0.038737630278789584	0.03261791657947884
0.008088632188920314	0.12026079736554966	-0.01772482276528929	-0.017494294805775322	0.12909002524189256	0.014193297064860657	0.17585847601607918	-0.0656405175192365	0.02616201962963432	-0.08825565350911112	-0.029396756110093594	0.005082542614790214	-0.1573135183448919	-0.011542942419323382	0.14926215142898697	-0.14534499892189826	-0.061574738937652834	0.048241285978814115	0.04153613547435096	0.08588498649006943	0.015988324951371854	-0.054472683941161434	0.02499955348365581	0.13334972122460467	-0.11357299232492629	0.025287875589659725	0.018963207689666882	0.01952788145913581	0.22054102195614805	-0.1261849238318037	0.22722499853518802	-0.08977602800590317	-0.10308779156993604	-0.15939422079460502	0.07145390898252368	-0.09482477392057131	0.11308555089399294	0.0018334205579996037	0.08437903412148831	0.022819724553237702	-0.048872819786735425	0.09110414965563295	-0.07980048879916998	0.020902683534044297	0.20909680148144683	-0.07122200175035216	-0.0024212664130139616	-0.05798342697965179	0.05131506893009048	0.0607017098559748
0.056524815059052845	0.09162048314106992	-0.06691648617153155	-0.10031841704362289	-0.057413910665080295	0.15769777752864378	-0.0019845899098240895	-0.10239810382135474	0.10569356385235547	-0.05351725695072153	-0.09412203272002538	-0.0674610815879412	-0.09398559829991586	0.013615307154761783	-0.06622823753744665	-0.003088361889812187	-0.08475868070564128	-0.1198029137528184	0.08131194223300157	-0.014198759676861013	-0.10278280566019532	0.020310230096785255	-0.030219057198359982	-0.1296594108995625	-0.01827902534548102	0.036185546453699216	0.12004441511813385	-0.06122694475530341	-0.12327476571753655	-0.014598205072986647	0.11795149656862092	0.15390168836393392	-0.07400469844438626	0.0427452248373909	-0.20332678889209693	0.000022835648372295653	-0.08068714270299839	0.2166633740791917	-0.02603372731062024	0.03401057042962605	-0.02789181959501827	-0.0944984375669071	0.052204448335755674	0.01405906560644165	0.10117527963291764	0.04327466269657932	-0.03228553267526092	-0.10105349203098679	0.019318753440116257	-0.028804554601593126
0.11860006007223252	0.0038739927603715957	-0.05762767707407324	0.049699396673159965	0.04163917675378888	0.007952187886842235	0.19741023015008693	-0.1097600242828021	-0.014646303373674206	-0.04352647909287535	0.04605238516885782	-0.122321237722035	-0.05901927976323605	0.1086528816503367	0.04050950426449205	0.08054900380557913	-0.04955589772466051	-0.02643787397948654	0.09128397436748238	0.038297439682360226	-0.1921034978392075	-0.013921901807405476	0.001882422613447298	-0.11432919578282122	-0.030841667256383636	0.19462153248214284	0.11672696115139997	0.1847778857718934	-0.06128398555131062	-0.04009723235317503	0.11209472275135061	-0.06919453992690075	0.015305866216817919	0.11348337482579005	-0.038182843389100246	-0.04204303885235518	0.06665340516852652	0.05846589395220978	-0.09770281815419969	0.10077829838757714	-0.00973703643536767	-0.052253100785987175	-0.025885203177560802	0.08678372947639246	0.09474059583283671	-0.06145642375993158	-0.060106401865854475	-0.027645179629040256	0.031675079574424087	0.04038998314828174
0.02386551190644918	0.1566388260396969	0.04276737443036161	0.019715280602003712	0.0966503794448087	-0.027141571657841115	0.09020473590254516	-0.04272533026691284	0.010270394356931514	-0.01405557846342996	-0.1326241518205763	0.10922890133359328	-0.11128243756325244	-0.0949892353392591	0.09445741178297225	-0.09842535446987365	-0.06686355157194719	0.04055411377949643	-0.06172739200316027	-0.03710721289492096	-0.03849301353360359	0.04370809617663631	-0.08502279772223881	0.11611395701569134	-0.09133551457678118	0.0762742920017066	-0.11040267027458962	-0.1176865441484016	-0.06925254229303207	-0.033673825199694085	0.08006233687143961	0.10969923437181908	-0.017927197191581343	0.14000476605671044	-0.056373882287462776	-0.09010534915959047	0.04056438171376598	0.17498470161841048	0.11432291072667551	0.13905234327275812	-0.06809426261743098	0.01190093013804548	-0.046542722293881754	0.20586925949759446	-0.17801557820409047	0.12749051567594347	0.06606879286747365	0.14997536207221396	-0.03845002150558315	0.012687270050383337
0.004133049075825047	0.05457331914042868	0.030251258671094947	-0.2031901202622125	-0.016682550371929766	0.15130405632579752	0.0031299498412043626	-0.11662521290867904	0.06633293441582504	0.10485402378866639	-0.06541072073821896	-0.08567811257499203	-0.11741148011923558	0.04047284154233987	-0.031372049479430605	0.0003730920367772412	0.01669453162721182	0.01627448864590646	0.08629580030184839	-0.05930597607372784	-0.002894562635692554	-0.012922591077482056	-0.07065851190949546	-0.04044952716024372	-0.028290642252083262	0.009030062267056204	-0.09849317346244091	0.10293910995954897	0.026297166206278068	-0.06472730635018994	0.005796306061809059	-0.12135764790322984	0.16450861520379698	0.11907666113564669	0.08883112530218826	0.09129943629975432	-0.12382096632704921	0.08911432019111698	0.12207191498236977	-0.1888736355749979	0.030985794922051352	0.0067785044735078626	-0.08049046767339665	0.10039501697867093	-0.07513639841918106	-0.025435844837070676	0.018057950546392382	0.015210693237974035	0.05907699147938329	0.04953736616471595
0.08108757100481387	0.04608759160173328	-0.015062332720756674	-0.00034790427312417736	-0.04481921398038482	0.008217012419844329	0.14198783921082558	-0.024176824484969914	-0.08284660893973404	-0.04315700724594513	0.0570432214767701	-0.1322515066229392	-0.02642246146126201	0.12378227457093954	-0.0010591286758477939	0.07153008539544364	0.1046798369837552	0.05905519533076284	-0.10975711598474137	-0.1451969196921855	-0.10803391498920129	-0.10927592813636904	-0.059794573286532	-0.016882692369203568	-0.045000197954001106	-0.039201371609098964	-0.014012766332815986	-0.006479907701805069	0.07302365624873461	-0.05078030992003839	-0.03957741443351552	0.054839315707806056	0.12342527600508085	0.1478187033720541	-0.046351364157617495	-0.08775243343690343	0.07015404012491895	-0.03213134993050944	0.016237516147224275	-0.08434714322576427	-0.05302894809497396	0.13636730681883918	0.09444856434010682	0.1438541995110552	-0.024181949737888012	0.02279210199240128	0.09702171852713859	-0.18483461230095122	0.0947665419813068	0.023287837669275203
0.020392288377231383	0.11171500276554754	0.04329093489863128	0.01617080916094425	0.015590774741799545	-0.03956902869235087	0.025328696735201866	-0.04680079922893484	-0.00693906977978382	0.03281725090402103	-0.018716501307216186	-0.03666599868126977	-0.10093132266730138	-0.027898119869253446	0.04048098521470789	-0.05190232449498412	0.003683133119541375	-0.011016674037584636	-0.14203343607833566	-0.15198444841877257	-0.1659923421547192	0.1045272639905978	0.08365153501254988	0.10417163227922728	-0.042343087737053586	-0.19429240724727795	-0.06765256240797574	0.0032651936730732165	-0.029944694833586864	0.09959174252332129	0.025517210308758875	0.01664821629244095	0.1854584740241984	-0.002877091470939371	-0.018597428589160053	-0.07129435629469118	0.11973716298191073	-0.03547458029730645	-0.05947909053562642	0.016430364909952956	-0.05859510749600495	-0.12184616503099889	0.0530532300315787	0.07231045179989358	0.01150965208268253	0.0011993873559622767	0.06914618691653102	0.10210681715916615	0.0016503488539390647	-0.04378334842184235
0.017800670660052864	0.015236853632470175	0.05463259614310248	-0.08544032471358191	-0.021057928687424256	0.056479331155216125	-0.022714617660167667	-0.042745781733467686	0.008189792492384919	0.0032365162958028783	-0.02412393871283067	0.040196478593274305	-0.13943136893625363	0.06416923367943049	0.009116280398417973	0.0017860172140267117	-0.013002077889384608	0.04430561050895143	0.02558755941182234	-0.010645288377396978	-0.1710211677630593	0.03361548811055984	-0.01039684644883462	-0.0068107791058613365	-0.13153111340355272	-0.2607670405092025	-0.049433386042232894	0.07664757937851716	0.13052634449215228	-0.12526661435208297	0.08324747898263321	-0.03257576800229127	0.032929813973699866	-0.12438304532272175	0.11031715116977406	-0.011214828325564155	0.010411880952940995	-0.08612306511645285	-0.13186416637616916	0.031462663640789486	0.003721808651211813	0.045213005483519586	0.04861252713050063	-0.07408372018070268	0.04469453743268721	0.014451583165537879	0.012707659664033713	0.08077667337994686	-0.02309502750893009	-0.01039587860436177
0.027163596333142023	0.05041374822692123	-0.016768774794092247	-0.04082942346586525	0.017435691849677727	0.0011358994191502738	0.05900444452664913	-0.08128959735477491	-0.06810375314695848	-0.0609352987653352	0.026818208069750916	-0.12991327693824614	-0.1765779491364575	0.0838160638227825	0.06889598988330847	-0.05312001379885295	0.0681931009884425	0.06788159849562785	-0.046595258844301685	-0.1321047451194895	-0.18102937381474454	0.1039457534280118	-0.0692221655980568	0.0458172736449811	-0.00107143424893507	-0.09605043480936487	0.1709585730906596	0.053887846961814145	0.051868198021525314	0.039986831524775314	-0.0233461917689379	0.11947884603140292	-0.12034170493262604	-0.15906903927783722	0.00856450617650873	0.0637052794379306	-0.15028596866638444	-0.032583217999804175	-0.0012706547217141984	-0.05727981904822974	0.007277616418221385	0.031117508168194745	0.14757506993646835	-0.10564234503402628	-0.08989133657889839	0.00548870934051527	-0.03493684309523553	0.04381748115930244	-0.06678619484171275	-0.0820454200677344
0.004294845921365895	0.032193485537557985	-0.0019664234540996955	-0.002673202882799695	0.03933283156321177	0.021548155583390866	0.005138597490600818	-0.03561110837922346	-0.08983679846831943	-0.012063467193436666	0.04502769721228583	-0.1366242378829634	-0.08038367099346709	0.030307219210061756	0.04861376275052512	-0.06157201639500866	-0.018049532323576856	-0.057247329833622296	0.05309249026901405	0.10026230947838224	-0.10029921858353541	0.14765361819095008	-0.022411282127563936	0.007873031792880111	-0.035783290538722465	-0.12370526947416063	-0.09056151038579008	0.004312927578964632	-0.055635997072536005	0.00299130348516196	0.05131642617131793	-0.13802541570837287	-0.058386757269748304	-0.1081956941157507	-0.07536168191101228	-0.042713223650653456	-0.042010711690083635	-0.17534719763339118	0.05269215728127659	-0.044449833061719485	0.09239024704510143	-0.0016856358122985266	-0.18132627092998194	0.07892528221409957	-0.09697741720093772	0.016245968839583513	0.01723222700523689	0.013314193145849796	0.05041757204847042	-0.002021693372858329
-0.007082748863805362	0.023298565597756993	0.01820110434126905	0.03196000428534326	0.05293986265344437	-0.04332899112246008	-0.00996581812434539	-0.004778394011637461	-0.045006431089589884	0.011221413189678944	0.062296966253258264	-0.15648401341652177	-0.10424389302114671	0.0020811151546184306	-0.030223873522410273	-0.16387572366083836	-0.1271325156417288	0.013263905114595697	0.09028283000629185	-0.012977850239735647	0.0628561696156469	0.08069876372232523	0.04686379487302762	-0.10196797597660548	-0.0038194760650033972	-0.14725294357660412	0.021467228132326113	-0.11323627247629718	-0.002701103424661115	-0.03221963062873012	0.1565749255179137	-0.03626803196644279	-0.02599329061928195	-0.1568119193008509	-0.04044787694008746	0.012165652880923259	0.0182010581308591	0.06737251885564974	0.06040015601618046	-0.03578664888457249	-0.08712194752351907	-0.039751760464580024	-0.03673901529581551	-0.01169500650170227	-0.024006188152890698	0.014993094038431395	0.04281592008532781	0.031101490834192724	-0.00561554538715299	0.03788978073817812
-0.015376591263328744	0.037093402116834547	-0.004243162284685896	0.04018848058333933	0.05254454596476347	-0.010951188403002625	0.015564205396796775	0.050421107887387816	-0.07588568183474065	0.059591836443645275	0.1007640287021193	-0.19211710367312046	-0.0450633541312694	0.012782004548500259	-0.07283943849293785	-0.07141336693426792	-0.08597284109660867	0.0767921351171972	0.03131153730607982	0.025784282662412866	0.01757867467800804	0.05857895569436516	-0.14406505185449173	-0.14938440669976627	-0.042102546371762084	0.01836724759301729	0.07626481876523471	-0.06630925372068847	0.028051757065557584	0.029324093751169636	-0.10117754263986166	-0.017423002631469765	-0.020264541494662905	0.01615986767342252	-0.06716134021491642	-0.12591759048298543	0.06923642860619458	0.003605987136708233	-0.051202552070840665	-0.05110428030148129	0.07587837487824187	-0.07069704044441283	0.055020767090555894	0.0018430665663203005	0.032485143415863296	0.09369521554240798	0.04192487343768796	0.09689118188713434	0.007176044920975327	0.03761234321637306
-0.007231894656578407	0.03219481919923499	0.0008114343920222006	0.07531181885695463	0.044269339139210516	-0.017032518979738693	-0.006693540449861448	0.10265747117276139	-0.01807460102565636	0.08072481835806639	0.09919892767645239	-0.053734134110170945	-0.057569097326347796	-0.036720642960367214	-0.10257312157125749	-0.20441738964166598	-0.03742553959928322	0.04193737173114698	0.010385162398264484	0.04883627376623028	0.03459963316286261	-0.12256687417410332	-0.0037661446101766617	-0.057377809426191514	-0.037334511103016284	-0.012926038440777459	-0.004197844658772252	-0.05905783331824585	0.10387343615851641	-0.06526269400258311	0.00003103329496931956	-0.04679057014143662	0.07838195241428224	0.02231210948194666	0.024003743191530414	-0.012438033389054887	0.06746539424186247	0.02656965930720274	0.18145842783927307	-0.0887608114425757	0.148956192085597	-0.030104519668246406	-0.07806175243568825	-0.04793243129757602	0.034648711541129015	0.11428811176255968	0.003844753719687198	0.11784944811539416	0.03987418252786309	-0.04909227925735277
-0.021781967399959794	0.01186147399437246	0.007360713934791439	-0.008895665338862735	0.0023114268462799416	0.051134917812280946	-0.12675520954129882	0.07953633461367425	0.05211108494318746	0.12928671828184682	-0.02578597649871537	0.11183001128564592	0.004586278025386369	-0.04391016022286103	-0.06078626022180909	-0.13372630637468097	-0.06250009931642636	0.032154308175541074	-0.07888147598934898	0.051575419622138984	-0.150533375134338	-0.1581180870381009	0.023839294648522347	0.05642025642747797	0.1158473363069975	0.006813976797878089	0.025438158836946757	0.12370490334672493	0.010651316492534903	-0.06909403005580043	-0.08424009409523775	-0.04419476241483189	0.057706245465951204	-0.021768268334755973	-0.1549940439107412	-0.04694504453619886	-0.03051190264633874	0.12297602664005175	0.13769127228824554	-0.040284239995441416	-0.0019014720559439365	-0.048055537859597104	0.044403684881259564	0.02168245361869299	0.06324968724905454	0.008451908272415614	-0.02125512599601894	0.024840068381980066	0.058000036647049225	-0.025234960452354897
-0.004971603462425037	-0.04034092801979354	-0.017793873799257308	-0.07143701934223166	0.014067413410821296	0.07381964053400834	-0.1253121615868181	0.0167330565462752	0.01793522421341915	0.035003846719468476	0.0024807128442028217	0.12572668254852248	-0.01271279855188108	0.018903731447138222	0.035477596473210186	-0.017691448816885974	0.02772590062592731	0.002865646130803933	0.011529531263508738	0.03821436017895628	-0.19189742057768142	-0.060978286575240764	0.00013915845767028048	0.04856081470173508	-0.08024422745770327	-0.015907949109104154	0.10636347885113828	0.04416279911186437	0.07065796680722315	-0.02738814417475205	-0.05727915003227058	-0.14236424299109907	0.02107096112725007	0.08886907685504013	-0.028831231514321133	-0.09610505060661727	-0.01337342288034854	-0.051651293587242304	0.10770066528894683	-0.0876402892803976	0.040970146998270514	0.1674335001118029	0.08623721435680654	0.03264498508014585	-0.07108341529179064	0.009318465023467577	0.020292790508147536	-0.015251735527100574	0.06732216593166296	-0.013758647997400508
-0.006646902411913302	-0.03880616779473724	-0.0362972103233337	-0.07689317134643545	0.024189378873141217	-0.004580172624462731	-0.1188925680791021	-0.032397431066656934	0.03707659543170522	-0.02835314679026331	-0.024527885381806815	0.091581743086162	0.05810711629642938	0.03954062156990628	0.0785645561887261	0.02661975193902192	0.12990284024261858	-0.11804977688515389	0.0624967239564294	-0.06911343399514722	-0.05922777244993972	0.043767280397460896	-0.0023532349758175483	-0.05977189764439067	-0.032201194063271134	0.025891656787602038	0.18568012738636958	-0.026551801542663865	-0.0512655738813525	0.03788885327524422	-0.06339196542904237	0.02473380118456208	0.09025778280854208	-0.09872149839876226	-0.0667258070916297	0.04588377187722555	0.14583239287519956	-0.037653144520382154	0.14133916561160592	-0.11973592094120643	-0.03763211310524264	-0.032677614781044535	-0.09694984023491254	0.0031125114395137935	0.0369061324547908	0.031089358818840965	0.0033067914373876425	-0.030890126649268504	0.014298183581012286	-0.01819240132106423
0.009220331796923789	-0.037578371460399176	-0.030308825379322592	-0.04029824887118019	0.0023174641615588258	-0.03516060942950327	-0.0856125728114081	-0.019422217813401733	0.023024875342728485	-0.0768359109921288	-0.020983498446894705	-0.06812149152381222	0.07985432429692331	0.09500228462335142	0.09003203410350417	0.04526778273977331	0.15272315429183247	-0.17999086940232548	0.08632078939204087	-0.07059598055682727	0.042335056799824564	0.0304700249830802	-0.0657953654304836	-0.018530963154957215	0.1073332310781255	0.019770068987784745	-0.09371501353669257	-0.09225505934642932	-0.0508988047701731	-0.0942965847364429	-0.06510591211790409	-0.0852304006657605	-0.08629678162431374	0.025083332764171913	-0.020499515318433262	-0.1629658871406342	0.11543701197680178	0.006818616399966754	0.035951673095084985	0.048044733817941464	0.014808018853370263	0.11060137172424804	-0.02525202032939651	0.0776763902269951	-0.030781028166974207	0.02315352073322753	0.03957999468618055	0.09165616746890506	-0.04381775183790799	-0.030265315013707893
0.001896082661447085	-0.025314505350737315	0.008322510936849915	0.06409693583480551	0.018597864204176442	-0.08331887324895428	-0.021771192355641962	-0.0040341908386692495	-0.016576386639594744	-0.08178963551232761	0.004130289560303806	-0.12034307877451945	-0.018663016092673613	0.08571897140672709	0.013586570870990407	0.03461620612694557	0.028021487309033997	-0.1516109253122607	-0.03274042689908715	-0.009928481710459798	0.09449198052030096	0.11598083999884368	-0.011446526887099372	0.05676841946501025	0.04926605515112521	0.0963272935029011	-0.11701233445278413	0.02702612818955282	0.10375715664892515	-0.026735499428674966	-0.038760460613869924	0.0042516179807752675	0.04784552141110312	-0.0466045246990493	-0.04556811772076664	-0.03296866155867828	-0.06889417114831634	0.03236446434490946	0.024935380410752796	0.07343336882678736	0.05473251956149928	0.09121305662796762	-0.015613822343925873	-0.08306276348460911	0.03485407665068115	0.008346009548078598	-0.016944521004713962	0.09434466751235698	0.01618359081050652	-0.05929003334618459
-0.005494355554486491	-0.008939540738132901	0.006232840157850078	0.08021380015762898	0.03723398694458792	-0.035576156382545056	0.0303005906606909	-0.048063287530517036	-0.028191551641166768	0.011408562096857255	0.01580726214393341	0.059507077943440845	-0.021888409544143193	0.08521424823386253	-0.10986413589101235	0.04275852091911246	-0.0643224979152027	-0.0508154416014594	-0.05771723757608656	-0.025926163405728953	0.011179408023579617	0.12103914530363219	-0.034884906082310256	0.12477006458399886	-0.011328167475098863	0.15588899955504615	-0.007286929686496926	0.05039755253894042	0.032700875645532354	0.16135047975831274	-0.014253481922045286	-0.06602676463339015	0.02082885850346658	-0.009770135872818317	-0.05981613482189349	0.05100730096134226	0.04356886915482892	0.04585005231455237	0.00680249235377163	-0.09462402947783244	0.19052756505406893	-0.01822161067125152	-0.09225732270893328	-0.0033555395628883447	-0.09413211535558338	0.07710344477532108	-0.004628476273422319	0.013428208090305847	0.1084719563327435	0.006657023984147652
-0.012304964970752617	0.00038390630135241713	0.04294229317233577	0.056333369966465124	0.037850541569770774	-0.02232206290154945	0.006272166503711901	-0.015439679307605064	0.024798191393132274	-0.001033932654955827	-0.09043013414453216	0.09652419233319269	-0.10319353851558002	-0.034241163809174635	-0.046837338799563255	0.03199677875129908	-0.07171111624077678	0.05431969417622383	-0.06993686756157204	-0.034306655824427906	0.11250473460339361	0.0280779980086171	0.00965859820405992	-0.08205831584667095	-0.08976126055753103	0.0711957474173127	0.02440642557817123	-0.041107340784550944	0.012594090112980932	0.09462612403904727	-0.02991436172611822	-0.0788952438683902	-0.016764771100317846	0.0430388965068219	0.06560417023952385	0.15265167862454387	0.0323470450722258	-0.1398578054887092	0.047157960977803205	0.019574774747437754	0.030704859443320746	0.07002873312850744	0.09223009842383928	0.15673798868492453	0.047872602246000165	-0.027514020341136966	-0.0521117803521146	-0.01614748952699527	-0.01168965335333598	-0.06441352542461766
-0.014677172823104764	0.010914549254127557	0.035481233022825506	0.038564684380331025	0.03746906578277454	0.017708247318552188	0.014080828657205335	-0.027947661867948226	-0.04789723727552908	0.02548662593795191	0.023704858360999115	0.025377152285406296	0.00911649249478071	-0.012593625503894437	-0.02586453149221918	0.10323588312290663	0.024351049297267835	0.08737225067989866	0.008413552899985226	-0.013692151024463695	0.10455010304189238	0.057535310281003726	0.07957466881271362	-0.09116659194367766	-0.05801856087403644	-0.019907201975146407	0.05224755283440863	0.08131872064840054	-0.013926621821564955	0.06980966381743062	0.05613112019974076	-0.018725040293400476	-0.0385195100394153	-0.007098140473589816	-0.07627748701689394	0.12110711965042666	0.020275933186299094	0.027839900937740032	0.14961018558663025	-0.06235362344215821	0.020239125146383586	-0.023154661457786413	0.07744521726027062	-0.014111943579565502	-0.06559083660877384	-0.02745558866761421	-0.022347584774811857	-0.0019552938190082014	-0.0588334606728384	0.004004186871306877
-0.005479811519927053	0.0003326765020098165	0.025275140692985185	0.028255602766424425	0.02923871285631326	0.01043144743489638	0.03229219294604385	0.015462207013729579	-0.03280993823596057	0.018267843513962156	-0.0009281344525729623	0.045841708760021804	-0.013400572336385037	-0.018150289828877453	0.0007165416683933713	-0.006301580768057202	0.01039888686128191	0.02110948446932341	-0.02661825125084994	0.0035535426883283316	0.09709232404495008	0.018083020536268563	0.09759588002133515	0.02579368377227273	-0.08958064992909422	-0.029910341371521536	0.0623359031459982	0.00827372769931213	0.0630733728595723	-0.07156189977005827	0.009715539330307665	-0.05902153174413377	-0.06983804021808449	-0.022751110596569195	-0.13195743227883142	0.030687277868638146	0.0708534294895135	-0.08344000574026968	0.0349640618640988	-0.0583682873423544	0.04373009545332269	0.018605371951465874	0.04265254831141546	-0.060844014089416316	-0.11787685978825585	0.010482841638655135	-0.10991740351904439	-0.12449848479632765	-0.03200235195066284	0.0005403192473549937
-0.007268850040578686	0.0018485441684954116	0.015919162642514986	-0.009675783221571413	-0.018864399206041476	0.022765705774858813	-0.01933341512861514	0.03550185578908249	-0.06228636369829921	0.026548392655688022	-0.025810807145047243	0.007696050612196803	0.01169994319970933	-0.08933772951254793	0.06874985216060767	-0.004754893734890353	0.0592699198635033	0.11221583994049868	0.03473489393149393	0.06531665498840042	0.030897858005490886	0.01982872847585472	-0.014669419154596634	-0.055661289921463575	0.06505498040038551	-0.15574230003928	0.06165163859148848	0.017701013143221957	-0.07610215830396148	0.057755372511708175	-0.06775806542776767	-0.05948068268772235	-0.08481067876642084	0.05227788250233714	0.045786563659317894	-0.034889030661088616	0.023022952756740996	0.007918970343147737	0.08514590100939551	0.04934274248998199	-0.01830987646254445	-0.00745465454026038	-0.023928865088387513	0.04604106907399479	0.11214117845082161	-0.0020206491946602873	-0.06048421005438839	0.06969651444529062	-0.0776199709913113	-0.04850716916715075
-0.0009453534192651987	-0.00400193653235142	0.01205592603729239	-0.00041203169399141315	-0.01166762417436016	0.0011190793029903778	-0.005779635739829897	0.008949297644786747	-0.04888128869799527	-0.008591147304982338	0.061219526352354656	-0.059279168343630326	0.10915365574858302	-0.026128166248439333	-0.00028510927637361363	-0.03104750517278637	0.09497193425711284	0.04708258005046542	0.033364663869475224	0.03858554524997665	0.05827139624398536	-0.012425654119601795	0.031282910064102734	0.1071885478763559	0.06770584604044914	-0.046806240285793436	0.11399353056859458	-0.01327227168238111	0.030870303508140542	-0.04642070435751199	0.040738938880383255	-0.1585399082099008	-0.04146507727458737	0.047691270370110866	-0.08152703895547464	0.02183642669106156	0.012094870651573483	0.17143351765567455	-0.003985133110146005	0.029121632347731057	0.03701135497378208	0.16704871873230992	0.04160170950638531	0.0521335488654211	0.07795000549375869	-0.028008370030386705	-0.031933281180394596	0.10587654495534946	0.025951556680203266	-0.04579847148171469
-0.00043004689412408565	-0.005266202325404594	-0.0018443641060749785	-0.0016938203884701714	-0.0027252440057643906	0.0030668841142326153	-0.0026311365822480753	0.03239873350794889	-0.028303439397970948	-0.00780480991763112	0.024079495612077034	-0.013494842127867085	0.0035110252571432243	-0.07554611650001547	0.05155860641393034	-0.0684943625456194	0.017016652993610156	0.04313946955691359	-0.05123381973310262	0.055493519589991935	0.05910155043658083	0.03628696056573232	-0.005389259259480587	0.07633458649685135	0.09619127876055476	-0.005074451399999746	0.14662843194462938	-0.04755197766380985	-0.034425472041806696	0.1031653613765918	0.03409509616861808	-0.09117122098851024	0.05653260599473768	0.046434067662850076	0.04092818362026397	-0.057678221456255396	0.0036893985055579635	-0.02013801084714195	-0.08214450369023218	-0.13633902189570993	0.07122414027204582	-0.022832548447448982	0.0228785569095373	0.02087790456714763	0.14647749252132575	-0.10246739834993711	-0.06387168386972542	-0.020199610031339157	-0.03928223537083752	-0.04639080143001569
0.006732557242961507	-0.02011562586245797	0.000919136816922776	-0.004754368416698018	-0.01981717836747665	0.015263753458291923	-0.02227318442930981	-0.01032391900659213	-0.0377537360765513	0.012707615820816254	0.05289720444909812	-0.03930504521530584	0.08193297351914731	-0.0013152764287644447	0.0003354700898410331	0.018435583611393358	0.05821970078736231	0.04336753610985147	0.02971762151808726	-0.0011421156561125523	0.0729519709940808	-0.014989839455363835	0.0359016370583526	0.046302481342163596	0.09051371091026106	-0.02322956612540413	0.14267267870892908	-0.08256983994795665	-0.030293358357029482	0.15235983022947103	0.09720262401892249	-0.007823566173037562	0.08241532773801098	0.03253639384661672	0.05444050134665138	-0.03195303253401524	-0.05651060565525802	-0.003198867641516976	-0.008403757435083502	0.04073643618113199	-0.021815332474525273	0.021144785724902665	-0.06841829800627841	-0.026637211436102145	0.11555256329851073	-0.022086513087956942	-0.03124197570210029	-0.1737816710513535	0.00827214582303996	0.07425873609512813
0.004242917172067821	-0.0032640434809631854	-0.009332572754660862	0.007980025030307702	-0.004127451381362224	-0.02263371723227492	0.012550831663237338	-0.008614169050267961	-0.0003765332776280994	-0.017505212203019288	0.02939703358721549	-0.0173111739245194	0.01825964754109024	-0.027131919914385183	0.013667291734251656	-0.07490058995024285	0.04205920689354682	-0.04611500475691435	-0.05047712429299074	-0.037534456553150325	0.12011630234059052	0.04697607706121931	0.03132154723139399	0.05894861607264244	0.035134534718113994	0.09071017776938686	0.11690148373220617	0.03402791708814442	0.042677108054760736	-0.07625627447873204	0.00800599752415479	0.035966559749646326	0.032215335325788644	-0.043982936533806985	-0.02730332152799749	-0.004420692410025406	-0.08302112848882656	-0.10055631225052636	-0.05285424751619072	0.00511062005178017	-0.016525396326539418	0.05870131474525628	0.13570870321276043	-0.011057800470096264	-0.05898940321161372	0.2604139703713024	-0.06159190112548559	0.11622239567174016	0.35472319684836395	0.032862722774239565
-0.0008438811121570436	-0.005352465244100447	-0.009449786664914847	-0.0043901012007859785	-0.012223110536239283	0.03121769827480031	0.002698466485476725	-0.005109564007984568	-0.00904351832411672	0.056028874401749806	0.0019924942491191394	0.02798049202427101	0.0176058639501714	0.0032519210041863644	-0.017924895783585217	0.015940974082773007	-0.023362345677251553	0.03259046654241532	-0.015196726483412873	0.041296929020784724	-0.004320583138632362	0.016294724660618678	0.007328305041964682	0.017530924316209978	0.08167068892488477	0.05639385627765359	0.009926499507903336	0.07966159443131293	0.005686974662265698	0.08369887850817069	-0.04822633843370719	0.02235073960187452	0.009128232048751725	-0.049299832785046516	0.15150649290677656	-0.0013958927010484234	-0.12215127314093514	-0.0038180170253489226	0.059439554944112905	0.017327438333820736	0.043082809987249254	0.029933512836499178	-0.050099741845860774	-0.0061639834651970385	0.007971085119944144	0.0320864588695281	-0.003056938503112606	0.09913361985972872	-0.007219212595651054	-0.03660129341868936
-0.005106974834825055	0.011641655639331255	-0.017090797805971336	0.015850985814456403	-0.00010102455566701751	-0.0064912733934584625	0.016964569648884598	-0.0041283933176132215	0.0030195886179934517	-0.0175778870588022	-0.026799544034003572	-0.01326277069935012	-0.0030965309795554993	0.03723857796275909	-0.046773527047624344	0.014362718648584197	0.007088957327520187	-0.01287452542373262	-0.039633041408033955	-0.009277404960815014	0.02366915975761398	0.02120515656019612	-0.001285467350361627	-0.03234300454489701	0.03943280497256936	0.06646730416748117	0.03752827058346199	0.06507002334607809	-0.004416471644194897	-0.08624331339204733	0.056729693035139465	0.10265581391408107	0.049861365896146516	-0.07000465424388581	0.11370674039105377	-0.007336349911049783	-0.10528241350960232	-0.05785389185355935	0.04666429733531918	0.016706850517655508	-0.02728596053272382	-0.04228403484768786	0.0014545710789759456	0.1367128206217638	-0.01376653988203942	-0.03333947368122983	0.04614467711538229	-0.038565111380893996	-0.10824502037883692	-0.015416246530086445
-0.0052442123703420294	0.007545834341386726	-0.008781043586375437	-0.01231870937274393	0.0015632514322921273	0.004580687224101959	-0.0060560724169279045	-0.00022850320311529337	-0.01144208765695634	0.007989854111179667	-0.01656078456679371	0.016567567287211735	-0.03808545320467234	-0.02405516928664488	0.006854333570575094	0.03912323359507278	-0.007313172920397421	0.024391250669006617	-0.009553635919710306	-0.007733656994888927	0.04458655016200716	0.0421011840906955	-0.007697389548723992	-0.09293931900700658	0.0548970516956224	0.03160462383925958	-0.048138630076416555	0.08062161258206396	-0.05746944111384149	0.047073462664600066	0.0449057059736072	0.06528118235922427	0.09483830683125469	-0.0065323532427773515	0.13899939666529837	0.04541688349010946	-0.0791700032296353	-0.11355938591434925	0.01755134846353348	-0.006736129576001699	-0.0248083855470273	-0.04155896351133477	0.0010082497346006365	0.003483872174295474	-0.03965373012918568	0.13179837854471332	0.061180530543060635	0.1531875260652237	0.14311884334201724	0.03128327598579772
0.0023111740753461556	0.0020624480764760422	-0.006968706327534463	-0.00966019543533403	0.010332655553976111	0.00867914266831779	0.012271892481573649	-0.01669299453093405	-0.0120582713274551	-0.0038880324301290257	0.008769834118122842	-0.022491484793266386	0.02303797795562717	0.03157746818310753	-0.026681737906370302	0.008843045403578914	0.0037317052210784282	0.007113482146308067	0.05247372392769582	-0.04037374593302914	0.07314891981487914	0.008613804969456303	0.024709122101805564	-0.03504759144833852	0.02753282838897956	0.01558232050939995	-0.014794763275849637	-0.022702336587315464	0.04463250742379429	-0.02910920179962262	0.039282410549845506	0.12217817580363771	0.04933257211952519	0.0078014128967316895	0.07954509583165245	0.01598023155257712	-0.00022475790808551728	0.17523705133368386	0.05286835811148635	0.07304000509370442	0.06126747060528215	-0.04209785406443993	-0.04495997245232784	-0.1326713478679077	-0.04082039280840028	0.03868930074074414	-0.033652497163885	-0.16963878347096062	-0.012821966927518283	-0.04616295481945437
0.005234516322098648	-0.00042087171154203684	-0.0029152859318535562	0.004169815510494019	0.001425574863673975	-0.0024441734251525495	0.00009123863252606668	-0.008052168468200657	-0.004874767601318164	-0.0016122866390944068	-0.000058715910193851695	0.02036414325418775	-0.008305737825551267	-0.017666725614606887	0.015128282964201142	-0.0027052419433352126	-0.02621102901949706	-0.019008546488635383	0.021666108202796186	-0.05393068680260918	0.05671898093508029	0.04347700952609615	0.008483546426727873	0.009854101908723628	0.04892585650939003	0.043337760293566285	0.0019995308497653685	0.0248214039185701	0.036529413799023934	-0.0421593467001774	-0.013863195018965727	0.06035939628485344	0.041964206877546026	0.08255878722289965	0.017902410717763627	0.06470935179141325	0.04547198705069587	-0.02180120219987355	0.007376255444611006	0.022431449101961345	-0.011117007192871385	0.011298413385321296	0.10127142276877688	-0.03647601096128448	-0.02969659895499009	-0.25871266209515864	0.20149798590799262	0.3632392834996685	-0.3048021712015755	-0.24875609355526468
0.004880700235350477	-0.004841180055830643	0.003066304122563826	0.0031926729031059448	0.0012957963289232932	0.008505967518956277	0.009509471690507587	-0.006747863671529519	0.0004860215287788294	0.02284963570782135	-0.022228540989080767	0.003015756910625226	0.02020143960735749	0.029164588043557677	-0.012354706491891378	0.01568908268776556	-0.02143605935979602	0.022083755783917774	-0.015766815103200008	0.02179633592247658	0.024234164943540693	-0.058970635849629804	0.04377572621823074	0.026404535039114663	-0.02510672384923699	0.017395086447867213	-0.02593532211620972	0.069669743724669	0.04743475575831882	0.05809211187525212	0.017129890122925616	-0.10831536647657908	-0.005566780373264711	-0.010754364031132732	-0.0055554848852392875	0.02041061011509254	-0.040211428025398996	0.06479080246544579	-0.11603257488256498	-0.0015894900312932217	0.04014978639498506	0.005745205423285869	-0.004659491354589247	0.04975619758389429	0.020889058885939032	0.46267652094756784	0.4338589869757066	-0.2648808334678867	-0.4648847803271126	-0.051681342798864105
-0.000558883818865874	-0.00028875343082146454	0.00861737737459714	0.006543100490700643	-0.0011837710252529665	-0.019130488572224345	0.005786687738580626	0.019875457707396432	0.002798035035898261	-0.0061342979995658575	-0.01592310292951791	-0.004650726283016722	-0.014217373911196072	-0.021346248442578708	0.005834954783929435	0.015792457702023616	-0.025476517007966354	-0.02801896815519459	-0.03995920907440663	0.03395357688572259	-0.030779209150636477	-0.020633849079625087	-0.03987802119400749	-0.0005570254043965883	0.02481852981296668	-0.020551462165510452	-0.009937812399026094	-0.022257122980387352	-0.0435778272973187	0.06415758883565166	0.03147244112646767	-0.01619474823590904	-0.015131612455262768	-0.05718817665660074	0.0017007426277734477	-0.00821505957196713	0.09695756077424184	0.05583984498140465	-0.085198379437396	-0.08205332492020297	0.040201262441976256	-0.002008271334656598	0.03407965664226492	0.015640421638575736	-0.004886686828217973	-0.15474390380392686	0.11842983225429858	-0.15434196648465826	0.28062450420614005	-0.7824470574053092
-0.0012427051151554474	-0.005236144689585251	-0.0025275907643804055	-0.003574289918708286	-0.010028342192533821	0.0025379947009398778	-0.010551132344415315	0.009401952148693105	-0.013269334456680132	0.010358679075743863	0.006229706390641228	0.004276421277201175	0.0027960105377580237	-0.02763483687913076	0.002639890186249609	0.046821863594620726	-0.012582164407610156	0.020895766398940065	0.005200278559987982	0.0471859485818911	-0.051448350703406795	0.017708131973982147	-0.008813134111598248	-0.06150673938602683	0.024979322672803655	-0.03255363319905241	0.07531231526176105	-0.04711276986894402	-0.04565477558308733	0.0837837733288279	0.07842291710675786	0.00009057954968009413	-0.034111852041720785	-0.04193550543286234	-0.02558991292070366	0.11371769612483569	0.008987072638008515	-0.014517311159652642	-0.040055942021541766	0.0156956649180069	0.007223754789858995	-0.017936589365717594	0.12060693029210537	-0.03105771340568358	-0.045750187376818394	0.21139391907140298	0.	0.	0.	0.
[truncated: 127 more columns]
