# Supplementary material for: Machine-learning strategies for testing patterns of morphological variation in small samples: sexual dimorphism in gray wolf (Canis lupus) crania
Source: BMC Biol. 2020 Sep 3;18:113. doi: 10.1186/s12915-020-00832-1 (PMC7470621; doi:10.1186/s12915-020-00832-1)
Supplement: Supplementary file 4 — Additional file 4. An archive catalogue of all original datafiles and results output for the EFA, Naïve Bayes and embedded LeNet-5 CNN analyses for both dorso-ventral and lateral views. [file 12915_2020_832_MOESM4_ESM.zip › SI FIle 4/Lateral Analyses/EFourier Data & Results/PCA Results/Lateral Outlines (Mean Vector).csv]

-0.0195039778536606
0.0402492813714068
0.0016682064930882699
-0.011068321727063995
0.006633098025880185
-0.014153026939196338
0.005624554566958178
-0.017136471915103056
0.007716404061404619
-0.0064276656446388605
0.0013731620835291446
-0.002370370206035894
0.0007177704957834879
0.0014919041824189173
0.000681570539642866
0.000721190087575798
0.0019416757988182168
0.000543780370667224
0.0005371789317890526
0.0008507765126560239
0.0002203397910040876
0.0003562677291679095
-0.00026007543565337337
0.00023401961725886948
0.00010992316064449646
2.5899980222776227e-6
-0.00005682978558038396
0.00020104718154659155
-0.0003321924520872009
-0.00011532478045153627
-0.0004000241219530558
0.00016293420267402272
-0.00024412582832923402
0.00003481481069007762
0.00012224359639195436
0.00017868185686557213
-0.0001527191720258246
0.00009106468184495602
-0.000027217598030913744
-0.000028062266123139913
0.00004802759169142263
-0.00009292923748838949
0.00014902148191443435
-0.000022347059159336207
0.10660608804121956
0.009713055016068246
0.03935107566945202
-0.0012399721676839214
0.005471466280680226
-0.0023727133446846
-0.005606587834239812
0.002284527728410351
-0.0014892814752002121
-0.0039432061862958185
-0.003049476618610414
-0.0025084367263001257
-0.0023706713387884673
-0.0010522690964595292
-0.0022054647052116875
0.0003971772555061167
-0.00007795995790236132
-0.0005300986171733492
0.0006185537792381548
-0.0005728357991925966
0.000047682996129258915
-0.0010338217325636108
0.00005682261284275197
-0.0005076213074915527
0.00013620704081053353
-0.000637273520961643
0.0003528454237168896
-0.0007084596068781331
-0.00009579772930730512
-0.0005005431697811881
0.000024956384284897075
-0.00010218597556290014
-0.00013625725324050924
0.00025818322282510287
0.000021887540903918585
0.000021274405995722108
-0.00014084120401283644
0.00021251837980262086
-0.00018109988459884716
0.00018525267709087475
-0.00007632007446180376
0.0001746085423366964
0.00010162397141097728
0.00003620269649124717
-0.08328269255449583
0.031674438766903526
-0.03917092323456665
-0.047581657578492545
-0.0034676938858962357
0.006595051606023549
0.003662334944931411
-0.004635727570040818
0.00016512109128173245
0.0022659103752463473
0.003524610065892866
-0.001221246236310372
0.006945394932349379
0.0019729474510342955
0.0011763593020866245
0.003601716071189393
0.0010987235317308568
0.0016479754572862506
-0.000201341003348735
-0.00015102861835620052
-0.0004451077972407605
-0.00036299971887838734
-0.0003125036793040068
-0.0007710861540447761
-0.0008728515541806066
-0.0013894229827117776
-0.0006143204531246533
-0.00005193461166771908
0.00018970591112148363
0.00013697472089878023
0.00030611815936572084
0.00048057162348496147
-0.00008902989739384328
0.00019854264182354476
-0.00041068929792631643
-0.00014377546168510498
-0.00004313135204064052
-0.00007598683580005896
-0.00006296426978644278
-0.00023871572888258547
0.00011197412138246382
0.000013296732025842049
0.00009143219551372701
-0.00007139716006700877
0.3787056246531767
-0.07655208765523121
0.038110103275230185
-0.054828583131602195
0.017170712047383917
-0.007559855221149585
0.0007542814037830979
0.0062282649446243924
-0.0025251256195473267
0.011606856608732737
0.006773420152534457
0.00394990847651539
0.006723584219342776
0.007031610845078042
0.003025382000027163
0.004487037899917587
0.004866831754744063
0.002334334186613353
0.0027577310001592496
0.0012851004509083427
0.001259792246881032
0.000270191715614659
0.000303104105718761
-0.000696783050423663
-0.0006779880140669705
-0.0005585544714343263
-0.00018883089298455443
0.0007443784743133417
0.00018150902079100184
0.00029779858017258684
-0.000422410543259557
-0.000056474059913873716
-0.0007857654607075959
-0.0005246076551548381
-0.0005492985463021247
-0.0005175911841311099
0.0001079813433049387
-0.00011482123417552982
0.000045339870340670425
-0.00012209910603659525
0.00020665682326673362
0.00015029478112626505
0.00007384655892022093
0.0000714894615877181
-0.00013518961729566597
