# Supplementary material for: Machine-learning strategies for testing patterns of morphological variation in small samples: sexual dimorphism in gray wolf (Canis lupus) crania
Source: BMC Biol. 2020 Sep 3;18:113. doi: 10.1186/s12915-020-00832-1 (PMC7470621; doi:10.1186/s12915-020-00832-1)
Supplement: Supplementary file 5 — Additional file 5. An archive of all code listings for all data procession/analysis software employed in this investigation. [file 12915_2020_832_MOESM5_ESM.zip]

Archive with 12 entries (11 files):
- SI File 5/
- __MACOSX/._SI File 5
- SI File 5/CVA (vers.  1.40).pdf
- __MACOSX/SI File 5/._CVA (vers.  1.40).pdf
- SI File 5/Data Classification-ML (vers. 1.2).pdf
- __MACOSX/SI File 5/._Data Classification-ML (vers. 1.2).pdf
- SI File 5/Elliptical Fourier Analysis (vers. 1.3).pdf
- __MACOSX/SI File 5/._Elliptical Fourier Analysis (vers. 1.3).pdf
- SI File 5/Image Classification - Embedded LeNet (vers. 1.0).pdf
- __MACOSX/SI File 5/._Image Classification - Embedded LeNet (vers. 1.0).pdf
- SI File 5/PCA (vers. 5.8).pdf
- __MACOSX/SI File 5/._PCA (vers. 5.8).pdf
